# Supplementary material for: Identification and Development of a Novel 4-Gene Immune-Related Signature to Predict Osteosarcoma Prognosis
Source: Front Mol Biosci. 2020 Dec 23;7:608368. doi: 10.3389/fmolb.2020.608368 (PMC7785859; doi:10.3389/fmolb.2020.608368)
Supplement: Supplementary file 3 [file Table_3.XLSX]

## Sheet: Sheet1
FCGR3B
CSF3R
FPR1
KLRD1
CD8A
CD1B
BANK1
FCRL2
PNOC
CR2
CD19
PLA2G7
CSF1R
FCN1
KIR2DL1
KIR3DL1
KIR3DL2
PRF1
TNFRSF17
CD3D
CD3G
TRAT1
CD6
ICOS
GNLY
CD1E
CD1A
CLEC10A
CTLA4
CD22
STAP1
HLA-DOB
P2RX5
CD72
CD79A
CD79B
VPREB3
MS4A1
TCL1A
BLK
CD86
CYBB
CD163
NPL
MNDA
CD68
IGSF6
LST1
LILRB2
HCK
KLRC3
KIR2DL4
CD2
DPEP2
KLRB1
CD28
CD3E
CXCR6
GPR18
CD96
CLIC2
CCL13
HLA-DQA1
CLC
PROK2
VNN2
CCR3
MS4A6A
EBI3
LTA
CEACAM3
TNFRSF10C
CD160
CD8B
PAX5
CD37
FCRL1
FCRL3
FCRL5
FCRLA
BTLA
TLR10
TNFAIP2
DPYD
C1QB
MS4A7
SPI1
FPR3
C1orf54
HK3
SLAMF8
SLC15A3
TLR8
BCL2A1
AIF1
LILRB3
CD33
PLXNC1
SLC25A37
BCL6
TLR2
CXCR2
MGAM
SH2D1B
KIR2DL3
TBX21
KLRC4
RGS18
ITK
CCL19
SIRPG
AIM2
TTYH2
IL2RB
CCL4
GZMH
RNASE2
FCAR
TREM1
CPA3
CTSG
PTGS2
ABTB1
NCR1
FGFBP2
CXCR1
CD1C
CD1D
IL1B
IL12RB2
CCL17
LCK
IFNG
CCL22
MARCO
MMP12
CD209
IL17A
CCR2
NCF2
ABCB4
RALGPS2
RASSF4
VNN3
BTNL8
PTGDR
GNG7
SPIB
BACH2
ALOX15
CREB5
GZMB
KLRF1
CXCL5
CD180
SNX22
CCR6
LY9
CD300A
LY96
CMKLR1
C3AR1
ATP8B4
ADORA3
TBXAS1
CCR1
MS4A4A
FCGR2A
LIPA
ITGAX
CLEC7A
CTSB
C1QA
C5AR1
CD14
TPP1
PILRA
SLC7A7
HMOX1
EMILIN2
TGFBI
CD93
LILRA2
THBD
CFLAR
STAT3
S100A9
BASP1
TNFRSF1A
AQP9
KCNJ2
RNF149
NCF4
PHC2
RALB
DYSF
IL17RA
GLT1D1
TXNDC5
ARHGAP25
CD27
TRAF3IP3
HVCN1
SLA
CRTAM
CCR7
TNFRSF9
IL7R
UBASH3A
SP140
PTPRCAP
GZMK
SH2D1A
HELLS
MAP4K1
CD38
FCER1A
MAL
IL6R
TXK
KLRK1
CD80
MSC
SELL
STAB1
CSF2RA
HCAR3
SIGLEC5
SIGLEC1
UBD
INHBA
FN1
IL15
CD244
CCL24
IL1RN
CCL1
ADAMTS3
PTGS1
SLC24A3
NLRP3
MS4A3
TNFAIP6
CMA1
HDC
MS4A2
SERPINB2
FCER2
CD40
LITAF
CAMP
TNFSF14
MSRB1
XPO6
FASLG
KLRG1
KLRC1
IL3RA
IRF8
LAT
P2RY14
CD247
IL2RA
CXCR5
CD69
ZAP70
IL12B
CCL7
IL26
BATF
IL24
PDCD1
FCGR2B
ACP5
TREM2
GM2A
CD7
IL17F
RAB27B
LAMP3
SKAP1
HTR2B
CPNE5
KYNU
REPS2
HAL
ALPL
CYP4F3
KCNJ15
CMTM2
FLT3LG
CD5
ZBTB32
EAF2
BCL11A
BLNK
OSBPL10
QRSL1
EZR
PRG2
CD70
FZD2
CDA
CEACAM8
P2RY13
CHST7
IL5RA
SMPD3
MMP9
HSPA6
DEFA4
CXCL1
IDO1
ABHD2
FPR2
KRT23
MME
LAIR2
S1PR5
DPP4
INPP4B
CTSW
GZMA
NKG7
BCL11B
GZMM
CXCL3
CHI3L1
S100A12
DUSP2
IL1A
HPSE
PASK
IL22
LRRN3
POU2F2
EBF1
AFF3
FCGR1A
TYROBP
LAIR1
LILRB4
FCER1G
GPNMB
TRPV2
ITGAM
ITGB2
IFI30
MAN2B1
SCPEP1
MYO1F
TMEM140
ADAMDEC1
CD4
CCRL2
SLC31A2
TNFSF13B
MSR1
FGR
PSAP
CD300LF
GRN
PRAM1
VCAN
RHOG
FES
CTSD
GNS
KIAA0930
NFAM1
PLXDC2
TIMP2
STAT5B
S100A8
ACSL1
IFITM2
SUSD6
LIMK2
PADI2
PHF21A
PREX1
SSH2
TMEM154
SAMD3
KIR3DL3
MZB1
GIMAP4
FYN
IL10RA
ARHGAP15
BIN2
C1orf162
GIMAP7
PARVG
ITGAL
CD48
CD52
IL23A
RCSD1
APBB1IP
ARHGAP9
EVI2B
GMFG
GPR171
LY86
PVRIG
CXCL9
PRKCH
FLI1
GIMAP5
EXO1
PSAT1
CEP55
FBXO5
MAD2L1
CCNB1
CCNB2
HMMR
PRC1
NEIL3
GAL
GPT2
MPZL1
PCNA
SORL1
CCNA2
KLF10
TRIB2
SPOCK2
CYLD
F2R
CHN1
RGS1
GPR183
SLAMF1
BTN3A2
BST2
LGMN
FAM49A
CCL3L3
CLEC5A
FSTL1
PDGFRL
C1QC
GPX3
CNOT10
CD55
PPP4R1
BIRC3
EFNA5
IFI16
IKZF2
FBXO16
RNASE3
TGM2
RAB38
FNDC3B
RRAGD
CSF1
ATP6V1A
RDX
TACSTD2
DCSTAMP
NCF1
P2RY10
ETS1
SP100
LRP1
CCL14
CPM
LILRA1
LXN
VAT1
NTRK1
ADCYAP1
SCG2
SIGLEC6
SLC18A2
TAL1
HEY1
RNASE1
SLC36A1
TFRC
SLC44A1
LGALS3
ARG1
FLOT1
GPSM3
ST8SIA4
GNA15
PTPRE
ANXA5
HIF1A
OLR1
SDCBP
C5AR2
SEC14L1
AMPD2
CDH2
AKT3
SMCO4
MPL
TNFRSF11A
SIRPA
UGCG
DDX17
IRF4
LILRB1
PIK3CD
CCL3
IL7
CCL5
GRAP2
IL18R1
IL18RAP
IL21
LILRA4
STAT4
IL6
RUNX3
IL21R
CD200
CD83
CD84
B3GAT1
CDK5R1
TFEC
PLEK
CARD8
TM6SF1
CCL18
CLEC4A
RNASE6
FGL2
SLC38A6
ADAM8
ICAM3
IRF1
TLR6
LTB
CCR5
ITGB7
GPR84
SPN
ILDR1
CA2
AOC1
GPR25
LTK
CALD1
DNAJC12
PLA2G4A
SIGLEC10
RNF125
DUSP6
NRP2
PDE4B
GATA3
SMAD2
ASB2
MYH10
SELP
IL1RL1
SIT1
TLR7
FOXP3
RYR1
KLHL14
EOMES
ARHGAP26
BEST1
CA4
DGAT2
DHX34
LRG1
MEGF9
ORM1
PHOSPHO1
PI3
SLC12A6
TGM3
TLE3
STEAP4
DOCK5
TNFRSF13B
IL4R
ADAM28
TMEM156
UGT2B17
POU2AF1
UBE2J1
RAB30
PTPRO
GLDC
SYT17
PMEPA1
ITM2C
MYB
FRMD4A
CA8
GYPE
ELL2
SPRED2
CDT1
NDFIP2
PLD1
SLC11A2
MELK
KCNH2
BLVRB
RAP1GAP
APOE
CALB2
KIT
VWA5A
TPSB2
ANK1
P2RX1
PPFIBP1
SRC
ARHGAP18
NEK6
UBE2C
THBS1
ABCC4
MAOB
SLC30A5
TBXA2R
LDLRAD4
LRP8
PPP1R14A
CXCL10
FOSB
ASGR1
ASGR2
HNMT
EHD4
OAS1
AP1S2
PLD3
FLVCR2
ADAP2
CPVL
CTSZ
CYP1B1
TYMP
KCTD12
MAFB
P2RX7
SLC36A4
EMP1
SCARB2
PID1
PSG2
BPI
FFAR2
MAK
MXD1
QPCT
RSAD2
ST3GAL6
TREML2
DACH1
DAPK2
LRMP
TRPM6
CCL23
CASP5
MMP25
PGLYRP1
OSM
ZNF324
DDOST
ABTB2
IFIT1
ASAP1
LRRFIP1
BANP
CAMK1D
FRAT1
GCA
GNG10
HLX
IL13RA1
LRP10
LYN
MBD6
MCL1
NLRP12
NINJ1
NUMB
OAZ2
OGFRL1
NAMPT
PTAFR
RASSF2
RASSF3
RIT1
RNF13
RNF24
SLC16A3
SLC6A6
SOD2
TALDO1
TLR1
TNIP1
USP15
ZDHHC18
CTBS
FRAT2
MBOAT7
MPPE1
CAT
PTGDR2
HIST1H1C
SYNJ1
THBS4
ELANE
G0S2
HIST1H2BC
SLC22A4
TSC22D3
CASP8
POLR2J2
KIAA1324
MANSC1
S100P
PLEKHF1
COLQ
CHST12
CLIC3
ZBTB16
TKTL1
PTGDS
SPON2
FEZ1
CD40LG
GAL3ST4
WNT7A
SGPP2
DUSP4
AQP3
MICAL3
CXCL11
APOBEC3A
CDK6
NCR3
RASGRP2
NFE2
SLC2A6
DGKA
LAG3
LEF1
TCF7
TPSAB1
LIME1
MEFV
CXCL13
ST8SIA1
CSF2
PMCH
HESX1
PDCD1LG2
TNIP3
NR4A3
EPN2
RRP12
PPBP
COL8A2
GPC4
APOL3
BST1
CCND2
AMPD1
MAN1A1
MANEA
PDK1
ZBP1
IL9
CDC25A
ZFP36L2
CHI3L2
ICA1
SLC7A10
TSHR
DTNB
FSCN1
TBC1D13
RORA
XCL1
XCL2
PRKCQ
PPP1R2
ATM
KLF12
NFATC3
LIF
IL36G
MMP1
SERPINB7
TFPI2
DNAJB1
LEPROTL1
F13A1
