# Supplementary material for: Identification and Development of a Novel 4-Gene Immune-Related Signature to Predict Osteosarcoma Prognosis
Source: Front Mol Biosci. 2020 Dec 23;7:608368. doi: 10.3389/fmolb.2020.608368 (PMC7785859; doi:10.3389/fmolb.2020.608368)
Supplement: Supplementary file 4 [file Table_4.XLSX]

## Sheet: Sheet1
genes	p.value	HR	Low 95%CI	High 95%CI
FPR1	0.0228906	0.607404	0.39533	0.933245
CD8A	0.0130346	0.440953	0.231032	0.841613
KIR2DL1	0.00282949	562.06	8.80389	35883.2
PRF1	0.0403349	0.56034	0.322098	0.974802
CD79A	0.0196811	0.284909	0.0991928	0.81834
CD163	0.029902	0.70717	0.517248	0.966826
NPL	0.0397859	0.632722	0.408986	0.978854
LILRB2	0.00891041	0.583533	0.389727	0.873715
HCK	0.0277065	0.664273	0.461507	0.956125
CD2	0.027306	0.57563	0.352489	0.940028
KLRB1	0.019333	0.290126	0.102866	0.818282
CD3E	0.0194544	0.611845	0.405212	0.923848
CXCR6	0.00944121	0.221491	0.0709639	0.691313
CLIC2	0.0462161	0.610238	0.37549	0.991746
CLC	0.00678723	19.1732	2.25951	162.695
PROK2	0.0177241	1.54184	1.078	2.20526
MS4A6A	0.0219223	0.73567	0.565802	0.956535
TNFRSF10C	0.0159663	0.500391	0.284929	0.878784
PAX5	0.0421251	1.52567	1.01515	2.29295
CD37	0.0299447	0.673777	0.471725	0.962373
C1QB	0.0323144	0.792094	0.639869	0.980534
TLR8	0.0347525	0.254106	0.0712297	0.906505
TLR2	0.0175058	0.557296	0.344052	0.902709
TBX21	0.0178989	0.164071	0.0367486	0.732524
ITK	0.049545	1.25887	1.00046	1.58404
RNASE2	0.0186756	0.489079	0.26948	0.887628
CD209	0.0157223	0.58474	0.378319	0.90379
PTGDR	0.0278269	0.281066	0.0907177	0.870811
ALOX15	0.0456414	2.05377	1.01404	4.15957
GZMB	0.0475847	0.705676	0.499831	0.996295
CD180	0.0076903	0.295094	0.120282	0.723972
LY96	0.00648959	0.600614	0.416075	0.867
CMKLR1	0.0186161	0.607797	0.401465	0.920174
C3AR1	0.00903081	0.628365	0.443335	0.890619
MS4A4A	0.00635162	0.6378	0.461756	0.880962
FCGR2A	0.0207263	0.699545	0.516789	0.94693
C1QA	0.0298369	0.776815	0.618521	0.975621
CD14	0.0225513	0.742531	0.57494	0.958973
PILRA	0.0188162	0.563499	0.349186	0.909348
SLC7A7	0.00232963	0.557658	0.382908	0.812161
HMOX1	0.034871	0.751538	0.576387	0.979912
TNFRSF1A	0.000420359	0.424921	0.264092	0.683692
NCF4	0.0131441	0.645932	0.457263	0.912446
RALB	0.0251913	0.540949	0.315872	0.926406
GLT1D1	0.0395314	2.30422	1.04081	5.10123
ARHGAP25	0.0248776	0.593342	0.376047	0.936198
PTPRCAP	0.0224888	0.585981	0.370275	0.927349
CD38	0.0455559	0.437047	0.194161	0.983773
MSC	0.00438098	0.686089	0.529459	0.889055
SELL	0.018691	0.66293	0.47062	0.933824
SIGLEC1	0.0300524	0.690774	0.494518	0.964916
SERPINB2	0.00924227	4.80959	1.474	15.6935
MSRB1	0.00506751	0.460868	0.268109	0.792211
IL2RA	0.0111632	0.298927	0.117625	0.75968
IL12B	0.02448	3.15643	1.15946	8.59288
FCGR2B	0.0113251	0.615218	0.422429	0.895992
TREM2	0.0229227	0.703187	0.519161	0.952443
GM2A	0.0159875	0.532682	0.31911	0.889191
RAB27B	0.0356003	0.68969	0.487722	0.975295
HTR2B	0.00907873	0.271215	0.101769	0.722794
CPNE5	0.00132425	1.54302	1.18408	2.01078
HAL	0.0214115	2.63951	1.15457	6.0343
PRG2	0.0283399	2.56987	1.10531	5.975
FZD2	0.0143961	0.657987	0.470575	0.920038
SMPD3	0.0241859	1.27227	1.03193	1.56859
GZMA	0.0338855	0.732663	0.549656	0.976602
NKG7	0.0453988	0.683899	0.471371	0.992249
POU2F2	0.0285269	0.633062	0.42048	0.953119
FCGR1A	0.0196118	0.734043	0.566171	0.951691
LAIR1	0.0102915	0.670157	0.493628	0.909814
FCER1G	0.00889677	0.703677	0.540781	0.91564
TRPV2	0.0369871	0.756167	0.58152	0.983266
ITGAM	0.00975366	0.580202	0.383959	0.876746
SCPEP1	0.0034595	0.517776	0.333049	0.804963
MSR1	0.0358638	0.69881	0.500025	0.976624
GRN	0.00752279	0.623505	0.440955	0.881628
RHOG	0.0369212	0.578621	0.346109	0.967333
KIAA0930	0.0322856	0.606891	0.384192	0.95868
NFAM1	0.0298567	0.515344	0.283334	0.937337
PLXDC2	0.00853215	0.586805	0.394443	0.872978
TIMP2	0.0299944	0.680109	0.480147	0.963349
STAT5B	0.00934993	0.499702	0.296143	0.843181
C1orf162	0.0423774	0.716478	0.519262	0.988595
PARVG	0.0126149	0.628636	0.436511	0.905321
APBB1IP	0.00153864	0.592103	0.428108	0.818919
ARHGAP9	0.0446613	0.708547	0.506179	0.99182
EVI2B	0.0118751	0.665871	0.485067	0.914068
LY86	0.0210005	0.662827	0.467446	0.939874
GAL	0.000944497	1.44715	1.16243	1.80159
LGMN	0.0337641	0.617446	0.39561	0.963674
C1QC	0.0272725	0.771445	0.612705	0.971312
EFNA5	0.0238529	0.690744	0.501112	0.952137
FBXO16	0.0499988	1.47413	1	2.17306
VAT1	0.0368389	0.598975	0.370188	0.969162
RNASE1	0.0214716	0.697356	0.512896	0.948156
GNA15	0.0324468	0.697261	0.50106	0.970289
ANXA5	0.00733987	0.469214	0.269852	0.815861
SDCBP	0.0133331	0.578358	0.374852	0.892347
SIRPA	0.0072445	0.560325	0.367143	0.855153
IL21	0.0332508	3.03544	1.09218	8.43624
PLEK	0.0447276	0.69082	0.481405	0.991332
TM6SF1	0.04642	0.582387	0.342095	0.991461
RNASE6	0.0254409	0.724602	0.546254	0.961178
LTB	0.0176314	0.607725	0.402793	0.916922
CCR5	0.0438024	0.531755	0.287769	0.982605
LTK	0.00274435	1.62582	1.18289	2.23461
CALD1	0.0189349	0.713932	0.538812	0.945969
GATA3	0.0328158	0.485061	0.24961	0.942607
MYH10	0.00617323	0.679268	0.515026	0.895887
SIT1	0.0495088	0.370165	0.137315	0.997867
TLR7	0.0405834	0.524395	0.282707	0.972703
FOXP3	0.0278167	0.349567	0.137038	0.891705
EOMES	0.0453572	0.197031	0.0401466	0.966985
PHOSPHO1	0.0375687	1.2213	1.01156	1.47452
GLDC	0.015265	1.48791	1.07933	2.05116
PMEPA1	0.000796967	0.560912	0.400083	0.786392
NDFIP2	0.0390848	1.46539	1.01932	2.10667
BLVRB	0.00204057	0.539113	0.364057	0.798343
APOE	0.0167364	0.760619	0.607877	0.95174
ARHGAP18	0.0012912	0.442392	0.269201	0.727005
TBXA2R	0.0303771	1.38797	1.03156	1.86754
HNMT	0.0399401	0.639166	0.417023	0.979642
EHD4	0.0230502	0.517582	0.293295	0.913382
PLD3	0.00469151	0.547534	0.360647	0.831266
CASP5	0.0244118	1.42447	1.04675	1.93849
GCA	0.0446518	0.674223	0.458877	0.99063
CAT	0.00261388	0.468512	0.285956	0.767614
HIST1H2BC	0.0220152	0.685915	0.496756	0.947102
PLEKHF1	0.0120675	0.610317	0.415064	0.897421
TKTL1	0.0311511	1.54053	1.03991	2.28214
GAL3ST4	0.01149	0.597179	0.400386	0.890698
CXCL11	0.026528	0.614966	0.400221	0.944936
CDK6	0.00175372	0.595295	0.430159	0.823824
RASGRP2	0.0030553	1.3611	1.10994	1.66909
LAG3	0.0141228	0.472687	0.259821	0.859949
CXCL13	0.0186494	0.72921	0.560516	0.948675
HESX1	0.0211745	0.439443	0.218394	0.884229
BST1	0.021869	0.500423	0.276887	0.904425
MAN1A1	0.0429237	0.731795	0.540877	0.990103
PDK1	0.00130728	1.69236	1.22792	2.33246
TBC1D13	0.0313505	0.519926	0.286618	0.943149
F13A1	0.00136013	0.608675	0.449208	0.824753
