# Supplementary material for: Identification and Development of a Novel 4-Gene Immune-Related Signature to Predict Osteosarcoma Prognosis
Source: Front Mol Biosci. 2020 Dec 23;7:608368. doi: 10.3389/fmolb.2020.608368 (PMC7785859; doi:10.3389/fmolb.2020.608368)
Supplement: Supplementary file 5 [file Table_5.XLSX]

## Sheet: Sheet1
row.names.tT.	logFC	AveExpr	t	P.Value	adj.P.Val	B
CD3E	3.13073	0.453123	11.1415	2.23829e-18	3.15039e-14	31.0124
C1QA	2.45833	6.21418	9.42692	5.90362e-15	2.64861e-11	23.5
C1QB	2.51842	6.21391	9.40113	6.66763e-15	2.64861e-11	23.3835
CD52	2.50941	3.20265	9.37543	7.52713e-15	2.64861e-11	23.2674
CD2	2.952	-0.270116	8.94246	5.80931e-14	1.63532e-10	21.3105
C1QC	2.29559	6.59324	8.81359	1.06712e-13	2.50328e-10	20.7279
MS4A4A	2.08121	2.74426	8.64779	2.33221e-13	4.68941e-10	19.9786
PTPRCAP	2.91083	0.337351	8.69196	2.9103e-13	5.12032e-10	19.7613
CD8A	2.88507	-0.517224	8.54843	3.72482e-13	5.49685e-10	19.5298
CCR5	2.20604	-0.248126	8.53838	3.9054e-13	5.49685e-10	19.4844
CD3D	2.68042	0.374478	8.61182	4.58891e-13	5.87171e-10	19.3244
HLA-DMA	1.71513	5.21402	8.46463	5.52694e-13	6.48264e-10	19.1515
LTB	2.46476	0.990852	8.39281	7.74959e-13	8.39043e-10	18.8274
GIMAP5	1.80321	2.23673	8.33312	1.02609e-12	1.03159e-09	18.5583
C1orf162	1.95022	3.01938	8.1859	2.04896e-12	1.92261e-09	17.8951
SIGLEC1	2.37516	1.2641	8.16382	2.27267e-12	1.95985e-09	17.7957
CD247	2.17771	-0.524756	8.18559	2.36714e-12	1.95985e-09	17.7569
GIMAP1	1.60209	0.671323	8.14231	2.51401e-12	1.96581e-09	17.6989
SASH3	1.91298	1.42512	8.07162	3.50204e-12	2.51741e-09	17.381
CD7	2.51562	0.130273	8.06288	3.64845e-12	2.51741e-09	17.3417
HLA-DRB1	2.02276	6.89874	8.05668	3.756e-12	2.51741e-09	17.3139
LY86	1.8726	2.29468	8.02845	4.2869e-12	2.74264e-09	17.1871
HCST	2.03444	3.27202	7.91662	7.23438e-12	4.42713e-09	16.6852
CD27	1.97354	-0.31412	7.9006	8.87616e-12	5.2055e-09	16.4902
VSIG4	2.43837	3.01997	7.79337	1.28641e-11	7.24247e-09	16.1331
CXCR3	2.43869	-1.09515	7.77753	1.47295e-11	7.91984e-09	16.0041
HLA-DRA	1.92546	7.68024	7.75769	1.51926e-11	7.91984e-09	15.9736
CD74	2.00325	9.09605	7.6872	2.10968e-11	1.06049e-08	15.6587
AIF1	1.77768	4.82602	7.61204	2.99255e-11	1.45242e-08	15.3234
LILRB2	1.99512	1.35394	7.5543	3.91293e-11	1.83582e-08	15.0662
NKG7	2.23693	1.51615	7.547	4.28316e-11	1.94469e-08	14.9806
CD163	1.69966	4.61464	7.49751	5.09191e-11	2.23964e-08	14.8136
PCED1B	1.65522	0.587823	7.49045	5.26139e-11	2.24406e-08	14.7822
DEF6	1.60676	1.36336	7.47717	5.59517e-11	2.31623e-08	14.7232
MS4A6A	1.89816	5.10738	7.43072	6.93757e-11	2.7899e-08	14.5169
HLA-DPB1	1.66005	6.33667	7.41494	7.46293e-11	2.9178e-08	14.4469
HLA-DQA1	1.98276	4.97865	7.3885	8.43346e-11	3.20814e-08	14.3297
FCGR3A	2.22516	3.70831	7.328	1.11515e-10	4.13046e-08	14.0618
CXCL10	2.84403	2.60235	7.29307	1.3101e-10	4.63904e-08	13.9073
CECR1	1.70258	2.4799	7.28489	1.3604e-10	4.63904e-08	13.8711
SNX20	1.66989	0.347843	7.28224	1.3771e-10	4.63904e-08	13.8594
SLC15A3	1.37252	4.35217	7.28111	1.3843e-10	4.63904e-08	13.8544
HLA-DQB1	2.03033	5.61389	7.25603	1.55386e-10	5.08619e-08	13.7436
LGALS9	1.51229	5.02344	7.1133	2.99385e-10	9.57691e-08	13.1148
CYBB	1.9438	3.02905	7.1014	3.16166e-10	9.88897e-08	13.0625
CD37	1.54066	3.21874	7.07949	3.49543e-10	1.06953e-07	12.9663
CCL8	2.61282	0.0170296	7.07394	3.94176e-10	1.18043e-07	12.8547
MPEG1	1.79012	2.72013	7.03128	4.35827e-10	1.25413e-07	12.7548
SAMSN1	1.51067	1.47332	7.03088	4.36607e-10	1.25413e-07	12.7531
HLA-DPA1	1.89995	6.23281	7.00115	5.0015e-10	1.40792e-07	12.6229
IL10RA	1.73218	2.07676	6.95642	6.13414e-10	1.6929e-07	12.4272
LST1	1.63996	3.52759	6.94808	6.37198e-10	1.72472e-07	12.3908
TMEM176B	1.87705	4.21051	6.89732	8.02904e-10	2.13224e-07	12.1692
PILRA	1.26109	2.53806	6.8581	9.59684e-10	2.5014e-07	11.9983
CORO1A	1.51638	3.92355	6.82227	1.1292e-09	2.87173e-07	11.8424
GIMAP4	1.50266	3.21113	6.81968	1.14257e-09	2.87173e-07	11.8311
IKZF1	1.72579	0.176316	6.76243	1.481e-09	3.59637e-07	11.5826
LY96	1.28967	4.07213	6.76018	1.49615e-09	3.59637e-07	11.5728
HLA-DMB	1.73277	4.00853	6.7585	1.50754e-09	3.59637e-07	11.5655
TNFSF13B	1.62976	1.78491	6.71785	1.81177e-09	4.25012e-07	11.3894
CASP1	1.37911	2.88491	6.71381	1.84515e-09	4.25126e-07	11.3719
MS4A7	1.74188	3.70203	6.71053	1.87267e-09	4.25126e-07	11.3578
MNDA	1.60201	1.58512	6.69996	1.96428e-09	4.38844e-07	11.312
FGL2	1.67253	2.15969	6.68648	2.08746e-09	4.52691e-07	11.2537
CTSS	1.72213	4.52559	6.68615	2.09058e-09	4.52691e-07	11.2523
LRRC25	1.43743	1.66563	6.65598	2.39523e-09	5.108e-07	11.122
PYCARD	1.47327	3.61275	6.64584	2.50725e-09	5.26709e-07	11.0782
TREM2	1.74246	3.21591	6.63135	2.67629e-09	5.53952e-07	11.0157
CCL4	2.12528	1.35053	6.59358	3.17192e-09	6.47026e-07	10.853
CD14	1.8575	5.05459	6.56892	3.54338e-09	7.12472e-07	10.747
TMEM150B	1.61209	1.11792	6.54921	3.87103e-09	7.67391e-07	10.6623
S1PR4	1.87851	-1.19542	6.54708	4.0569e-09	7.93068e-07	10.6197
PLEK	1.51477	2.61762	6.51579	4.49653e-09	8.66967e-07	10.5188
SAMHD1	1.04263	4.45821	6.50132	4.79758e-09	9.12513e-07	10.4568
LCK	1.57694	0.296458	6.4921	4.9995e-09	9.3824e-07	10.4173
APOE	1.91918	8.10885	6.48492	5.1626e-09	9.561e-07	10.3866
LCP2	1.36582	3.14776	6.45188	5.98411e-09	1.09385e-06	10.2452
FPR3	1.73182	2.93194	6.43618	6.41843e-09	1.1582e-06	10.1782
SLCO2B1	1.54766	3.4015	6.40269	7.45164e-09	1.32762e-06	10.0353
TCN2	1.37989	2.83507	6.38032	8.23193e-09	1.44243e-06	9.94
MSR1	1.32627	3.84311	6.37844	8.301e-09	1.44243e-06	9.932
APOC1	1.77802	5.83549	6.35154	9.35559e-09	1.58961e-06	9.81755
C3AR1	1.58026	2.64463	6.3511	9.37393e-09	1.58961e-06	9.81568
FCGR1A	2.19692	2.93979	6.33391	1.01175e-08	1.69528e-06	9.74263
TYMP	1.59541	5.00954	6.32759	1.04054e-08	1.72301e-06	9.71579
P2RY6	1.62863	0.877321	6.30803	1.13485e-08	1.85732e-06	9.63278
IL2RG	1.45628	2.56133	6.30331	1.15884e-08	1.87479e-06	9.61276
LAG3	1.80533	0.474696	6.29378	1.20881e-08	1.93341e-06	9.57237
TBC1D10C	1.55042	0.270172	6.26337	1.38292e-08	2.18703e-06	9.44364
PTAFR	1.39524	1.67525	6.22758	1.61985e-08	2.53327e-06	9.29238
FCGR1B	1.86994	0.952233	6.19855	1.90033e-08	2.93924e-06	9.14235
CLEC3B	1.61271	3.21029	6.16343	2.14894e-08	3.26044e-06	9.02209
ARHGDIB	1.12206	6.2359	6.16286	2.15432e-08	3.26044e-06	9.0197
RNASE1	1.44002	7.44483	6.1328	2.45853e-08	3.68126e-06	8.8934
GIMAP6	1.27632	1.96435	6.11102	2.70503e-08	4.00771e-06	8.80206
SECTM1	1.71617	2.26317	6.09395	2.91517e-08	4.27407e-06	8.73054
FCER1G	1.52898	6.71543	6.07236	3.20424e-08	4.64945e-06	8.64017
TNFSF8	1.61032	0.0567276	6.03145	3.9445e-08	5.66519e-06	8.44436
FCGR2A	1.40625	4.57358	6.01651	4.08948e-08	5.81408e-06	8.40704
TNFAIP8L2	1.54531	1.74133	5.98852	4.6197e-08	6.50222e-06	8.29056
CXCL9	2.54289	0.868348	5.95535	5.48791e-08	7.64775e-06	8.12893
SP140	1.73023	-0.257751	5.9389	5.73175e-08	7.85999e-06	8.08451
CD48	1.86873	2.00528	5.93809	5.7519e-08	7.85999e-06	8.08116
LPAR5	1.51093	1.03885	5.92904	5.98229e-08	8.09622e-06	8.04365
TNFRSF1B	1.13207	3.01518	5.91844	6.26351e-08	8.39609e-06	7.99977
NCF4	1.59711	2.13704	5.91205	6.43946e-08	8.55051e-06	7.97332
CXCL11	2.5127	0.0316329	5.89939	6.98967e-08	9.10923e-06	7.89795
WAS	1.42713	2.76855	5.89351	6.97745e-08	9.10923e-06	7.89669
TMEM176A	1.70841	3.41052	5.88168	7.34382e-08	9.48296e-06	7.84782
CD200R1	1.62125	-0.736844	5.86856	7.77243e-08	9.94517e-06	7.79366
GPR65	1.48095	-0.183864	5.85972	8.07463e-08	1.02388e-05	7.75724
TYROBP	1.62502	7.67575	5.85003	8.41951e-08	1.05808e-05	7.71731
CCL5	1.67467	2.93694	5.84423	8.633e-08	1.0753e-05	7.69341
SLAMF8	1.65105	1.876	5.83479	8.99152e-08	1.11014e-05	7.65456
GIMAP7	1.40895	2.35592	5.82975	9.18891e-08	1.1216e-05	7.63383
KCNJ5	1.13759	-0.265071	5.82725	9.28863e-08	1.1216e-05	7.62353
FCGR2B	1.76418	1.81556	5.82638	9.32341e-08	1.1216e-05	7.61996
ADAP2	1.33876	2.90584	5.82225	9.49088e-08	1.13207e-05	7.60297
TNFSF13	0.962401	3.33424	5.80259	1.03287e-07	1.22165e-05	7.52222
TRPM2	1.44253	1.29769	5.79284	1.07708e-07	1.26332e-05	7.48222
DOCK2	1.32581	1.64688	5.77219	1.17701e-07	1.36913e-05	7.39755
LILRB5	1.86208	0.411111	5.76255	1.22673e-07	1.41527e-05	7.35807
ITGAM	1.45103	1.7807	5.75433	1.27072e-07	1.4541e-05	7.32445
VAMP8	1.39313	5.21839	5.75074	1.29041e-07	1.45804e-05	7.30979
PRF1	1.84432	0.0733937	5.7558	1.29489e-07	1.45804e-05	7.30952
DOK2	1.09451	2.56967	5.74016	1.35026e-07	1.50833e-05	7.26653
NPL	1.01799	3.50003	5.71681	1.49218e-07	1.65373e-05	7.17119
UBE2L6	1.17347	5.10205	5.68106	1.73825e-07	1.91139e-05	7.02559
IRF8	1.43476	1.45035	5.66955	1.82572e-07	1.98435e-05	6.97877
ZAP70	1.55874	-0.733731	5.67428	1.83279e-07	1.98435e-05	6.97818
ITGB2	1.37668	4.80681	5.66035	1.89868e-07	2.03999e-05	6.94141
PARVG	1.2916	2.56405	5.6128	2.32399e-07	2.47804e-05	6.74869
BST2	1.75378	5.504	5.61022	2.34961e-07	2.48652e-05	6.73824
GNLY	1.56053	1.06831	5.59881	2.46609e-07	2.59032e-05	6.69212
GPR34	1.56091	2.21194	5.58813	2.58029e-07	2.69019e-05	6.64897
GIMAP8	1.27692	1.40077	5.58021	2.66833e-07	2.75615e-05	6.617
RAMP3	1.75988	1.7927	5.57894	2.68272e-07	2.75615e-05	6.61187
GIMAP2	1.02393	2.77116	5.57697	2.70511e-07	2.75621e-05	6.60395
MS4A14	1.70546	-0.549259	5.57551	2.72194e-07	2.75621e-05	6.59804
CDA	1.40547	0.404567	5.56144	2.95478e-07	2.97061e-05	6.52299
NLRC4	1.04734	-0.062157	5.54691	3.07171e-07	3.06626e-05	6.48284
LPXN	1.08668	2.72438	5.53859	3.18149e-07	3.15349e-05	6.44938
CD53	1.44761	4.46804	5.47442	4.16828e-07	4.1027e-05	6.19205
CEBPA	1.58997	1.1114	5.46326	4.46235e-07	4.36163e-05	6.13036
TLR7	1.74611	-0.396743	5.44891	4.63911e-07	4.50314e-05	6.09014
FAM26F	1.38892	2.78735	5.44339	4.74755e-07	4.57683e-05	6.06814
ARHGAP30	1.11837	1.95312	5.43294	4.95994e-07	4.74906e-05	6.02647
F13A1	1.91954	2.66208	5.42349	5.16005e-07	4.90728e-05	5.98882
SRGN	1.42698	5.61644	5.41205	5.41283e-07	5.11312e-05	5.94329
TMC8	1.31641	1.02953	5.40364	5.60633e-07	5.2606e-05	5.90986
GBP4	1.46948	2.09152	5.3994	5.70647e-07	5.31911e-05	5.89301
PSMB9	1.35804	5.18912	5.3952	5.80722e-07	5.37741e-05	5.87635
CD209	1.38323	1.51842	5.39242	5.875e-07	5.3861e-05	5.86531
IGFLR1	0.915364	3.15833	5.39168	5.89314e-07	5.3861e-05	5.86238
HLA-DRB5	1.94399	5.00923	5.37541	6.30687e-07	5.72704e-05	5.79781
CD180	1.29471	-0.579566	5.3552	6.8602e-07	6.18957e-05	5.71779
ODF3B	1.22226	2.44576	5.34708	7.09568e-07	6.36125e-05	5.68568
NCF1	1.29911	2.1344	5.34181	7.25283e-07	6.4247e-05	5.66484
CXCL12	1.78748	3.40747	5.34165	7.25774e-07	6.4247e-05	5.6642
NFAM1	1.13556	0.902046	5.33271	7.53224e-07	6.62602e-05	5.62888
HCLS1	1.10819	4.34264	5.31538	8.09359e-07	7.07561e-05	5.56051
CARD11	1.38893	-0.393932	5.30336	8.50698e-07	7.3911e-05	5.51314
SIRPB2	1.40167	-0.0269294	5.30015	8.62062e-07	7.44388e-05	5.50052
SLC7A7	1.12834	3.85667	5.26955	9.78324e-07	8.3462e-05	5.38022
CCL2	1.85833	3.44104	5.26823	9.83678e-07	8.3462e-05	5.37503
LYL1	1.08522	2.18975	5.26806	9.84347e-07	8.3462e-05	5.37439
HLA-E	0.908617	6.93889	5.26091	1.01384e-06	8.54482e-05	5.34632
RTP4	1.65729	0.406863	5.26001	1.03705e-06	8.6884e-05	5.32815
EBI3	1.71986	0.324627	5.24077	1.10162e-06	9.1747e-05	5.26739
TLR4	1.39365	1.76591	5.23588	1.12402e-06	9.30622e-05	5.24826
HHEX	0.978194	1.91827	5.21837	1.20792e-06	9.94241e-05	5.17984
IL32	1.47841	4.86905	5.21474	1.22608e-06	0.000100332	5.16566
CRYBB1	1.38342	-0.166022	5.20015	1.30179e-06	0.000105912	5.10873
FCGRT	0.901855	6.73627	5.19661	1.32084e-06	0.000106844	5.09493
SIGLEC7	1.53159	0.761438	5.18564	1.38161e-06	0.000110821	5.05219
TLR1	1.23443	1.34989	5.18491	1.38576e-06	0.000110821	5.04934
RNASE2	1.98724	-0.476474	5.18218	1.48082e-06	0.000117754	4.9967
APOL3	1.31246	2.96052	5.14776	1.61319e-06	0.00012756	4.905
CXorf21	1.2772	0.143477	5.14587	1.62571e-06	0.000127832	4.89766
FCN1	1.47647	-0.0340054	5.14357	1.64104e-06	0.00012832	4.88875
LYZ	1.63557	4.58113	5.13912	1.67112e-06	0.00012995	4.8715
NCF2	1.07849	2.04702	5.13756	1.6818e-06	0.000130062	4.86545
LILRB1	1.28056	1.31222	5.13256	1.71648e-06	0.000132019	4.84607
FYB	1.56162	1.34624	5.12647	1.75964e-06	0.000134603	4.82249
PLD4	1.57376	1.02385	5.09456	2.00363e-06	0.000152438	4.69922
FGD2	1.27633	0.931404	5.08959	2.04451e-06	0.000154712	4.68005
CLEC10A	1.80541	-0.943961	5.08844	2.08934e-06	0.000157259	4.66291
STAB1	1.49316	5.28812	5.08047	2.12168e-06	0.000158844	4.64489
IL18	1.10224	2.31178	5.06983	2.21527e-06	0.000164973	4.60393
FUCA1	0.922577	3.97222	5.04341	2.46544e-06	0.000182637	4.50241
CXCL16	0.883734	4.26527	5.03513	2.54934e-06	0.000187109	4.47067
SIRPA	0.982591	3.3524	5.03484	2.55239e-06	0.000187109	4.46953
CEACAM21	1.36313	-0.029343	5.02761	2.67133e-06	0.000194813	4.4298
HLA-DOA	1.36397	1.71062	5.0154	2.76073e-06	0.000199526	4.39511
ARHGAP9	1.24004	2.92685	5.01508	2.7643e-06	0.000199526	4.39389
DOK3	1.0192	2.55478	5.01323	2.78503e-06	0.000199996	4.3868
UCP2	1.1266	5.2088	5.00671	2.85914e-06	0.000204276	4.3619
SERPINA1	1.6837	3.27893	4.98774	3.08609e-06	0.000219377	4.28947
MYO1G	1.32464	0.0538741	4.98406	3.13221e-06	0.000221537	4.27541
IFI6	1.51485	7.70663	4.95968	3.45436e-06	0.0002431	4.18261
MFNG	1.00878	1.79518	4.95838	3.47239e-06	0.000243154	4.17767
TNFSF10	1.51622	3.04957	4.94701	3.6344e-06	0.000252205	4.13445
NLRP3	1.40039	-0.294448	4.9468	3.63748e-06	0.000252205	4.13365
LAIR1	1.34874	3.58608	4.93752	3.7752e-06	0.00026047	4.09844
LPAR6	0.984383	4.13456	4.9334	3.83793e-06	0.000263507	4.08282
GBP5	1.9621	0.923997	4.92925	3.90217e-06	0.000266617	4.06709
B2M	0.945733	11.725	4.92338	3.99491e-06	0.000271634	4.04484
BNIP3	-1.18184	4.86202	-4.92166	4.02239e-06	0.000272188	4.03835
PIK3R5	1.30519	0.786602	4.91012	4.21223e-06	0.00028367	3.99466
PLA2G7	1.04695	1.90402	4.89631	4.45072e-06	0.000297743	3.94249
TLR2	1.23156	1.14	4.89559	4.46351e-06	0.000297743	3.93978
IGSF6	0.954139	2.39932	4.86378	5.06585e-06	0.000336329	3.81991
PTPN6	1.20712	3.60612	4.8509	5.33159e-06	0.00035231	3.77151
BATF2	1.62621	0.142521	4.84204	5.52224e-06	0.000363203	3.73825
ALOX5	1.28935	1.51813	4.82221	5.97346e-06	0.000391053	3.66392
MPP1	0.75836	4.18174	4.79519	6.64606e-06	0.000433071	3.56297
ARRB2	0.836867	4.68851	4.79388	6.68058e-06	0.000433314	3.55807
IL18BP	0.964296	2.74693	4.79205	6.72899e-06	0.000434452	3.55124
FERMT3	1.22306	4.16763	4.78995	6.78484e-06	0.000436057	3.54342
SLA2	1.15612	-0.999423	4.77617	7.16349e-06	0.0004583	3.49205
CFP	1.16604	0.277351	4.76386	7.51886e-06	0.00047886	3.44626
GJA4	1.3024	2.6739	4.76154	7.58765e-06	0.000481064	3.43765
C2	1.44542	4.27765	4.75839	7.68229e-06	0.000484665	3.42593
PDK1	-1.20174	2.87627	-4.75736	7.71331e-06	0.000484665	3.42212
2020-03-01	1.22244	1.41291	4.75561	7.76665e-06	0.000485847	3.41561
S100A9	1.84377	2.48483	4.74765	8.01302e-06	0.000499041	3.38608
IL15RA	1.24074	1.79154	4.74614	8.0607e-06	0.000499799	3.38047
SOX17	1.17084	0.999382	4.7156	9.08497e-06	0.000560799	3.26741
ITGAL	1.13362	1.48058	4.7145	9.1242e-06	0.000560799	3.26334
PLEKHO2	0.726087	4.09156	4.70962	9.29981e-06	0.000569108	3.24532
IGJ	2.10074	0.570049	4.71296	9.42814e-06	0.000571987	3.23967
SPOCK2	1.1177	0.625647	4.70807	9.35632e-06	0.000570087	3.2396
APOL1	1.376	3.72913	4.69773	9.74189e-06	0.000588485	3.20144
LMO2	0.973073	3.40039	4.69484	9.8522e-06	0.000591165	3.1908
THEMIS2	1.06381	3.95553	4.69438	9.87025e-06	0.000591165	3.18907
VAV1	1.15078	1.57429	4.67732	1.05489e-05	0.000629018	3.12626
CSF2RB	1.05935	0.417852	4.67628	1.05916e-05	0.000629018	3.12244
FAM167B	0.953847	2.18115	4.66742	1.09629e-05	0.000648331	3.0899
AOAH	1.27921	2.06148	4.66559	1.10414e-05	0.000650242	3.08316
GZMA	1.97185	1.73623	4.65082	1.18425e-05	0.000694514	3.02066
RCSD1	0.912627	1.98926	4.64271	1.20676e-05	0.000704776	2.99925
BIN2	1.1353	1.33246	4.63561	1.24042e-05	0.000721444	2.97328
CD300LF	1.26503	-0.296502	4.62664	1.30035e-05	0.000753185	2.93238
TRIM34	1.01524	1.25624	4.61945	1.3205e-05	0.000761721	2.91423
ADORA3	1.20991	0.738804	4.61167	1.36084e-05	0.000781787	2.88583
CSF3R	1.28938	1.38807	4.60782	1.38125e-05	0.000790286	2.87179
GJA5	1.79916	1.01769	4.59991	1.42407e-05	0.000811488	2.84298
PLB1	0.958846	1.00585	4.59177	1.46951e-05	0.000834009	2.81334
ACSL5	0.971117	1.60161	4.58763	1.49317e-05	0.000844029	2.79828
AMICA1	1.25167	1.06777	4.58362	1.5164e-05	0.000853731	2.78372
SIGLEC9	1.32067	1.06567	4.56342	1.63894e-05	0.00091672	2.71042
RBP7	1.17311	2.19319	4.56305	1.6413e-05	0.00091672	2.70906
TLDC2	1.06	-0.527574	4.55593	1.68682e-05	0.00093842	2.68327
C3	1.60447	3.72218	4.55407	1.69889e-05	0.000941016	2.67655
PARP10	0.983809	3.97278	4.55316	1.70486e-05	0.000941016	2.67324
CCM2L	0.975103	0.935752	4.542	1.77941e-05	0.000978325	2.63289
FOLR2	1.4286	4.7819	4.53901	1.7999e-05	0.000983976	2.62209
ALOX5AP	1.31121	3.43939	4.53847	1.80367e-05	0.000983976	2.62013
GYPC	0.972274	4.8989	4.52728	1.88257e-05	0.00102306	2.57977
SHISA5	0.614283	6.55923	4.51857	1.94639e-05	0.00105367	2.54835
CRHBP	1.28445	-0.71797	4.51922	2.0617e-05	0.00110554	2.51341
GBP1	1.48702	3.70117	4.50718	2.03291e-05	0.00109629	2.50737
GATA3	1.5234	-0.63045	4.50298	2.06576e-05	0.00110554	2.49226
CARD16	1.33729	3.73794	4.49325	2.1439e-05	0.00114301	2.45729
GAL3ST4	0.918343	3.40077	4.48057	2.24991e-05	0.00119085	2.41183
TAP1	0.918786	4.94927	4.47996	2.25515e-05	0.00119085	2.40963
CLEC7A	0.917119	2.16375	4.47951	2.25901e-05	0.00119085	2.40802
DAPP1	1.32672	-0.882655	4.47221	2.32265e-05	0.00121635	2.38186
CIITA	0.99986	1.28704	4.47198	2.32468e-05	0.00121635	2.38104
ISG15	1.50326	6.50366	4.46952	2.34646e-05	0.00122133	2.37225
IRF5	1.02709	1.56679	4.46896	2.35154e-05	0.00122133	2.37022
IL4I1	1.3583	1.94869	4.46148	2.41926e-05	0.00125188	2.34348
SAT1	0.800505	7.56504	4.45959	2.43667e-05	0.00125627	2.33673
VMO1	1.26373	1.74738	4.45658	2.49193e-05	0.00127578	2.31932
RGS18	1.3368	-0.125106	4.45361	2.49265e-05	0.00127578	2.31535
HLA-A	0.899232	8.94107	4.44885	2.53804e-05	0.00129431	2.29836
DENND2D	1.01599	2.01254	4.44608	2.56481e-05	0.00130324	2.28848
TNFSF12	0.914413	3.8121	4.44403	2.58482e-05	0.00130868	2.28117
FAM162A	-1.01432	5.36054	-4.42671	2.75985e-05	0.00139229	2.2195
SLA	1.099	2.27328	4.41199	2.91769e-05	0.00146666	2.16717
RNASET2	0.789604	4.89044	4.40739	2.96876e-05	0.00148702	2.15085
RARRES3	1.4342	3.86865	4.40285	3.01996e-05	0.00150485	2.13477
GPSM3	0.98773	3.84028	4.40234	3.02574e-05	0.00150485	2.13297
XCL2	1.45241	-0.492277	4.42366	3.31997e-05	0.00163386	2.10709
SEMA3G	1.16452	0.961839	4.39031	3.16601e-05	0.00156907	2.09035
APBB1IP	1.20276	2.52647	4.38636	3.21337e-05	0.00158696	2.07638
P4HA1	-1.00315	6.50083	-4.36635	3.46429e-05	0.00169895	2.00569
TAGAP	1.05203	-0.174919	4.34715	3.72267e-05	0.00181928	1.93808
HLA-F	0.950339	5.05033	4.34623	3.7355e-05	0.00181928	1.93484
SIGLEC14	1.54793	-0.177237	4.33526	3.93109e-05	0.00190793	1.89335
IFI27	1.6104	7.04857	4.33105	3.95363e-05	0.00191228	1.88152
PLTP	1.06143	6.33615	4.32551	4.03619e-05	0.00194513	1.8621
IFITM1	1.26136	6.58871	4.32465	4.04919e-05	0.00194513	1.85908
RSAD2	1.62349	1.73284	4.31772	4.15521e-05	0.00198391	1.8348
FTL	0.750235	11.3366	4.31753	4.15811e-05	0.00198391	1.83415
BST1	0.810427	1.4921	4.30977	4.28016e-05	0.00203524	1.80697
UBA7	0.861793	3.41299	4.30103	4.42169e-05	0.00209546	1.77642
EMB	1.35569	1.54752	4.28995	4.6075e-05	0.0021762	1.73777
ITM2A	1.37565	3.17548	4.28457	4.70055e-05	0.00221272	1.719
CTSL	0.849559	6.60372	4.27309	4.90505e-05	0.00230128	1.67903
RASAL3	1.08166	1.17525	4.26808	4.99692e-05	0.0023366	1.66162
FCGR3B	1.58927	-0.963853	4.27932	5.20707e-05	0.00241879	1.65967
POU2F2	1.13116	1.47727	4.25897	5.16823e-05	0.00240871	1.62998
ANKRD22	1.39179	-0.794971	4.24022	5.59084e-05	0.00258852	1.56002
GPIHBP1	1.48008	0.357662	4.23359	5.67614e-05	0.0026194	1.54205
FNBP1	0.853827	2.71675	4.22468	5.86555e-05	0.00269796	1.51126
HK3	1.09094	1.3077	4.22047	5.95713e-05	0.00273116	1.49674
SPI1	1.26742	5.08703	4.21911	5.98691e-05	0.0027359	1.49206
BATF	1.31777	1.2866	4.21902	6.04412e-05	0.0027421	1.48692
ARHGAP4	1.09724	3.83186	4.21647	6.0454e-05	0.0027421	1.48295
CELF2	1.15976	1.47045	4.21586	6.05893e-05	0.0027421	1.48085
RNASE6	1.16824	3.86115	4.19781	6.47448e-05	0.00291469	1.41867
TFEC	1.13986	1.06302	4.1975	6.48168e-05	0.00291469	1.41763
GPR84	1.32058	-0.125914	4.18753	6.72306e-05	0.0030136	1.38336
P2RY13	1.37502	-0.818932	4.18025	6.96639e-05	0.00311276	1.35383
PSMB8	0.851308	5.61585	4.16223	7.37471e-05	0.00328478	1.29669
ALDH16A1	0.711417	4.08551	4.16127	7.4008e-05	0.003286	1.29338
FABP4	1.90468	2.01071	4.15864	7.60519e-05	0.0033616	1.27555
ARHGAP44	-1.25997	2.24403	-4.15331	7.61883e-05	0.0033616	1.26619
C10orf54	0.969713	3.60928	4.14568	7.83351e-05	0.00344552	1.24017
SLC43A2	0.908205	2.70805	4.14298	7.91109e-05	0.00346881	1.23095
EGLN3	-1.62606	3.31856	-4.1409	7.97115e-05	0.00347483	1.22387
CFB	1.20369	1.68961	4.14079	7.9742e-05	0.00347483	1.22351
GLIPR2	0.882848	3.69956	4.13122	8.25672e-05	0.00358683	1.19092
SDS	1.10485	2.30592	4.12369	8.48566e-05	0.00367494	1.16532
SFMBT2	0.996923	0.395483	4.10832	8.97232e-05	0.00387378	1.11314
IDO1	1.67545	0.115673	4.10727	9.00667e-05	0.00387672	1.10956
CCRL2	0.925416	0.78079	4.10583	9.05355e-05	0.00388502	1.1047
SERPING1	1.17301	5.53425	4.10363	9.12614e-05	0.00390427	1.09723
LILRA2	1.10055	-0.0657626	4.09879	9.28738e-05	0.00396121	1.08085
DPEP2	1.01406	0.740488	4.09793	9.31616e-05	0.00396148	1.07796
ARHGAP25	0.93466	1.93748	4.08888	9.62614e-05	0.00408096	1.04734
NRROS	0.947548	1.60257	4.08662	9.70498e-05	0.00410203	1.03971
IFI30	1.18018	7.32538	4.08195	9.86998e-05	0.00415928	1.02395
TRAF3IP3	1.20317	0.276631	4.07844	9.99595e-05	0.00419979	1.01209
CD8B	1.83382	-0.977675	4.07801	0.000102655	0.00430022	0.998942
CMKLR1	0.961681	2.23434	4.06753	0.000103971	0.00434239	0.97531
TFAP2E	0.933922	-0.308168	4.0659	0.00010458	0.00434455	0.969849
FGR	1.00637	0.821866	4.06575	0.00010464	0.00434455	0.969314
PARP9	0.760348	3.77496	4.06233	0.000105934	0.00438536	0.95782
HCK	0.976651	2.76511	4.05981	0.000106899	0.00441232	0.949348
TM4SF1	0.971929	4.42413	4.04854	0.000111318	0.00457691	0.911492
HAVCR2	0.892684	2.8317	4.048	0.000111537	0.00457691	0.909657
VEGFA	-1.19597	6.3523	-4.04641	0.000112174	0.00458967	0.904335
CSTA	1.16852	1.58316	4.04179	0.000114049	0.00465012	0.888842
C19orf38	1.05995	-0.452074	4.04115	0.000114312	0.00465012	0.886692
OAS1	1.19412	3.75626	4.02662	0.000120425	0.00488467	0.838031
LTC4S	1.24514	2.97684	4.01611	0.00012504	0.00505729	0.80291
DHX58	0.784276	2.35948	4.01529	0.000125404	0.0050575	0.800192
ENTPD1	0.661623	3.20493	4.01396	0.000126004	0.00506716	0.795738
MX1	1.2038	4.21101	4.00872	0.000128387	0.00514554	0.778245
EVI2B	1.06865	3.3157	4.00807	0.000128684	0.00514554	0.776086
RAMP2	0.854587	5.04079	4.00706	0.000129149	0.00514595	0.772717
DOCK8	0.733482	1.54687	4.00646	0.000129426	0.00514595	0.770722
CARD10	0.778242	1.10095	4.00502	0.000130094	0.00515794	0.765916
LDHA	-0.702335	9.24291	-3.99886	0.000132984	0.00525772	0.745406
CCL18	1.93395	0.510294	4.00233	0.000140347	0.00548716	0.732989
SNAI3	0.949942	-0.345226	3.99487	0.000134889	0.00530972	0.732129
IRF9	0.776608	5.60344	3.99453	0.000135054	0.00530972	0.73099
SCN1B	0.936122	2.64976	3.98913	0.000137677	0.00539776	0.713039
SAMD9L	1.00852	2.28996	3.98047	0.000141984	0.0055358	0.684293
NPC2	0.863353	7.8054	3.96978	0.000147481	0.00573423	0.648856
IGSF22	1.0973	0.83978	3.95395	0.000155999	0.00604872	0.596487
PTPRC	1.10207	2.60244	3.94849	0.000159041	0.00614973	0.578479
PPFIA4	-1.2256	1.17467	-3.93257	0.000168248	0.00648792	0.526019
LGMN	0.652018	6.73248	3.92567	0.000172395	0.00662966	0.503327
CCL3	1.08204	2.29223	3.92189	0.000174712	0.00670046	0.490887
GGT5	1.01681	3.91637	3.91612	0.000178297	0.00681937	0.471961
LILRB4	1.31088	3.08772	3.91323	0.000180122	0.00687052	0.462472
S100A8	1.64175	1.0637	3.91531	0.000182757	0.00693343	0.460803
GPX1	0.756503	7.91069	3.91073	0.000181713	0.00691245	0.454282
C10orf128	1.34284	1.85325	3.90022	0.000188555	0.00713418	0.419853
CD300A	1.01058	2.42152	3.89536	0.000191798	0.00723743	0.403972
HESX1	1.13504	-0.156101	3.89412	0.000192638	0.00724967	0.399906
ABI3	0.906636	2.95911	3.89328	0.00019321	0.00725181	0.397144
ENSG00000269242	1.46646	3.70456	3.89399	0.000194081	0.00726512	0.396812
CLECL1	1.28312	-0.164617	3.89358	0.00019719	0.00732307	0.390034
NR1H3	0.619614	3.83186	3.89095	0.000194789	0.00727231	0.389562
CAPG	0.965477	6.20866	3.88898	0.000196145	0.00730354	0.383106
CFD	1.22338	3.79	3.88319	0.000200168	0.00741412	0.364203
LCP1	1.05457	4.36635	3.87956	0.000202726	0.00748914	0.352385
TMEM86A	0.807714	1.82622	3.86901	0.000210349	0.00775041	0.318028
IFIT3	0.95911	3.69829	3.86727	0.000211633	0.00777736	0.312365
GBP2	1.03252	4.01453	3.86015	0.000216961	0.00795243	0.289225
ALDH1A1	1.53077	1.68122	3.85539	0.0002206	0.00806478	0.273754
METTL7B	1.63255	-0.0152785	3.85248	0.00022285	0.00812593	0.264314
IGFBP7	0.772033	7.82594	3.85115	0.000223887	0.00814267	0.259992
CD79B	1.11299	-0.107785	3.83677	0.000236955	0.00859549	0.211101
SH2D3C	0.758041	2.62974	3.83412	0.000237559	0.00859549	0.204867
PIK3AP1	0.965991	2.05827	3.83146	0.000239771	0.00864327	0.19625
GALNT14	-1.66192	3.81148	-3.83105	0.000240108	0.00864327	0.194944
CYTIP	1.05704	0.920603	3.82859	0.000242173	0.0086787	0.186981
SELPLG	1.02663	3.26021	3.82841	0.000242325	0.0086787	0.186398
WDFY4	1.25377	0.799312	3.82146	0.00024824	0.0088633	0.163981
STAC2	-1.46575	-0.134658	-3.82088	0.000248739	0.0088633	0.162113
CYBA	0.858149	7.65007	3.81914	0.000250249	0.00889457	0.15649
BCL2A1	1.18996	0.0213161	3.81673	0.000255708	0.00904294	0.144279
RASGRP4	0.892398	0.380123	3.81327	0.000255389	0.00904294	0.137592
DAB2	0.749303	5.31019	3.80791	0.000260181	0.00917807	0.120318
RIPK3	1.06269	0.306766	3.80312	0.000264529	0.0093081	0.10492
ZMYND15	0.971908	-0.377833	3.80204	0.000265515	0.00931952	0.101461
ST14	1.04115	1.43756	3.79736	0.000269854	0.00944823	0.0864041
VAMP5	0.869087	6.06678	3.79397	0.000273028	0.00953565	0.0755417
JAK3	1.11998	1.2463	3.79309	0.000273864	0.00954119	0.0726997
OAS2	1.05214	3.4524	3.7855	0.00028113	0.00976103	0.0483805
TM6SF1	0.804746	1.39241	3.78506	0.000281561	0.00976103	0.0469567
GAS6	0.955394	3.86002	3.78406	0.000282534	0.00977066	0.0437562
FZD2	1.24075	1.93835	3.78253	0.000284032	0.00979842	0.0388433
CMPK2	1.19102	1.55217	3.77332	0.000293187	0.0100895	0.00938751
DENND1C	0.995428	0.663397	3.76106	0.000305813	0.0104983	-0.0297491
SPICE1	-0.804177	2.41465	-3.75817	0.000308864	0.0105763	-0.0389596
PARP12	0.685351	3.9385	3.75749	0.000309586	0.0105763	-0.041128
LILRA6	1.10504	0.809704	3.74887	0.00031888	0.0108419	-0.0685727
STAT5A	0.649147	2.76252	3.74885	0.000318902	0.0108419	-0.0686378
IL1RN	1.24722	1.05418	3.74514	0.000324974	0.0109952	-0.0822498
PDCD1LG2	1.23557	0.0683078	3.74452	0.000323674	0.0109776	-0.0824173
PSD3	-0.797149	3.23352	-3.73661	0.000332565	0.0112251	-0.107554
LRRC8D	0.938249	2.36148	3.73534	0.000334009	0.0112468	-0.111571
SDSL	0.816508	3.01229	3.72904	0.000341291	0.0114646	-0.131572
ZGLP1	0.910448	0.759225	3.7138	0.000359509	0.0120478	-0.179786
IRF1	0.76651	3.998	3.70674	0.000368263	0.0123119	-0.202084
VCAM1	1.4984	3.13172	3.69984	0.000377016	0.0125507	-0.22385
COLGALT2	-1.10575	2.38344	-3.69934	0.000377667	0.0125507	-0.225448
FAM105A	0.871434	2.13302	3.69901	0.000378081	0.0125507	-0.226464
TMSB4X	0.761458	11.6981	3.68953	0.000390464	0.0129082	-0.256318
CLIC2	0.947753	1.41722	3.68877	0.000391482	0.0129082	-0.258731
HMOX1	1.24811	5.56674	3.68868	0.000391601	0.0129082	-0.259012
CPE	-1.2678	8.55647	-3.68791	0.000392615	0.0129114	-0.261408
IFIH1	0.987664	2.24389	3.68685	0.00039404	0.012928	-0.264764
TSTD1	1.13558	0.414733	3.68314	0.000401345	0.013137	-0.277878
ARHGEF3	0.800328	2.21777	3.67936	0.00040417	0.0131988	-0.288272
APOC2	1.37788	3.29145	3.67748	0.000406759	0.0132283	-0.294183
VAC14	0.592905	4.7533	3.67697	0.00040746	0.0132283	-0.295779
PVRL2	0.620583	5.54973	3.67666	0.000407893	0.0132283	-0.296761
SLC40A1	0.982643	5.01947	3.66822	0.000419724	0.0135807	-0.323233
RASSF4	0.923168	3.33489	3.65864	0.000433538	0.0139446	-0.353207
NTNG2	1.49965	-0.747497	3.65836	0.000433943	0.0139446	-0.354072
FAM134B	-0.965389	3.34299	-3.65296	0.000441932	0.0141524	-0.370952
CLEC14A	0.864354	3.51463	3.65263	0.000442421	0.0141524	-0.371976
PDE1B	0.984222	0.853904	3.65138	0.000444294	0.0141553	-0.375884
STXBP2	0.879434	3.57846	3.65123	0.000444523	0.0141553	-0.376361
ZNF395	-0.889308	4.2913	-3.65003	0.000446316	0.0141595	-0.380086
FAM212A	0.652549	1.96216	3.6498	0.000446667	0.0141595	-0.380814
PRELID2	-0.806619	2.33618	-3.64548	0.000453213	0.0142904	-0.394275
ST6GAL1	0.858181	2.25887	3.64505	0.000453873	0.0142904	-0.395622
MYO7A	0.884904	0.332454	3.64441	0.000454856	0.0142904	-0.397623
SCIMP	0.801927	0.832649	3.63575	0.00046832	0.0146806	-0.424606
NMI	0.76125	3.67316	3.62203	0.000490411	0.015339	-0.467226
CD34	0.773838	4.30838	3.61937	0.000494823	0.0154104	-0.475506
IFI44L	1.17865	3.62155	3.61933	0.000494886	0.0154104	-0.475624
ENG	0.616751	6.19208	3.61421	0.000503454	0.0156427	-0.491491
APOL6	0.839951	3.11978	3.61309	0.000505353	0.0156671	-0.49497
SNCA	1.29392	1.11787	3.61113	0.000508685	0.0157357	-0.501045
B3GNT7	1.04753	0.192808	3.60748	0.000514933	0.015894	-0.512325
SOCS1	0.866871	2.9686	3.60498	0.000519259	0.0159925	-0.520056
HLA-B	0.846827	9.2572	3.60371	0.000521479	0.0160258	-0.523999
GRAP2	1.4232	-0.706407	3.60053	0.000529884	0.0162486	-0.53486
CETP	0.881487	0.230351	3.59145	0.000546193	0.0167123	-0.562861
GNGT2	1.19812	1.67379	3.58698	0.000551456	0.0168367	-0.575631
PRKCD	0.641369	3.04138	3.58275	0.000559288	0.0170389	-0.588655
LPAR3	-1.55369	1.2539	-3.57907	0.000566202	0.0172123	-0.600001
HMHA1	0.749953	3.67036	3.57811	0.000568011	0.0172301	-0.602946
PLVAP	0.723255	6.34475	3.57662	0.000570828	0.0172617	-0.607513
SLC7A1	-0.715799	3.3067	-3.57627	0.000571507	0.0172617	-0.608611
RENBP	0.983935	3.67104	3.57327	0.000577243	0.0173976	-0.61783
IL12RB1	0.789153	0.798297	3.57135	0.000580941	0.0174579	-0.623726
CISH	0.719034	2.12471	3.57095	0.000581723	0.0174579	-0.624967
PRSS35	-1.40658	4.42318	-3.56913	0.000588305	0.0175805	-0.628073
HVCN1	0.693583	2.85774	3.56833	0.000586801	0.0175728	-0.632989
POPDC2	0.729664	1.78972	3.56404	0.000595233	0.0177498	-0.646157
PIK3IP1	0.779782	2.17258	3.56305	0.000597193	0.0177501	-0.649191
SH3TC1	0.782367	2.12059	3.56276	0.000597766	0.0177501	-0.650076
FCN3	0.81974	0.362126	3.56164	0.000599999	0.0177789	-0.653518
PTCH1	-0.932994	3.19879	-3.55901	0.000605259	0.0178971	-0.661572
KIAA1551	0.615091	3.67042	3.55095	0.000621662	0.0183436	-0.686245
SEPT1	0.750212	1.18619	3.54034	0.000643906	0.0189602	-0.718671
IKZF3	1.01364	-0.169121	3.53643	0.000652277	0.0191666	-0.730583
MZB1	1.43294	-0.257269	3.53376	0.00065808	0.0192968	-0.73875
FPR1	0.971144	1.39643	3.52946	0.000667486	0.0195319	-0.751835
DISC1	0.752142	0.21684	3.52761	0.000671568	0.0196106	-0.757454
C17orf59	0.793951	2.24944	3.52293	0.000682024	0.0198747	-0.771696
IL34	0.793794	0.369849	3.51313	0.000704416	0.0204848	-0.801468
HYAL2	0.58981	5.04838	3.50982	0.000712131	0.0206665	-0.811504
SIGLEC10	0.80074	0.361606	3.5071	0.000718543	0.0208096	-0.819762
LAP3	0.6382	5.38331	3.50275	0.000728903	0.0210282	-0.83295
ARPC1B	0.60338	7.4959	3.50267	0.000729078	0.0210282	-0.83317
SPINT2	0.972905	2.62305	3.5016	0.000731652	0.0210593	-0.836416
CD4	0.937348	4.72804	3.49936	0.000737047	0.0211713	-0.843184
ELTD1	0.743541	3.65324	3.49667	0.000743592	0.0213158	-0.851326
MMP15	0.684204	2.15069	3.49111	0.000757297	0.0216645	-0.868144
RASGRF2	0.769568	0.5408	3.4863	0.000769339	0.0219199	-0.882669
MERTK	0.78147	2.91363	3.48214	0.00077988	0.0221754	-0.895197
IL3RA	0.610584	2.16147	3.48001	0.00078534	0.0222856	-0.901619
SLCO2A1	1.34207	0.805077	3.47151	0.000807477	0.0228218	-0.927202
FITM1	1.35131	-0.724773	3.47071	0.000813433	0.0228981	-0.930032
CREG1	0.657418	5.48135	3.47023	0.000810855	0.0228713	-0.931043
RAB20	0.840102	2.60175	3.46675	0.000820134	0.0230407	-0.941513
MFSD7	0.868596	1.81539	3.46335	0.00082929	0.0232515	-0.951728
AKNA	0.590995	3.08134	3.45454	0.000853452	0.0238814	-0.978144
CYTH4	0.880358	3.37156	3.45143	0.00086216	0.0240706	-0.987479
HERC5	0.922174	2.27373	3.4509	0.000863635	0.0240706	-0.989051
IFITM3	0.666953	9.2388	3.44909	0.000868752	0.0241654	-0.994484
HPGDS	0.966633	1.03748	3.44463	0.000881431	0.0244697	-1.00781
TRANK1	0.786753	0.845577	3.43778	0.000901267	0.0249607	-1.02826
CTSB	0.629333	8.77635	3.43713	0.000903174	0.0249607	-1.03021
GNAI1	-0.930601	4.82209	-3.4367	0.000904438	0.0249607	-1.03149
TCTEX1D1	1.38106	-0.44825	3.43007	0.000932675	0.0256896	-1.05176
PIK3CD	0.927999	1.42986	3.42659	0.000934609	0.0256926	-1.06165
SLAMF6	1.11556	-0.353179	3.42499	0.000939457	0.0257755	-1.0664
ASPHD2	0.800718	0.535383	3.42193	0.000948836	0.0259822	-1.07553
SERPINB9	0.732397	1.58455	3.42061	0.000952878	0.0260423	-1.07943
C1S	1.2707	4.79481	3.41842	0.00095967	0.0261288	-1.08596
FAM84B	1.26474	-0.571229	3.41702	0.00096403	0.0261944	-1.09012
ME1	-0.868817	3.73621	-3.4131	0.000976309	0.026426	-1.10175
ZNF467	0.826563	1.78467	3.41149	0.000981411	0.0264624	-1.10653
MCTP1	0.757191	1.62497	3.40791	0.000992819	0.0267188	-1.11715
VWF	0.899836	3.87981	3.40608	0.000998728	0.0268265	-1.12259
TRIM22	0.91978	3.42746	3.39676	0.00102919	0.0275921	-1.15018
IFI44	0.897116	6.05136	3.39521	0.00103436	0.0276781	-1.15478
SELL	1.2232	1.45417	3.39153	0.00104668	0.0279545	-1.16564
C5AR1	0.81192	3.16478	3.3885	0.00105696	0.0281756	-1.17461
TMEM51	0.611022	3.36883	3.38434	0.0010712	0.0284699	-1.18689
GCA	0.850097	2.54899	3.38406	0.00107217	0.0284699	-1.18772
CD72	0.806724	1.30656	3.3835	0.00107407	0.0284699	-1.18934
LIMS2	0.771261	2.16929	3.38045	0.00108468	0.028697	-1.19836
LAPTM5	0.975745	7.10743	3.37793	0.00109347	0.0288755	-1.20577
IRF7	0.79134	3.96021	3.37627	0.00109933	0.0289492	-1.21067
FMNL1	0.723481	3.69203	3.37597	0.00110038	0.0289492	-1.21154
CD86	0.828351	2.32628	3.37413	0.0011069	0.0290665	-1.21697
GNA15	1.04257	2.17897	3.36862	0.00112666	0.0294753	-1.23319
CD28	0.961514	0.584753	3.36666	0.00113373	0.0296054	-1.23893
LILRA5	0.931662	-0.193392	3.35956	0.00115981	0.0302303	-1.25978
FZD3	-0.963239	1.37659	-3.35367	0.00118187	0.0307484	-1.27705
ADRA1B	1.00856	-0.695173	3.35003	0.00119569	0.0310504	-1.2877
ARL11	0.947226	-0.0367643	3.34841	0.00120191	0.0311545	-1.29246
PAK6	-0.809486	0.453554	-3.34212	0.00122628	0.0317278	-1.31085
ALDOC	-1.2809	2.81527	-3.33852	0.00124045	0.0320355	-1.32137
FAIM3	0.890221	0.431468	3.32955	0.00127637	0.0329028	-1.34751
TRAF1	0.82725	0.434686	3.32333	0.00130188	0.0334379	-1.36563
CDC14B	-0.760252	3.63659	-3.32243	0.00130558	0.0334719	-1.36823
USP25	-0.702304	4.10135	-3.32114	0.00131097	0.0334879	-1.372
SORL1	0.88326	0.312596	3.31951	0.00131775	0.0335679	-1.37672
FADS1	-0.705902	5.08409	-3.31873	0.00132103	0.0335679	-1.379
STAT1	0.779356	5.02991	3.31868	0.00132125	0.0335679	-1.37915
SNCG	1.10152	2.22458	3.31609	0.00133213	0.0337833	-1.38666
INSIG1	-0.790507	4.81221	-3.3155	0.00133467	0.0337868	-1.3884
THSD1	0.858237	1.00027	3.31297	0.00134542	0.0339979	-1.39574
CYP2S1	0.879107	-0.339689	3.31074	0.00135493	0.0341157	-1.40219
NCKAP1L	0.722556	3.24511	3.30975	0.00135923	0.0341627	-1.40508
C1R	1.11477	6.3524	3.30626	0.00137432	0.0344192	-1.41519
APLNR	1.21618	3.32994	3.2982	0.00140982	0.0352455	-1.43852
B3GNT8	0.960227	-0.0978004	3.29471	0.00142548	0.0355298	-1.44862
PTPN3	-0.698282	3.0839	-3.29448	0.00142653	0.0355298	-1.44929
SUSD3	0.850593	0.303317	3.29398	0.00142876	0.0355298	-1.45072
OASL	1.27469	1.85894	3.29332	0.00143175	0.0355413	-1.45263
PSIP1	-0.670099	5.72276	-3.28546	0.00146773	0.0363268	-1.47532
PPP1R14A	1.04522	1.30676	3.28528	0.00146856	0.0363268	-1.47584
RILP	0.676503	2.34023	3.28303	0.00147902	0.0365213	-1.48233
CLDN5	1.03805	4.14425	3.28218	0.00148299	0.0365552	-1.48478
GRAP	0.782754	1.30918	3.28128	0.00148719	0.0365949	-1.48737
RBM47	0.658327	2.06093	3.2714	0.0015342	0.0376199	-1.5158
TEK	0.944012	0.682862	3.2654	0.00156339	0.038269	-1.53302
CGREF1	-1.44487	4.34149	-3.26122	0.00158408	0.0387083	-1.54503
LY9	0.716588	-0.685385	3.25811	0.00159962	0.0390202	-1.55395
ESAM	0.674813	4.63652	3.25587	0.0016109	0.0392273	-1.56036
SLC2A9	0.846376	0.454888	3.25431	0.0016188	0.0393516	-1.56483
OSM	1.25614	-0.559415	3.25214	0.00162983	0.039546	-1.57103
FADS2	-0.861015	6.31936	-3.24783	0.00165198	0.0399511	-1.58335
HERC6	0.829223	2.0376	3.24693	0.00165666	0.0399958	-1.58594
FKBP11	-0.873046	5.77688	-3.24351	0.00167448	0.0403568	-1.5957
SEMA4A	0.757921	1.02185	3.23995	0.00169321	0.0407123	-1.60585
TMEM88	0.948031	1.33014	3.23961	0.00169502	0.0407123	-1.60683
FAM78A	0.673989	2.45299	3.23246	0.00173329	0.0415606	-1.6272
SLC2A1	-1.07422	4.79327	-3.22771	0.00175917	0.0421093	-1.64072
IFI35	0.753175	4.45863	3.22243	0.00178833	0.0426214	-1.65571
BEX4	0.814918	2.97512	3.2222	0.00178964	0.0426214	-1.65638
CASS4	0.671797	0.0403906	3.21807	0.00181282	0.0431003	-1.66811
ST20	0.720865	2.27729	3.21508	0.00182972	0.0434288	-1.67657
TCEA3	-0.802931	5.28606	-3.20571	0.0018838	0.044582	-1.70312
CCL14	1.35362	2.64993	3.20557	0.00188464	0.044582	-1.70353
HBA2	1.96667	6.59297	3.2037	0.00189557	0.0447653	-1.7088
FAM20A	0.831205	3.53405	3.20229	0.00190391	0.044887	-1.7128
PNCK	-1.28209	-0.709749	-3.19714	0.00195595	0.0457309	-1.72183
CFH	0.911861	5.09075	3.19882	0.00192447	0.0452958	-1.72259
NGEF	-1.39422	2.56735	-3.19658	0.0019379	0.0455359	-1.72892
NCR3LG1	-1.07837	0.400204	-3.19568	0.00194334	0.0455875	-1.73147
LDLR	-0.757243	4.00384	-3.19512	0.00194669	0.0455902	-1.73305
EPSTI1	0.949437	2.63024	3.18873	0.00198559	0.046347	-1.75107
WDR43	-0.923062	5.07094	-3.18583	0.00200346	0.0466865	-1.75922
MUC1	-1.03683	3.13939	-3.18513	0.00200784	0.0467112	-1.76121
RGS5	0.911453	3.3108	3.18358	0.00201747	0.0468579	-1.76557
P2RY8	0.62933	0.235515	3.17925	0.00204463	0.0474104	-1.77774
PATL2	0.847418	0.244374	3.17615	0.0020643	0.0477879	-1.78646
NDRG1	-0.816249	7.15407	-3.1725	0.00208765	0.0482025	-1.7967
ARHGEF15	0.704911	1.9375	3.17084	0.00209838	0.0483056	-1.80136
HBA1	1.82334	6.57889	3.17053	0.00210039	0.0483056	-1.80223
HOMER3	0.60096	5.15073	3.16475	0.0021381	0.0490126	-1.81842
