# Supplementary material for: Identification and Development of a Novel 4-Gene Immune-Related Signature to Predict Osteosarcoma Prognosis
Source: Front Mol Biosci. 2020 Dec 23;7:608368. doi: 10.3389/fmolb.2020.608368 (PMC7785859; doi:10.3389/fmolb.2020.608368)
Supplement: Supplementary file 6 [file Table_6.XLSX]

## Sheet: Sheet1
geneSet	description	link	size	overlap	expect	enrichmentRatio	pValue	FDR	overlapId	userId	DB
hsa04145	Phagosome	http://www.kegg.jp/kegg-bin/show_pathway?hsa04145+11151+1520+1535+1536+2209+2212+2213+2214+2215+30835+3105+3106+3108+3109+3111+3113+3115+3117+3119+3122+3123+3127+3133+3134+3684+3689+4481+4688+4689+653361+6890+7097+7099+715+718+83547+929	131	37	6.36198	5.8158	0	0	11151;1520;1535;1536;2209;2212;2213;2214;2215;30835;3105;3106;3108;3109;3111;3113;3115;3117;3119;3122;3123;3127;3133;3134;3684;3689;4481;4688;4689;653361;6890;7097;7099;715;718;83547;929	HLA-DMA;HLA-DRB1;HLA-DRA;HLA-DPB1;HLA-DQA1;FCGR3A;HLA-DQB1;CYBB;HLA-DPA1;CORO1A;HLA-DMB;CTSS;CD14;MSR1;FCGR1A;FCGR2A;NCF4;FCGR2B;ITGAM;ITGB2;CD209;HLA-DRB5;NCF1;HLA-E;TLR4;NCF2;HLA-DOA;TLR2;C3;TAP1;HLA-A;HLA-F;FCGR3B;CYBA;HLA-B;C1R;RILP	pathway_KEGG
hsa05140	Leishmaniasis	http://www.kegg.jp/kegg-bin/show_pathway?hsa05140+1535+1536+2209+2212+2214+2215+3108+3109+3111+3113+3115+3117+3119+3122+3123+3127+3684+3689+4688+4689+5777+653361+6772+7097+7099+718	71	26	3.4481	7.54039	0	0	1535;1536;2209;2212;2214;2215;3108;3109;3111;3113;3115;3117;3119;3122;3123;3127;3684;3689;4688;4689;5777;653361;6772;7097;7099;718	HLA-DMA;HLA-DRB1;HLA-DRA;HLA-DPB1;HLA-DQA1;FCGR3A;HLA-DQB1;CYBB;HLA-DPA1;HLA-DMB;FCGR1A;FCGR2A;NCF4;ITGAM;ITGB2;HLA-DRB5;NCF1;TLR4;NCF2;HLA-DOA;TLR2;PTPN6;C3;FCGR3B;CYBA;STAT1	pathway_KEGG
hsa05150	Staphylococcus aureus infection	http://www.kegg.jp/kegg-bin/show_pathway?hsa05150+1675+2209+2212+2213+2214+2215+2357+3075+3108+3109+3111+3113+3115+3117+3119+3122+3123+3127+3683+3684+3689+5724+629+6404+712+713+714+715+716+717+718+719+728	52	33	2.52537	13.0674	0	0	1675;2209;2212;2213;2214;2215;2357;3075;3108;3109;3111;3113;3115;3117;3119;3122;3123;3127;3683;3684;3689;5724;629;6404;712;713;714;715;716;717;718;719;728	C1QA;C1QB;C1QC;HLA-DMA;HLA-DRB1;HLA-DRA;HLA-DPB1;HLA-DQA1;FCGR3A;HLA-DQB1;HLA-DPA1;HLA-DMB;C3AR1;FCGR1A;PTAFR;FCGR2A;FCGR2B;ITGAM;ITGB2;HLA-DRB5;HLA-DOA;C2;ITGAL;C3;FCGR3B;CFB;CFD;SELPLG;FPR1;C1S;C5AR1;C1R;CFH	pathway_KEGG
hsa04514	Cell adhesion molecules (CAMs)	http://www.kegg.jp/kegg-bin/show_pathway?hsa04514+3105+3106+3108+3109+3111+3113+3115+3117+3119+3122+3123+3127+3133+3134+3683+3684+3689+5788+6402+6404+6614+7122+7412+80380+84628+90952+914+920+925+926+940+942+947	122	33	5.9249	5.56972	1.11022e-16	8.27116e-15	3105;3106;3108;3109;3111;3113;3115;3117;3119;3122;3123;3127;3133;3134;3683;3684;3689;5788;6402;6404;6614;7122;7412;80380;84628;90952;914;920;925;926;940;942;947	CD2;CD8A;HLA-DMA;SIGLEC1;HLA-DRB1;HLA-DRA;HLA-DPB1;HLA-DQA1;HLA-DQB1;HLA-DPA1;HLA-DMB;ITGAM;ITGB2;HLA-DRB5;HLA-E;HLA-DOA;ITGAL;HLA-A;HLA-F;CD8B;PTPRC;SELPLG;PDCD1LG2;VCAM1;NTNG2;CD34;HLA-B;CD4;SELL;CD86;CD28;CLDN5;ESAM	pathway_KEGG
hsa04612	Antigen processing and presentation	http://www.kegg.jp/kegg-bin/show_pathway?hsa04612+1508+1520+3105+3106+3108+3109+3111+3113+3115+3117+3119+3122+3123+3127+3133+3134+4261+5641+567+6890+920+925+926+972	70	24	3.39953	7.0598	5.10703e-15	2.86734e-13	1508;1520;3105;3106;3108;3109;3111;3113;3115;3117;3119;3122;3123;3127;3133;3134;4261;5641;567;6890;920;925;926;972	CD8A;HLA-DMA;HLA-DRB1;HLA-DRA;CD74;HLA-DPB1;HLA-DQA1;HLA-DQB1;HLA-DPA1;HLA-DMB;CTSS;HLA-DRB5;HLA-E;HLA-DOA;B2M;TAP1;CIITA;HLA-A;HLA-F;CD8B;LGMN;HLA-B;CD4;CTSB	pathway_KEGG
hsa05323	Rheumatoid arthritis	http://www.kegg.jp/kegg-bin/show_pathway?hsa05323+10673+3108+3109+3111+3113+3115+3117+3119+3122+3123+3127+3606+3683+3689+4050+6347+6348+6352+6387+7010+7097+7099+8741+940+942	77	25	3.73948	6.68541	5.77316e-15	2.86734e-13	10673;3108;3109;3111;3113;3115;3117;3119;3122;3123;3127;3606;3683;3689;4050;6347;6348;6352;6387;7010;7097;7099;8741;940;942	HLA-DMA;LTB;HLA-DRB1;HLA-DRA;HLA-DPB1;HLA-DQA1;HLA-DQB1;HLA-DPA1;HLA-DMB;TNFSF13B;CCL5;TNFSF13;ITGB2;HLA-DRB5;CXCL12;CCL2;TLR4;IL18;HLA-DOA;TLR2;ITGAL;CCL3;CD86;CD28;TEK	pathway_KEGG
hsa05330	Allograft rejection	http://www.kegg.jp/kegg-bin/show_pathway?hsa05330+3105+3106+3108+3109+3111+3113+3115+3117+3119+3122+3123+3127+3133+3134+5551+940+942	36	17	1.74833	9.72356	1.05915e-13	4.50896e-12	3105;3106;3108;3109;3111;3113;3115;3117;3119;3122;3123;3127;3133;3134;5551;940;942	HLA-DMA;HLA-DRB1;HLA-DRA;HLA-DPB1;HLA-DQA1;HLA-DQB1;HLA-DPA1;HLA-DMB;PRF1;HLA-DRB5;HLA-E;HLA-DOA;HLA-A;HLA-F;HLA-B;CD86;CD28	pathway_KEGG
hsa05332	Graft-versus-host disease	http://www.kegg.jp/kegg-bin/show_pathway?hsa05332+3105+3106+3108+3109+3111+3113+3115+3117+3119+3122+3123+3127+3133+3134+5551+940+942	40	17	1.94259	8.75121	9.15823e-13	3.41144e-11	3105;3106;3108;3109;3111;3113;3115;3117;3119;3122;3123;3127;3133;3134;5551;940;942	HLA-DMA;HLA-DRB1;HLA-DRA;HLA-DPB1;HLA-DQA1;HLA-DQB1;HLA-DPA1;HLA-DMB;PRF1;HLA-DRB5;HLA-E;HLA-DOA;HLA-A;HLA-F;HLA-B;CD86;CD28	pathway_KEGG
hsa04940	Type I diabetes mellitus	http://www.kegg.jp/kegg-bin/show_pathway?hsa04940+3105+3106+3108+3109+3111+3113+3115+3117+3119+3122+3123+3127+3133+3134+5551+940+942	42	17	2.03972	8.33448	2.40652e-12	7.96825e-11	3105;3106;3108;3109;3111;3113;3115;3117;3119;3122;3123;3127;3133;3134;5551;940;942	HLA-DMA;HLA-DRB1;HLA-DRA;HLA-DPB1;HLA-DQA1;HLA-DQB1;HLA-DPA1;HLA-DMB;PRF1;HLA-DRB5;HLA-E;HLA-DOA;HLA-A;HLA-F;HLA-B;CD86;CD28	pathway_KEGG
hsa05320	Autoimmune thyroid disease	http://www.kegg.jp/kegg-bin/show_pathway?hsa05320+3105+3106+3108+3109+3111+3113+3115+3117+3119+3122+3123+3127+3133+3134+5551+940+942	43	17	2.08828	8.14066	3.80851e-12	1.13494e-10	3105;3106;3108;3109;3111;3113;3115;3117;3119;3122;3123;3127;3133;3134;5551;940;942	HLA-DMA;HLA-DRB1;HLA-DRA;HLA-DPB1;HLA-DQA1;HLA-DQB1;HLA-DPA1;HLA-DMB;PRF1;HLA-DRB5;HLA-E;HLA-DOA;HLA-A;HLA-F;HLA-B;CD86;CD28	pathway_KEGG
hsa05416	Viral myocarditis	http://www.kegg.jp/kegg-bin/show_pathway?hsa05416+3105+3106+3108+3109+3111+3113+3115+3117+3119+3122+3123+3127+3133+3134+3683+3689+5551+940+942	57	19	2.76819	6.86369	7.05502e-12	1.91127e-10	3105;3106;3108;3109;3111;3113;3115;3117;3119;3122;3123;3127;3133;3134;3683;3689;5551;940;942	HLA-DMA;HLA-DRB1;HLA-DRA;HLA-DPB1;HLA-DQA1;HLA-DQB1;HLA-DPA1;HLA-DMB;PRF1;ITGB2;HLA-DRB5;HLA-E;HLA-DOA;ITGAL;HLA-A;HLA-F;HLA-B;CD86;CD28	pathway_KEGG
hsa05152	Tuberculosis	http://www.kegg.jp/kegg-bin/show_pathway?hsa05152+11151+1520+2207+2209+2212+2213+2214+2215+30835+3108+3109+3111+3113+3115+3117+3119+3122+3123+3127+3587+3606+3684+3689+4261+6772+7096+7097+7099+718+929+972	158	31	7.67323	4.04002	1.06561e-11	2.64628e-10	11151;1520;2207;2209;2212;2213;2214;2215;30835;3108;3109;3111;3113;3115;3117;3119;3122;3123;3127;3587;3606;3684;3689;4261;6772;7096;7097;7099;718;929;972	HLA-DMA;HLA-DRB1;HLA-DRA;CD74;HLA-DPB1;HLA-DQA1;FCGR3A;HLA-DQB1;HLA-DPA1;IL10RA;CORO1A;HLA-DMB;CTSS;CD14;FCGR1A;FCER1G;FCGR2A;FCGR2B;ITGAM;ITGB2;CD209;HLA-DRB5;TLR4;TLR1;IL18;HLA-DOA;TLR2;C3;CIITA;FCGR3B;STAT1	pathway_KEGG
hsa04640	Hematopoietic cell lineage	http://www.kegg.jp/kegg-bin/show_pathway?hsa04640+1441+2209+3108+3109+3111+3113+3115+3117+3119+3122+3123+3127+3563+3684+914+915+916+920+924+925+926+929+947	93	23	4.51652	5.09242	4.21873e-11	9.67062e-10	1441;2209;3108;3109;3111;3113;3115;3117;3119;3122;3123;3127;3563;3684;914;915;916;920;924;925;926;929;947	CD3E;CD2;CD8A;CD3D;HLA-DMA;CD7;HLA-DRB1;HLA-DRA;HLA-DPB1;HLA-DQA1;HLA-DQB1;HLA-DPA1;HLA-DMB;CD14;FCGR1A;ITGAM;HLA-DRB5;HLA-DOA;CSF3R;CD8B;CD34;CD4;IL3RA	pathway_KEGG
hsa04658	Th1 and Th2 cell differentiation	http://www.kegg.jp/kegg-bin/show_pathway?hsa04658+2625+3108+3109+3111+3113+3115+3117+3119+3122+3123+3127+3561+3594+3718+3932+6772+6776+7535+915+916+919+920	87	22	4.22513	5.20694	7.10882e-11	1.51316e-09	2625;3108;3109;3111;3113;3115;3117;3119;3122;3123;3127;3561;3594;3718;3932;6772;6776;7535;915;916;919;920	CD3E;CD3D;HLA-DMA;CD247;HLA-DRB1;HLA-DRA;HLA-DPB1;HLA-DQA1;HLA-DQB1;HLA-DPA1;HLA-DMB;LCK;IL2RG;ZAP70;HLA-DRB5;HLA-DOA;GATA3;JAK3;STAT5A;IL12RB1;CD4;STAT1	pathway_KEGG
hsa04672	Intestinal immune network for IgA production	http://www.kegg.jp/kegg-bin/show_pathway?hsa04672+10673+3108+3109+3111+3113+3115+3117+3119+3122+3123+3127+3601+6387+8741+940+942	46	16	2.23398	7.16211	1.64069e-10	3.25951e-09	10673;3108;3109;3111;3113;3115;3117;3119;3122;3123;3127;3601;6387;8741;940;942	HLA-DMA;HLA-DRB1;HLA-DRA;HLA-DPB1;HLA-DQA1;HLA-DQB1;HLA-DPA1;HLA-DMB;TNFSF13B;TNFSF13;HLA-DRB5;CXCL12;HLA-DOA;IL15RA;CD86;CD28	pathway_KEGG
hsa05164	Influenza A	http://www.kegg.jp/kegg-bin/show_pathway?hsa05164+10379+114548+29108+3108+3109+3111+3113+3115+3117+3119+3122+3123+3127+3606+3627+3665+4261+4599+51284+5293+6347+6352+64135+6772+7099+834+8743	149	27	7.23614	3.73127	1.63507e-09	3.04532e-08	10379;114548;29108;3108;3109;3111;3113;3115;3117;3119;3122;3123;3127;3606;3627;3665;4261;4599;51284;5293;6347;6352;64135;6772;7099;834;8743	HLA-DMA;HLA-DRB1;HLA-DRA;HLA-DPB1;HLA-DQA1;CXCL10;HLA-DQB1;HLA-DPA1;HLA-DMB;CASP1;PYCARD;CCL5;TLR7;HLA-DRB5;CCL2;TLR4;IL18;HLA-DOA;TNFSF10;NLRP3;CIITA;MX1;IRF9;IFIH1;PIK3CD;IRF7;STAT1	pathway_KEGG
hsa04659	Th17 cell differentiation	http://www.kegg.jp/kegg-bin/show_pathway?hsa04659+2625+3108+3109+3111+3113+3115+3117+3119+3122+3123+3127+3561+3594+3718+3932+6772+6776+7535+915+916+919+920	102	22	4.9536	4.44121	1.93106e-09	3.38503e-08	2625;3108;3109;3111;3113;3115;3117;3119;3122;3123;3127;3561;3594;3718;3932;6772;6776;7535;915;916;919;920	CD3E;CD3D;HLA-DMA;CD247;HLA-DRB1;HLA-DRA;HLA-DPB1;HLA-DQA1;HLA-DQB1;HLA-DPA1;HLA-DMB;LCK;IL2RG;ZAP70;HLA-DRB5;HLA-DOA;GATA3;JAK3;STAT5A;IL12RB1;CD4;STAT1	pathway_KEGG
hsa05321	Inflammatory bowel disease (IBD)	http://www.kegg.jp/kegg-bin/show_pathway?hsa05321+2625+3108+3109+3111+3113+3115+3117+3119+3122+3123+3127+3561+3594+3606+6772+7097+7099	62	17	3.01101	5.64594	2.89414e-09	4.79141e-08	2625;3108;3109;3111;3113;3115;3117;3119;3122;3123;3127;3561;3594;3606;6772;7097;7099	HLA-DMA;HLA-DRB1;HLA-DRA;HLA-DPB1;HLA-DQA1;HLA-DQB1;HLA-DPA1;HLA-DMB;IL2RG;HLA-DRB5;TLR4;IL18;HLA-DOA;TLR2;GATA3;IL12RB1;STAT1	pathway_KEGG
hsa04610	Complement and coagulation cascades	http://www.kegg.jp/kegg-bin/show_pathway?hsa04610+11326+1675+2162+3075+3684+3689+5265+629+710+712+713+714+715+716+717+718+719+728+7450	79	19	3.83661	4.95228	3.71182e-09	5.8217e-08	11326;1675;2162;3075;3684;3689;5265;629;710;712;713;714;715;716;717;718;719;728;7450	C1QA;C1QB;C1QC;VSIG4;C3AR1;ITGAM;ITGB2;F13A1;SERPINA1;C2;C3;CFB;SERPING1;CFD;C1S;VWF;C5AR1;C1R;CFH	pathway_KEGG
hsa05168	Herpes simplex infection	http://www.kegg.jp/kegg-bin/show_pathway?hsa05168+10379+29992+3105+3106+3108+3109+3111+3113+3115+3117+3119+3122+3123+3127+3133+3134+3665+5199+6347+6352+64135+6772+6890+7097+718+7185+972	157	27	7.62466	3.54114	5.41417e-09	7.87637e-08	10379;29992;3105;3106;3108;3109;3111;3113;3115;3117;3119;3122;3123;3127;3133;3134;3665;5199;6347;6352;64135;6772;6890;7097;718;7185;972	HLA-DMA;HLA-DRB1;HLA-DRA;CD74;HLA-DPB1;HLA-DQA1;HLA-DQB1;HLA-DPA1;PILRA;HLA-DMB;CCL5;HLA-DRB5;CCL2;HLA-E;HLA-DOA;TLR2;CFP;C3;TAP1;HLA-A;HLA-F;IRF9;IFIH1;HLA-B;IRF7;TRAF1;STAT1	pathway_KEGG
hsa05322	Systemic lupus erythematosus	http://www.kegg.jp/kegg-bin/show_pathway?hsa05322+2209+2212+2214+2215+3108+3109+3111+3113+3115+3117+3119+3122+3123+3127+712+713+714+715+716+717+718+940+942	117	23	5.68207	4.04782	5.55046e-09	7.87637e-08	2209;2212;2214;2215;3108;3109;3111;3113;3115;3117;3119;3122;3123;3127;712;713;714;715;716;717;718;940;942	C1QA;C1QB;C1QC;HLA-DMA;HLA-DRB1;HLA-DRA;HLA-DPB1;HLA-DQA1;FCGR3A;HLA-DQB1;HLA-DPA1;HLA-DMB;FCGR1A;FCGR2A;HLA-DRB5;HLA-DOA;C2;C3;FCGR3B;C1S;CD86;CD28;C1R	pathway_KEGG
hsa04060	Cytokine-cytokine receptor interaction	http://www.kegg.jp/kegg-bin/show_pathway?hsa04060+10673+1234+1439+1441+146433+2833+3557+3561+3563+3587+3594+3601+3606+3627+4050+4283+5008+58191+6347+6348+6351+6352+6355+6358+6362+6373+6387+6846+7133+8741+8743+920+9235+939+944	248	35	12.0441	2.906	6.27753e-09	8.19207e-08	10673;1234;1439;1441;146433;2833;3557;3561;3563;3587;3594;3601;3606;3627;4050;4283;5008;58191;6347;6348;6351;6352;6355;6358;6362;6373;6387;6846;7133;8741;8743;920;9235;939;944	CCR5;LTB;CD27;CXCR3;CXCL10;CCL8;IL10RA;TNFSF13B;CCL4;IL2RG;TNFSF8;CXCL9;TNFRSF1B;CXCL11;CCL5;TNFSF13;CXCL12;CCL2;IL32;IL18;CXCL16;TNFSF10;IL15RA;CSF2RB;CSF3R;XCL2;CCL18;CCL3;IL1RN;IL12RB1;IL34;CD4;IL3RA;OSM;CCL14	pathway_KEGG
hsa05133	Pertussis	http://www.kegg.jp/kegg-bin/show_pathway?hsa05133+114548+23643+29108+3394+3659+3684+3689+7099+710+712+713+714+715+716+717+718+834+929	73	18	3.54522	5.07725	6.32274e-09	8.19207e-08	114548;23643;29108;3394;3659;3684;3689;7099;710;712;713;714;715;716;717;718;834;929	C1QA;C1QB;C1QC;LY96;CASP1;PYCARD;CD14;ITGAM;IRF8;ITGB2;TLR4;NLRP3;C2;C3;SERPING1;IRF1;C1S;C1R	pathway_KEGG
hsa05169	Epstein-Barr virus infection	http://www.kegg.jp/kegg-bin/show_pathway?hsa05169+10379+3105+3106+3108+3109+3111+3113+3115+3117+3119+3122+3123+3127+3133+3134+3627+3665+3683+3718+5293+567+6772+6890+7097+915+916+919+953+9636	184	29	8.93591	3.24533	1.13154e-08	1.405e-07	10379;3105;3106;3108;3109;3111;3113;3115;3117;3119;3122;3123;3127;3133;3134;3627;3665;3683;3718;5293;567;6772;6890;7097;915;916;919;953;9636	CD3E;CD3D;HLA-DMA;CD247;HLA-DRB1;HLA-DRA;HLA-DPB1;HLA-DQA1;CXCL10;HLA-DQB1;HLA-DPA1;HLA-DMB;HLA-DRB5;HLA-E;HLA-DOA;B2M;TLR2;ITGAL;TAP1;ISG15;HLA-A;HLA-F;ENTPD1;IRF9;JAK3;HLA-B;PIK3CD;IRF7;STAT1	pathway_KEGG
hsa05310	Asthma	http://www.kegg.jp/kegg-bin/show_pathway?hsa05310+2207+3108+3109+3111+3113+3115+3117+3119+3122+3123+3127	28	11	1.35981	8.08935	2.97429e-08	3.54536e-07	2207;3108;3109;3111;3113;3115;3117;3119;3122;3123;3127	HLA-DMA;HLA-DRB1;HLA-DRA;HLA-DPB1;HLA-DQA1;HLA-DQB1;HLA-DPA1;HLA-DMB;FCER1G;HLA-DRB5;HLA-DOA	pathway_KEGG
hsa04380	Osteoclast differentiation	http://www.kegg.jp/kegg-bin/show_pathway?hsa04380+10288+10379+10859+11006+140885+1535+2209+2212+2213+2214+2215+3932+3937+4688+4689+5293+54209+653361+6688+6772+7305+8651	118	22	5.73064	3.83901	3.35582e-08	3.84629e-07	10288;10379;10859;11006;140885;1535;2209;2212;2213;2214;2215;3932;3937;4688;4689;5293;54209;653361;6688;6772;7305;8651	LILRB2;FCGR3A;TREM2;LCK;LCP2;FCGR1A;FCGR2A;NCF4;TYROBP;FCGR2B;NCF1;NCF2;LILRB1;SIRPA;FCGR3B;SPI1;IRF9;LILRB4;CYBA;SOCS1;PIK3CD;STAT1	pathway_KEGG
hsa04062	Chemokine signaling pathway	http://www.kegg.jp/kegg-bin/show_pathway?hsa04062+1234+1794+2268+23533+2793+2833+3055+3627+3718+409+4283+5293+5580+58191+6347+6348+6351+6352+6355+6358+6362+6373+6387+653361+6772+6846+7409+7454	183	28	8.88734	3.15055	4.01113e-08	4.4271e-07	1234;1794;2268;23533;2793;2833;3055;3627;3718;409;4283;5293;5580;58191;6347;6348;6351;6352;6355;6358;6362;6373;6387;653361;6772;6846;7409;7454	CCR5;CXCR3;CXCL10;CCL8;CCL4;CXCL9;CXCL11;WAS;CCL5;DOCK2;NCF1;CXCL12;CCL2;CXCL16;PIK3R5;ARRB2;VAV1;XCL2;FGR;HCK;CCL18;CCL3;JAK3;GNGT2;PRKCD;PIK3CD;STAT1;CCL14	pathway_KEGG
hsa05340	Primary immunodeficiency	http://www.kegg.jp/kegg-bin/show_pathway?hsa05340+3561+3718+3932+4261+5788+6890+7535+915+916+920+925+926	36	12	1.74833	6.86369	5.93953e-08	6.32136e-07	3561;3718;3932;4261;5788;6890;7535;915;916;920;925;926	CD3E;CD8A;CD3D;LCK;IL2RG;ZAP70;TAP1;CIITA;CD8B;PTPRC;JAK3;CD4	pathway_KEGG
hsa05145	Toxoplasmosis	http://www.kegg.jp/kegg-bin/show_pathway?hsa05145+1234+23533+23643+240+3108+3109+3111+3113+3115+3117+3119+3122+3123+3127+3587+4261+6772+7097+7099+8651	111	20	5.39068	3.7101	2.60521e-07	2.67708e-06	1234;23533;23643;240;3108;3109;3111;3113;3115;3117;3119;3122;3123;3127;3587;4261;6772;7097;7099;8651	CCR5;HLA-DMA;HLA-DRB1;HLA-DRA;HLA-DPB1;HLA-DQA1;HLA-DQB1;HLA-DPA1;IL10RA;LY96;HLA-DMB;HLA-DRB5;TLR4;HLA-DOA;PIK3R5;TLR2;ALOX5;CIITA;SOCS1;STAT1	pathway_KEGG
hsa04650	Natural killer cell mediated cytotoxicity	http://www.kegg.jp/kegg-bin/show_pathway?hsa04650+10870+2207+2214+2215+3105+3106+3133+3683+3689+3932+3937+5293+5551+5777+7305+7409+7535+8743+919+962	116	20	5.63351	3.55019	5.48295e-07	5.44639e-06	10870;2207;2214;2215;3105;3106;3133;3683;3689;3932;3937;5293;5551;5777;7305;7409;7535;8743;919;962	CD247;HCST;FCGR3A;LCK;LCP2;FCER1G;CD48;TYROBP;PRF1;ZAP70;ITGB2;HLA-E;TNFSF10;PTPN6;ITGAL;VAV1;HLA-A;FCGR3B;HLA-B;PIK3CD	pathway_KEGG
hsa04620	Toll-like receptor signaling pathway	http://www.kegg.jp/kegg-bin/show_pathway?hsa04620+23643+3627+3663+3665+4283+51284+5293+6348+6351+6352+6373+6772+7096+7097+7099+929+942	95	17	4.61365	3.68472	2.34319e-06	2.25248e-05	23643;3627;3663;3665;4283;51284;5293;6348;6351;6352;6373;6772;7096;7097;7099;929;942	CXCL10;LY96;CCL4;CD14;CXCL9;CXCL11;CCL5;TLR7;TLR4;TLR1;TLR2;IRF5;CCL3;PIK3CD;IRF7;CD86;STAT1	pathway_KEGG
hsa05162	Measles	http://www.kegg.jp/kegg-bin/show_pathway?hsa05162+10379+2213+30835+3561+3665+3718+4599+51284+5293+64135+6772+6776+7097+7099+8743+915+916+940	117	18	5.68207	3.16786	1.09764e-05	0.000102218	10379;2213;30835;3561;3665;3718;4599;51284;5293;64135;6772;6776;7097;7099;8743;915;916;940	CD3E;CD3D;IL2RG;FCGR2B;TLR7;CD209;TLR4;TNFSF10;TLR2;MX1;IRF9;JAK3;STAT5A;IFIH1;PIK3CD;IRF7;CD28;STAT1	pathway_KEGG
hsa04660	T cell receptor signaling pathway	http://www.kegg.jp/kegg-bin/show_pathway?hsa04660+3932+3937+5293+5777+5788+7409+7535+84433+915+916+919+920+925+926+940+9402	97	16	4.71078	3.39647	1.38869e-05	0.000119906	3932;3937;5293;5777;5788;7409;7535;84433;915;916;919;920;925;926;940;9402	CD3E;CD8A;CD3D;CD247;LCK;LCP2;ZAP70;CARD11;PTPN6;VAV1;CD8B;PTPRC;GRAP2;CD4;PIK3CD;CD28	pathway_KEGG
hsa04621	NOD-like receptor signaling pathway	http://www.kegg.jp/kegg-bin/show_pathway?hsa04621+10379+11035+114548+114769+1508+1535+1536+2633+2634+29108+3606+3665+5580+58484+6347+6352+6772+7099+7226+834	142	20	6.89619	2.90015	1.3889e-05	0.000119906	10379;11035;114548;114769;1508;1535;1536;2633;2634;29108;3606;3665;5580;58484;6347;6352;6772;7099;7226;834	CYBB;CASP1;PYCARD;CCL5;TRPM2;NLRC4;CCL2;TLR4;IL18;NLRP3;GBP1;CARD16;IRF9;GBP2;CYBA;RIPK3;PRKCD;CTSB;IRF7;STAT1	pathway_KEGG
hsa05166	Human T-cell leukemia virus 1 infection	http://www.kegg.jp/kegg-bin/show_pathway?hsa05166+2535+3105+3106+3108+3109+3111+3113+3115+3117+3119+3122+3123+3127+3133+3134+3561+3601+3683+3689+3718+3932+5293+55697+6688+6776+7412+915+916	243	28	11.8012	2.37263	1.40829e-05	0.000119906	2535;3105;3106;3108;3109;3111;3113;3115;3117;3119;3122;3123;3127;3133;3134;3561;3601;3683;3689;3718;3932;5293;55697;6688;6776;7412;915;916	CD3E;CD3D;HLA-DMA;HLA-DRB1;HLA-DRA;HLA-DPB1;HLA-DQA1;HLA-DQB1;HLA-DPA1;HLA-DMB;LCK;IL2RG;ITGB2;HLA-DRB5;HLA-E;HLA-DOA;IL15RA;ITGAL;HLA-A;HLA-F;SPI1;JAK3;FZD2;STAT5A;VCAM1;VAC14;HLA-B;PIK3CD	pathway_KEGG
hsa05144	Malaria	http://www.kegg.jp/kegg-bin/show_pathway?hsa05144+2995+3039+3040+3606+3683+3689+6347+7097+7099+7412	45	10	2.18541	4.5758	4.34755e-05	0.000359881	2995;3039;3040;3606;3683;3689;6347;7097;7099;7412	ITGB2;CCL2;TLR4;IL18;TLR2;ITGAL;GYPC;VCAM1;HBA2;HBA1	pathway_KEGG
hsa04064	NF-kappa B signaling pathway	http://www.kegg.jp/kegg-bin/show_pathway?hsa04064+10673+23643+29775+3932+4050+597+6351+6387+7099+7185+7412+7535+84433+929	91	14	4.41939	3.16786	0.000106182	0.000855195	10673;23643;29775;3932;4050;597;6351;6387;7099;7185;7412;7535;84433;929	LTB;LY96;TNFSF13B;CCL4;CD14;LCK;ZAP70;CXCL12;CARD11;TLR4;CARD10;BCL2A1;VCAM1;TRAF1	pathway_KEGG
hsa04666	Fc gamma R-mediated phagocytosis	http://www.kegg.jp/kegg-bin/show_pathway?hsa04666+10095+1794+2209+2212+2213+2214+3055+5293+5580+5788+653361+7409+7454	82	13	3.98231	3.26444	0.000136965	0.0010741	10095;1794;2209;2212;2213;2214;3055;5293;5580;5788;653361;7409;7454	FCGR3A;FCGR1A;FCGR2A;WAS;FCGR2B;DOCK2;NCF1;VAV1;HCK;PTPRC;PRKCD;ARPC1B;PIK3CD	pathway_KEGG
hsa04670	Leukocyte transendothelial migration	http://www.kegg.jp/kegg-bin/show_pathway?hsa04670+1535+1536+3683+3684+3689+4688+4689+5293+6387+653361+7122+7409+7412+90952	95	14	4.61365	3.03447	0.000170571	0.00130334	1535;1536;3683;3684;3689;4688;4689;5293;6387;653361;7122;7409;7412;90952	CYBB;NCF4;ITGAM;ITGB2;NCF1;CXCL12;NCF2;ITGAL;VAV1;CYBA;VCAM1;PIK3CD;CLDN5;ESAM	pathway_KEGG
hsa05134	Legionellosis	http://www.kegg.jp/kegg-bin/show_pathway?hsa05134+29108+3606+3684+3689+58484+7097+7099+718+834+929	53	10	2.57393	3.88511	0.000188271	0.00140262	29108;3606;3684;3689;58484;7097;7099;718;834;929	CASP1;PYCARD;CD14;ITGAM;ITGB2;NLRC4;TLR4;IL18;TLR2;C3	pathway_KEGG
hsa05142	Chagas disease (American trypanosomiasis)	http://www.kegg.jp/kegg-bin/show_pathway?hsa05142+2769+5293+6347+6348+6352+7097+7099+712+713+714+718+915+916+919	101	14	4.90504	2.85421	0.000329349	0.00239381	2769;5293;6347;6348;6352;7097;7099;712;713;714;718;915;916;919	CD3E;C1QA;C1QB;C1QC;CD3D;CD247;CCL5;CCL2;TLR4;TLR2;C3;CCL3;PIK3CD;GNA15	pathway_KEGG
hsa04630	JAK-STAT signaling pathway	http://www.kegg.jp/kegg-bin/show_pathway?hsa04630+10379+1154+1439+1441+3561+3563+3587+3594+3601+3718+5008+5293+5777+6772+6776+8651	142	16	6.89619	2.32012	0.00131946	0.0093619	10379;1154;1439;1441;3561;3563;3587;3594;3601;3718;5008;5293;5777;6772;6776;8651	IL10RA;IL2RG;PTPN6;IL15RA;CSF2RB;CSF3R;IRF9;JAK3;STAT5A;SOCS1;IL12RB1;CISH;IL3RA;PIK3CD;STAT1;OSM	pathway_KEGG
hsa04662	B cell receptor signaling pathway	http://www.kegg.jp/kegg-bin/show_pathway?hsa04662+118788+2213+27071+5293+5777+7409+84433+8519+971+974	68	10	3.3024	3.0281	0.0014751	0.0102228	118788;2213;27071;5293;5777;7409;84433;8519;971;974	FCGR2B;CARD11;PTPN6;VAV1;DAPP1;IFITM1;CD79B;PIK3AP1;PIK3CD;CD72	pathway_KEGG
hsa05132	Salmonella infection	http://www.kegg.jp/kegg-bin/show_pathway?hsa05132+10095+29108+3606+58484+6348+6351+7099+7454+834+83547+929	82	11	3.98231	2.76222	0.00186856	0.0126552	10095;29108;3606;58484;6348;6351;7099;7454;834;83547;929	CASP1;PYCARD;CCL4;CD14;WAS;NLRC4;TLR4;IL18;CCL3;ARPC1B;RILP	pathway_KEGG
hsa04623	Cytosolic DNA-sensing pathway	http://www.kegg.jp/kegg-bin/show_pathway?hsa04623+11035+29108+3606+3627+3665+6351+6352+834	51	8	2.4768	3.22997	0.00287467	0.0190367	11035;29108;3606;3627;3665;6351;6352;834	CXCL10;CASP1;PYCARD;CCL4;CCL5;IL18;RIPK3;IRF7	pathway_KEGG
hsa05143	African trypanosomiasis	http://www.kegg.jp/kegg-bin/show_pathway?hsa05143+3039+3040+3606+3620+7412+8542	33	6	1.60264	3.74383	0.00453398	0.0293723	3039;3040;3606;3620;7412;8542	IL18;APOL1;IDO1;VCAM1;HBA2;HBA1	pathway_KEGG
hsa05170	Human immunodeficiency virus 1 infection	http://www.kegg.jp/kegg-bin/show_pathway?hsa05170+1234+25939+2793+3105+3106+3133+3134+5293+567+6890+7097+7099+7133+915+916+919+920	187	17	9.0816	1.87192	0.00894142	0.0566924	1234;25939;2793;3105;3106;3133;3134;5293;567;6890;7097;7099;7133;915;916;919;920	CD3E;CCR5;CD3D;CD247;SAMHD1;TNFRSF1B;HLA-E;TLR4;B2M;TLR2;TAP1;HLA-A;HLA-F;HLA-B;GNGT2;CD4;PIK3CD	pathway_KEGG
hsa04979	Cholesterol metabolism	http://www.kegg.jp/kegg-bin/show_pathway?hsa04979+10577+1071+341+344+348+5360	40	6	1.94259	3.08866	0.0118327	0.0734614	10577;1071;341;344;348;5360	APOE;APOC1;PLTP;NPC2;APOC2;CETP	pathway_KEGG
hsa05221	Acute myeloid leukemia	http://www.kegg.jp/kegg-bin/show_pathway?hsa05221+1050+2209+3684+5293+597+6688+6776+929	66	8	3.20527	2.49589	0.0138627	0.0843079	1050;2209;3684;5293;597;6688;6776;929	CD14;FCGR1A;ITGAM;CEBPA;SPI1;BCL2A1;STAT5A;PIK3CD	pathway_KEGG
hsa04216	Ferroptosis	http://www.kegg.jp/kegg-bin/show_pathway?hsa04216+1536+2512+30061+3162+6303	31	5	1.50551	3.32114	0.015662	0.0933452	1536;2512;30061;3162;6303	CYBB;SAT1;FTL;HMOX1;SLC40A1	pathway_KEGG
hsa04625	C-type lectin receptor signaling pathway	http://www.kegg.jp/kegg-bin/show_pathway?hsa04625+10379+114548+2207+29108+30835+3659+5293+5580+6772+834	95	10	4.61365	2.16748	0.0162646	0.0950362	10379;114548;2207;29108;30835;3659;5293;5580;6772;834	CASP1;PYCARD;FCER1G;CD209;NLRP3;IRF9;IRF1;PRKCD;PIK3CD;STAT1	pathway_KEGG
hsa05167	Kaposi sarcoma-associated herpesvirus infection	http://www.kegg.jp/kegg-bin/show_pathway?hsa05167+10379+1234+131450+23533+2793+3055+3105+3106+3133+3134+3665+5293+6772+718+942	170	15	8.256	1.81686	0.017573	0.100707	10379;1234;131450;23533;2793;3055;3105;3106;3133;3134;3665;5293;6772;718;942	CCR5;CD200R1;HLA-E;PIK3R5;C3;HLA-A;HLA-F;HCK;IRF9;HLA-B;GNGT2;PIK3CD;IRF7;CD86;STAT1	pathway_KEGG
hsa04217	Necroptosis	http://www.kegg.jp/kegg-bin/show_pathway?hsa04217+10379+11035+114548+1536+2512+29108+3718+6772+6776+7099+834+8743	137	12	6.65337	1.8036	0.0334589	0.188127	10379;11035;114548;1536;2512;29108;3718;6772;6776;7099;834;8743	CYBB;CASP1;PYCARD;TLR4;TNFSF10;NLRP3;FTL;IRF9;RIPK3;JAK3;STAT5A;STAT1	pathway_KEGG
hsa05130	Pathogenic Escherichia coli infection	http://www.kegg.jp/kegg-bin/show_pathway?hsa05130+10095+23643+3059+7099+7454+929	51	6	2.4768	2.42248	0.0357067	0.197048	10095;23643;3059;7099;7454;929	LY96;CD14;WAS;HCLS1;TLR4;ARPC1B	pathway_KEGG
hsa00590	Arachidonic acid metabolism	http://www.kegg.jp/kegg-bin/show_pathway?hsa00590+151056+240+27306+2876	32	4	1.55407	2.57388	0.0672497	0.364371	151056;240;27306;2876	ALOX5;PLB1;GPX1;HPGDS	pathway_KEGG
hsa05146	Amoebiasis	http://www.kegg.jp/kegg-bin/show_pathway?hsa05146+2769+3684+3689+5272+5293+7097+7099+929	92	8	4.46795	1.79053	0.077162	0.402129	2769;3684;3689;5272;5293;7097;7099;929	CD14;ITGAM;ITGB2;TLR4;TLR2;PIK3CD;SERPINB9;GNA15	pathway_KEGG
hsa04668	TNF signaling pathway	http://www.kegg.jp/kegg-bin/show_pathway?hsa04668+11035+3627+3659+5293+6347+6352+7133+7185+7412	108	9	5.24499	1.71592	0.0781105	0.402129	11035;3627;3659;5293;6347;6352;7133;7185;7412	CXCL10;TNFRSF1B;CCL5;CCL2;RIPK3;IRF1;VCAM1;PIK3CD;TRAF1	pathway_KEGG
hsa04664	Fc epsilon RI signaling pathway	http://www.kegg.jp/kegg-bin/show_pathway?hsa04664+2207+240+241+3937+5293+7409	62	6	3.01101	1.99268	0.078842	0.402129	2207;240;241;3937;5293;7409	LCP2;FCER1G;ALOX5;VAV1;ALOX5AP;PIK3CD	pathway_KEGG
hsa05163	Human cytomegalovirus infection	http://www.kegg.jp/kegg-bin/show_pathway?hsa05163+1234+2793+3105+3106+3133+3134+3587+5293+567+6347+6348+6351+6352+6387+6890	208	15	10.1015	1.48493	0.0796161	0.402129	1234;2793;3105;3106;3133;3134;3587;5293;567;6347;6348;6351;6352;6387;6890	CCR5;IL10RA;CCL4;CCL5;CXCL12;CCL2;HLA-E;B2M;TAP1;HLA-A;HLA-F;CCL3;HLA-B;GNGT2;PIK3CD	pathway_KEGG
hsa05020	Prion diseases	http://www.kegg.jp/kegg-bin/show_pathway?hsa05020+6352+712+713+714	35	4	1.69977	2.35327	0.0876177	0.435168	6352;712;713;714	C1QA;C1QB;C1QC;CCL5	pathway_KEGG
hsa00514	Other types of O-glycan biosynthesis	http://www.kegg.jp/kegg-bin/show_pathway?hsa00514+4242+6480	11	2	0.534212	3.74383	0.0967986	0.466788	4242;6480	MFNG;ST6GAL1	pathway_KEGG
hsa04611	Platelet activation	http://www.kegg.jp/kegg-bin/show_pathway?hsa04611+2207+2212+23533+3937+5293+54518+7450+83706+8673	113	9	5.48781	1.64	0.097117	0.466788	2207;2212;23533;3937;5293;54518;7450;83706;8673	LCP2;FCER1G;FCGR2A;VAMP8;PIK3R5;FERMT3;APBB1IP;PIK3CD;VWF	pathway_KEGG
GO:0002274	myeloid leukocyte activation	http://amigo.geneontology.org/amigo/term/GO:0002274	499	79	17.8056	4.4368	0	0	199;240;567;683;718;719;728;914;929;963;972;978;1050;1508;1520;1535;1536;1675;1794;2207;2212;2213;2215;2219;2268;2357;2512;2517;3101;3162;3606;3683;3684;3689;3903;3937;3965;4069;4332;5199;5265;5293;5580;5724;5777;5788;6036;6279;6280;6348;6352;6402;6622;6688;6813;7096;7097;7099;7133;7226;7305;8673;8692;8804;10062;10538;10577;11326;25801;29108;51284;51411;64333;79930;116071;140885;146722;150372;100…	CD2;VSIG4;CD74;AIF1;LGALS9;CYBB;MNDA;CTSS;PYCARD;CD14;LCP2;C3AR1;PTAFR;FCER1G;FCGR2A;TNFRSF1B;TYROBP;CCL5;FCGR2B;TRPM2;DOCK2;ITGAM;VAMP8;ITGB2;CDA;CD53;CEBPA;TLR7;NFAM1;TLR4;TLR1;RNASE2;FCN1;LYZ;IL18;FUCA1;SIRPA;ARHGAP9;DOK3;SERPINA1;LAIR1;B2M;TLR2;PTPN6;BATF2;ALOX5;CFP;S100A9;ITGAL;BIN2;CD300LF;C3;SIGLEC14;FTL;BST1;FCGR3B;HK3;SPI1;BATF;FGR;NPC2;PTPRC;CCL3;S100A8;NR1H3;CFD;CYBA;HMOX1;STXBP2;SNCA;…	geneontology_Biological_Process
GO:0009617	response to bacterium	http://amigo.geneontology.org/amigo/term/GO:0009617	436	64	15.5576	4.11374	0	0	567;718;728;834;920;929;942;944;974;1234;1439;1535;2167;2207;2213;2268;2876;3001;3055;3133;3394;3437;3557;3587;3606;3620;3627;3663;3965;4069;4283;5199;5272;5580;5724;6036;6039;6279;6280;6347;6348;6352;6373;6622;7096;7097;7099;7133;7412;9636;10062;10068;10859;22806;23643;29108;54209;55008;58484;79132;80380;114548;114769;140885	CCR5;CXCL10;LGALS9;IL10RA;LY96;CASP1;PYCARD;TREM2;CD14;PTAFR;FCER1G;TNFSF8;CXCL9;TNFRSF1B;CXCL11;CCL5;FCGR2B;IRF8;NLRC4;CCL2;HLA-E;TLR4;TLR1;RNASE2;LYZ;LILRB1;IL18;SIRPA;NLRP3;B2M;TLR2;IL18BP;CFP;S100A9;CSF2RB;GZMA;C3;CARD16;ISG15;IRF5;RNASE6;FABP4;IDO1;FGR;HCK;DHX58;CCL3;S100A8;GPX1;NR1H3;IFIT3;CD79B;CYBA;IL1RN;PDCD1LG2;VCAM1;SNCA;PRKCD;IKZF3;CD4;SERPINB9;C5AR1;CD86;HERC6	geneontology_Biological_Process
GO:0050865	regulation of cell activation	http://amigo.geneontology.org/amigo/term/GO:0050865	432	74	15.4149	4.80056	0	0	199;348;683;914;916;920;939;940;942;972;1050;2207;2213;2268;2621;2625;3109;3111;3113;3115;3133;3162;3594;3606;3620;3659;3684;3689;3718;3902;3932;3965;4332;5341;5580;5724;5777;5788;6347;6352;6622;6813;7099;7133;7409;7412;7535;7940;8651;8673;8741;9402;10062;10148;10461;10673;10859;11006;11035;11151;11326;22806;29108;30835;54440;64092;80380;81704;84174;84433;114548;140885;146722;150372	CD3E;CD2;SASH3;CD27;VSIG4;CD74;AIF1;HLA-DPB1;LGALS9;SAMSN1;HLA-DPA1;LST1;CORO1A;HLA-DMB;TNFSF13B;MNDA;PYCARD;PLEK;LCK;APOE;LAG3;PTAFR;FCER1G;TNFRSF1B;CCL5;FCGR2B;TNFSF13;ITGAM;VAMP8;ZAP70;ITGB2;CEBPA;CD209;NFAM1;CARD11;CCL2;HLA-E;EBI3;TLR4;LILRB1;IL18;SIRPA;HLA-DOA;NLRP3;PTPN6;SLA2;VAV1;CD300LF;GATA3;BST1;IDO1;FGR;DOCK8;PTPRC;LILRB4;NR1H3;RIPK3;JAK3;GAS6;PDCD1LG2;IRF1;VCAM1;HMOX1;STXBP2;SNCA;SOCS…	geneontology_Biological_Process
GO:0002444	myeloid leukocyte mediated immunity	http://amigo.geneontology.org/amigo/term/GO:0002444	428	63	15.2722	4.12515	0	0	240;567;683;718;719;728;929;963;978;1508;1520;1535;1536;1675;1794;2207;2212;2213;2215;2219;2268;2357;2512;2517;3101;3133;3162;3683;3684;3689;3903;3965;4069;4332;5199;5265;5272;5293;5580;5724;5777;5788;6036;6279;6280;6348;6402;6813;7097;7133;7226;7305;8673;8804;10577;25801;29108;51411;64333;79930;140885;150372;100049587	LGALS9;CYBB;MNDA;CTSS;PYCARD;CD14;C3AR1;PTAFR;FCER1G;FCGR2A;TNFRSF1B;TYROBP;FCGR2B;TRPM2;DOCK2;ITGAM;VAMP8;ITGB2;CDA;CD53;NFAM1;HLA-E;RNASE2;FCN1;LYZ;FUCA1;SIRPA;ARHGAP9;DOK3;SERPINA1;LAIR1;B2M;TLR2;PTPN6;ALOX5;CFP;S100A9;ITGAL;BIN2;C3;SIGLEC14;FTL;BST1;FCGR3B;HK3;FGR;NPC2;PTPRC;CCL3;S100A8;CFD;CYBA;HMOX1;STXBP2;PRKCD;FPR1;CREG1;CTSB;PIK3CD;SERPINB9;SELL;C5AR1;GCA	geneontology_Biological_Process
GO:0002253	activation of immune response	http://amigo.geneontology.org/amigo/term/GO:0002253	426	82	15.2008	5.39446	0	0	409;629;710;712;713;714;715;716;717;718;719;728;915;916;919;920;929;940;974;1240;1520;1535;1675;2207;2209;2212;2213;2214;2219;2268;2357;2625;2633;3055;3075;3113;3115;3117;3119;3122;3123;3127;3659;3665;3684;3689;3932;3937;3965;4332;5199;5293;5580;5777;5788;6279;6280;7096;7097;7099;7409;7454;7535;8547;9402;9404;10062;10095;11006;11326;23643;29108;30835;51284;58484;64135;79132;84174;84433;118788;146…	CD3E;C1QA;C1QB;C1QC;CD3D;CD247;HLA-DRB1;VSIG4;HLA-DRA;HLA-DPB1;HLA-DQA1;FCGR3A;HLA-DQB1;LGALS9;HLA-DPA1;LY96;MNDA;CTSS;PYCARD;CD14;LCK;LCP2;C3AR1;FCGR1A;FCER1G;FCGR2A;WAS;FCGR2B;ITGAM;ZAP70;ITGB2;NLRC4;LPXN;TLR7;CD209;HLA-DRB5;NFAM1;CARD11;TLR4;TLR1;FCN1;TLR2;PTPN6;ARRB2;SLA2;CFP;C2;S100A9;VAV1;CD300LF;C3;GBP1;GATA3;CFB;SERPING1;CMKLR1;FGR;HCK;DHX58;PTPRC;LILRB4;S100A8;NR1H3;CFD;CD79B;PIK3AP1;CYB…	geneontology_Biological_Process
GO:0002275	myeloid cell activation involved in immune response	http://amigo.geneontology.org/amigo/term/GO:0002275	418	60	14.9153	4.02271	0	0	240;567;683;718;719;728;929;963;978;1508;1520;1535;1536;1675;1794;2207;2212;2215;2219;2268;2357;2512;2517;3101;3162;3683;3684;3689;3903;3965;4069;4332;5199;5265;5293;5580;5724;5777;5788;6036;6279;6280;6348;6402;6813;7097;7133;7226;7305;8673;8804;10577;25801;29108;51411;64333;79930;140885;150372;100049587	LGALS9;CYBB;MNDA;CTSS;PYCARD;CD14;C3AR1;PTAFR;FCER1G;FCGR2A;TNFRSF1B;TYROBP;TRPM2;DOCK2;ITGAM;VAMP8;ITGB2;CDA;CD53;NFAM1;RNASE2;FCN1;LYZ;FUCA1;SIRPA;ARHGAP9;DOK3;SERPINA1;LAIR1;B2M;TLR2;PTPN6;ALOX5;CFP;S100A9;ITGAL;BIN2;C3;SIGLEC14;FTL;BST1;FCGR3B;HK3;FGR;NPC2;PTPRC;CCL3;S100A8;CFD;CYBA;HMOX1;STXBP2;PRKCD;FPR1;CREG1;CTSB;PIK3CD;SELL;C5AR1;GCA	geneontology_Biological_Process
GO:0043299	leukocyte degranulation	http://amigo.geneontology.org/amigo/term/GO:0043299	412	63	14.7012	4.28536	0	0	240;567;683;718;719;728;929;963;978;1508;1520;1535;1536;1675;1794;2207;2212;2213;2215;2219;2268;2357;2512;2517;3055;3101;3162;3683;3684;3689;3903;3965;4069;4332;5199;5265;5293;5580;5724;5777;5788;6036;6279;6280;6348;6402;6813;7097;7133;7226;7305;8673;8804;10577;11151;25801;29108;51411;64333;79930;140885;150372;100049587	LGALS9;CYBB;CORO1A;MNDA;CTSS;PYCARD;CD14;C3AR1;PTAFR;FCER1G;FCGR2A;TNFRSF1B;TYROBP;FCGR2B;TRPM2;DOCK2;ITGAM;VAMP8;ITGB2;CDA;CD53;NFAM1;RNASE2;FCN1;LYZ;FUCA1;SIRPA;ARHGAP9;DOK3;SERPINA1;LAIR1;B2M;TLR2;PTPN6;ALOX5;CFP;S100A9;ITGAL;BIN2;C3;SIGLEC14;FTL;BST1;FCGR3B;HK3;FGR;HCK;NPC2;PTPRC;CCL3;S100A8;CFD;CYBA;HMOX1;STXBP2;PRKCD;FPR1;CREG1;CTSB;PIK3CD;SELL;C5AR1;GCA	geneontology_Biological_Process
GO:0002521	leukocyte differentiation	http://amigo.geneontology.org/amigo/term/GO:0002521	411	63	14.6655	4.29578	0	0	567;714;914;915;916;920;925;939;940;942;944;972;974;1050;1794;2207;2213;2621;2625;3059;3087;3111;3594;3606;3659;3665;3718;3932;3965;4063;4066;4242;5293;5452;5777;5788;6348;6688;7097;7099;7226;7305;7409;7412;7535;8651;9452;10320;10461;10538;10859;11006;11035;22806;54209;54440;64218;84433;114548;114836;116071;146433;150372	CD3E;CD2;C1QC;CD8A;CD3D;SASH3;CD27;CD74;LGALS9;IKZF1;TREM2;LCK;FCER1G;TNFSF8;TYROBP;FCGR2B;TRPM2;DOCK2;ZAP70;CEBPA;NFAM1;HCLS1;CARD11;LYL1;TLR4;HHEX;LILRB1;IL18;HLA-DOA;MFNG;NLRP3;B2M;TLR2;PTPN6;BATF2;VAV1;GATA3;ITM2A;POU2F2;SPI1;BATF;PTPRC;CCL3;LILRB4;CD79B;RIPK3;JAK3;GAS6;IRF1;VCAM1;SOCS1;IL12RB1;IKZF3;IL34;CD4;MERTK;PIK3CD;SLAMF6;IRF7;CD86;CD28;LY9;SEMA4A	geneontology_Biological_Process
GO:0002694	regulation of leukocyte activation	http://amigo.geneontology.org/amigo/term/GO:0002694	405	71	14.4515	4.913	0	0	199;683;914;916;920;939;940;942;972;1050;2207;2213;2268;2621;2625;3109;3111;3113;3115;3133;3162;3594;3606;3620;3659;3684;3689;3718;3902;3932;3965;4332;5724;5777;5788;6347;6352;6622;6813;7099;7133;7409;7412;7535;7940;8651;8673;8741;9402;10062;10148;10461;10673;10859;11006;11035;11151;11326;22806;29108;30835;54440;64092;80380;81704;84174;84433;114548;140885;146722;150372	CD3E;CD2;SASH3;CD27;VSIG4;CD74;AIF1;HLA-DPB1;LGALS9;SAMSN1;HLA-DPA1;LST1;CORO1A;HLA-DMB;TNFSF13B;MNDA;PYCARD;LCK;LAG3;PTAFR;FCER1G;TNFRSF1B;CCL5;FCGR2B;TNFSF13;ITGAM;VAMP8;ZAP70;ITGB2;CEBPA;CD209;NFAM1;CARD11;CCL2;HLA-E;EBI3;TLR4;LILRB1;IL18;SIRPA;HLA-DOA;NLRP3;PTPN6;SLA2;VAV1;CD300LF;GATA3;BST1;IDO1;FGR;DOCK8;PTPRC;LILRB4;NR1H3;RIPK3;JAK3;GAS6;PDCD1LG2;IRF1;VCAM1;HMOX1;STXBP2;SNCA;SOCS1;GRAP2;IL…	geneontology_Biological_Process
GO:0002764	immune response-regulating signaling pathway	http://amigo.geneontology.org/amigo/term/GO:0002764	388	68	13.8448	4.91157	0	0	409;719;728;915;916;919;920;929;940;974;1240;1520;1535;2207;2209;2212;2213;2214;2219;2268;2357;2625;2633;3055;3113;3115;3117;3119;3122;3123;3127;3659;3665;3684;3689;3932;3937;3965;4332;5293;5580;5777;5788;6279;6280;7096;7097;7099;7409;7454;7535;9402;9404;10062;10095;10859;11006;23643;30835;51284;64135;79132;84174;84433;118788;131450;146722;150372	CD3E;CD3D;CD247;HLA-DRB1;HLA-DRA;HLA-DPB1;HLA-DQA1;FCGR3A;HLA-DQB1;LGALS9;HLA-DPA1;LY96;MNDA;CTSS;CD14;LCK;LCP2;C3AR1;FCGR1A;FCER1G;FCGR2A;WAS;CD200R1;FCGR2B;ITGAM;ZAP70;ITGB2;LPXN;TLR7;CD209;HLA-DRB5;NFAM1;CARD11;TLR4;TLR1;FCN1;LILRB1;TLR2;PTPN6;ARRB2;SLA2;S100A9;VAV1;CD300LF;GBP1;GATA3;CMKLR1;FGR;HCK;DHX58;PTPRC;LILRB4;S100A8;NR1H3;CD79B;PIK3AP1;CYBA;IRF1;IFIH1;GRAP2;PRKCD;FPR1;ARPC1B;CD4;PIK3C…	geneontology_Biological_Process
GO:0036230	granulocyte activation	http://amigo.geneontology.org/amigo/term/GO:0036230	385	60	13.7378	4.36751	0	0	240;567;683;718;719;728;929;963;978;1508;1520;1535;1536;1675;1794;2207;2212;2213;2215;2219;2268;2357;2512;2517;3101;3606;3683;3684;3689;3903;4069;4332;5199;5265;5580;5724;5777;5788;6036;6279;6280;6348;6352;6402;6813;7097;7133;7226;7305;8673;8804;10577;25801;29108;51411;64333;79930;140885;150372;100049587	CYBB;MNDA;CTSS;PYCARD;CD14;C3AR1;PTAFR;FCER1G;FCGR2A;TNFRSF1B;TYROBP;CCL5;FCGR2B;TRPM2;DOCK2;ITGAM;VAMP8;ITGB2;CDA;CD53;NFAM1;RNASE2;FCN1;LYZ;IL18;FUCA1;SIRPA;ARHGAP9;DOK3;SERPINA1;LAIR1;B2M;TLR2;PTPN6;ALOX5;CFP;S100A9;ITGAL;BIN2;C3;SIGLEC14;FTL;BST1;FCGR3B;HK3;FGR;NPC2;PTPRC;CCL3;S100A8;CFD;CYBA;STXBP2;PRKCD;FPR1;CREG1;CTSB;SELL;C5AR1;GCA	geneontology_Biological_Process
GO:0002446	neutrophil mediated immunity	http://amigo.geneontology.org/amigo/term/GO:0002446	382	56	13.6308	4.10836	0	0	240;567;683;718;719;728;929;963;978;1508;1520;1535;1536;1675;1794;2207;2212;2215;2219;2268;2357;2512;2517;3101;3683;3684;3689;3903;4069;4332;5199;5265;5580;5724;5777;5788;6036;6279;6280;6402;6813;7097;7133;7226;7305;8673;8804;10577;25801;29108;51411;64333;79930;140885;150372;100049587	CYBB;MNDA;CTSS;PYCARD;CD14;C3AR1;PTAFR;FCER1G;FCGR2A;TNFRSF1B;TYROBP;TRPM2;DOCK2;ITGAM;VAMP8;ITGB2;CDA;CD53;NFAM1;RNASE2;FCN1;LYZ;FUCA1;SIRPA;ARHGAP9;DOK3;SERPINA1;LAIR1;B2M;TLR2;PTPN6;ALOX5;CFP;S100A9;ITGAL;BIN2;C3;SIGLEC14;FTL;BST1;FCGR3B;HK3;FGR;NPC2;PTPRC;S100A8;CFD;CYBA;STXBP2;PRKCD;FPR1;CREG1;CTSB;SELL;C5AR1;GCA	geneontology_Biological_Process
GO:0042119	neutrophil activation	http://amigo.geneontology.org/amigo/term/GO:0042119	379	59	13.5237	4.36271	0	0	240;567;683;718;719;728;929;963;978;1508;1520;1535;1536;1675;1794;2207;2212;2213;2215;2219;2268;2357;2512;2517;3101;3606;3683;3684;3689;3903;4069;4332;5199;5265;5580;5724;5777;5788;6036;6279;6280;6352;6402;6813;7097;7133;7226;7305;8673;8804;10577;25801;29108;51411;64333;79930;140885;150372;100049587	CYBB;MNDA;CTSS;PYCARD;CD14;C3AR1;PTAFR;FCER1G;FCGR2A;TNFRSF1B;TYROBP;CCL5;FCGR2B;TRPM2;DOCK2;ITGAM;VAMP8;ITGB2;CDA;CD53;NFAM1;RNASE2;FCN1;LYZ;IL18;FUCA1;SIRPA;ARHGAP9;DOK3;SERPINA1;LAIR1;B2M;TLR2;PTPN6;ALOX5;CFP;S100A9;ITGAL;BIN2;C3;SIGLEC14;FTL;BST1;FCGR3B;HK3;FGR;NPC2;PTPRC;S100A8;CFD;CYBA;STXBP2;PRKCD;FPR1;CREG1;CTSB;SELL;C5AR1;GCA	geneontology_Biological_Process
GO:0042110	T cell activation	http://amigo.geneontology.org/amigo/term/GO:0042110	379	66	13.5237	4.88032	0	0	199;567;914;915;916;920;924;925;926;939;940;942;944;972;1794;2207;2213;2625;3109;3111;3113;3115;3133;3594;3606;3620;3659;3683;3718;3902;3932;3936;3965;4063;5293;5777;5788;6347;6352;7133;7409;7412;7454;7535;8651;9402;10148;10538;10673;10859;11006;11035;11151;11326;29108;30835;54440;54518;64218;80380;81704;84174;84433;114548;114836;140885	CD3E;CD2;CD8A;CD3D;SASH3;CD7;CD27;VSIG4;CD74;AIF1;HLA-DPB1;LGALS9;HLA-DPA1;CORO1A;HLA-DMB;TNFSF13B;PYCARD;LCK;LAG3;FCER1G;TNFSF8;TNFRSF1B;WAS;CCL5;FCGR2B;DOCK2;ZAP70;CD209;CARD11;CCL2;HLA-E;EBI3;LILRB1;IL18;SIRPA;HLA-DOA;NLRP3;B2M;PTPN6;SLA2;ITGAL;VAV1;GATA3;APBB1IP;BATF;IDO1;CD8B;DOCK8;PTPRC;LILRB4;LCP1;RIPK3;JAK3;PDCD1LG2;IRF1;VCAM1;SOCS1;GRAP2;IL12RB1;CD4;PIK3CD;SLAMF6;CD86;CD28;LY9;SEMA4A	geneontology_Biological_Process
GO:0002283	neutrophil activation involved in immune response	http://amigo.geneontology.org/amigo/term/GO:0002283	372	56	13.2739	4.2188	0	0	240;567;683;718;719;728;929;963;978;1508;1520;1535;1536;1675;1794;2207;2212;2215;2219;2268;2357;2512;2517;3101;3683;3684;3689;3903;4069;4332;5199;5265;5580;5724;5777;5788;6036;6279;6280;6402;6813;7097;7133;7226;7305;8673;8804;10577;25801;29108;51411;64333;79930;140885;150372;100049587	CYBB;MNDA;CTSS;PYCARD;CD14;C3AR1;PTAFR;FCER1G;FCGR2A;TNFRSF1B;TYROBP;TRPM2;DOCK2;ITGAM;VAMP8;ITGB2;CDA;CD53;NFAM1;RNASE2;FCN1;LYZ;FUCA1;SIRPA;ARHGAP9;DOK3;SERPINA1;LAIR1;B2M;TLR2;PTPN6;ALOX5;CFP;S100A9;ITGAL;BIN2;C3;SIGLEC14;FTL;BST1;FCGR3B;HK3;FGR;NPC2;PTPRC;S100A8;CFD;CYBA;STXBP2;PRKCD;FPR1;CREG1;CTSB;SELL;C5AR1;GCA	geneontology_Biological_Process
GO:0043312	neutrophil degranulation	http://amigo.geneontology.org/amigo/term/GO:0043312	371	56	13.2382	4.23017	0	0	240;567;683;718;719;728;929;963;978;1508;1520;1535;1536;1675;1794;2207;2212;2215;2219;2268;2357;2512;2517;3101;3683;3684;3689;3903;4069;4332;5199;5265;5580;5724;5777;5788;6036;6279;6280;6402;6813;7097;7133;7226;7305;8673;8804;10577;25801;29108;51411;64333;79930;140885;150372;100049587	CYBB;MNDA;CTSS;PYCARD;CD14;C3AR1;PTAFR;FCER1G;FCGR2A;TNFRSF1B;TYROBP;TRPM2;DOCK2;ITGAM;VAMP8;ITGB2;CDA;CD53;NFAM1;RNASE2;FCN1;LYZ;FUCA1;SIRPA;ARHGAP9;DOK3;SERPINA1;LAIR1;B2M;TLR2;PTPN6;ALOX5;CFP;S100A9;ITGAL;BIN2;C3;SIGLEC14;FTL;BST1;FCGR3B;HK3;FGR;NPC2;PTPRC;S100A8;CFD;CYBA;STXBP2;PRKCD;FPR1;CREG1;CTSB;SELL;C5AR1;GCA	geneontology_Biological_Process
GO:0002757	immune response-activating signal transduction	http://amigo.geneontology.org/amigo/term/GO:0002757	360	66	12.8457	5.13789	0	0	409;719;728;915;916;919;920;929;940;974;1240;1520;1535;2207;2209;2212;2213;2214;2219;2268;2357;2625;2633;3055;3113;3115;3117;3119;3122;3123;3127;3659;3665;3684;3689;3932;3937;3965;4332;5293;5580;5777;5788;6279;6280;7096;7097;7099;7409;7454;7535;9402;9404;10062;10095;11006;23643;30835;51284;64135;79132;84174;84433;118788;146722;150372	CD3E;CD3D;CD247;HLA-DRB1;HLA-DRA;HLA-DPB1;HLA-DQA1;FCGR3A;HLA-DQB1;LGALS9;HLA-DPA1;LY96;MNDA;CTSS;CD14;LCK;LCP2;C3AR1;FCGR1A;FCER1G;FCGR2A;WAS;FCGR2B;ITGAM;ZAP70;ITGB2;LPXN;TLR7;CD209;HLA-DRB5;NFAM1;CARD11;TLR4;TLR1;FCN1;TLR2;PTPN6;ARRB2;SLA2;S100A9;VAV1;CD300LF;GBP1;GATA3;CMKLR1;FGR;HCK;DHX58;PTPRC;LILRB4;S100A8;NR1H3;CD79B;PIK3AP1;CYBA;IRF1;IFIH1;GRAP2;PRKCD;FPR1;ARPC1B;CD4;PIK3CD;C5AR1;IRF7;CD…	geneontology_Biological_Process
GO:0050900	leukocyte migration	http://amigo.geneontology.org/amigo/term/GO:0050900	357	62	12.7387	4.86706	0	0	199;683;719;728;914;947;962;972;1234;1240;1441;2207;2621;2625;2833;2995;3055;3162;3557;3627;3683;3684;3689;3932;3965;4283;4354;5293;5641;5724;5777;6279;6280;6347;6348;6352;6355;6358;6362;6373;6387;6402;6404;6846;7010;7226;7409;7412;7535;7941;9046;9056;10461;11035;11151;29108;58191;63940;81704;90952;131450;140885	CD2;CCR5;CXCR3;CD74;AIF1;CXCL10;LGALS9;CCL8;CORO1A;PYCARD;LCK;C3AR1;PTAFR;FCER1G;CXCL9;CD48;CXCL11;CD200R1;CCL5;TRPM2;ITGAM;DOK2;ZAP70;ITGB2;CXCL12;SLC7A7;CCL2;CXCL16;SIRPA;PLA2G7;PTPN6;MPP1;S100A9;ITGAL;VAV1;CSF3R;GYPC;GATA3;GPSM3;XCL2;BST1;CMKLR1;HCK;DOCK8;CCL18;LGMN;CCL3;S100A8;SELPLG;RIPK3;GAS6;IL1RN;VCAM1;HMOX1;CD34;MERTK;PIK3CD;SELL;C5AR1;TEK;ESAM;CCL14	geneontology_Biological_Process
GO:0031349	positive regulation of defense response	http://amigo.geneontology.org/amigo/term/GO:0031349	345	51	12.3105	4.14281	0	0	409;718;929;940;1050;1520;1535;2167;2207;2219;3055;3133;3606;3620;3659;3665;3684;3689;3902;3965;4332;5008;5580;6279;6280;6348;6352;6358;6362;6622;7096;7097;7099;7409;7941;8673;8692;10062;23643;29108;30835;51284;58484;63940;64135;79132;83666;84433;114836;118788;146722	LGALS9;LY96;MNDA;CTSS;PYCARD;CD14;LAG3;FCER1G;CCL5;ITGAM;VAMP8;ITGB2;NLRC4;CEBPA;TLR7;CD209;CARD11;HLA-E;TLR4;TLR1;FCN1;IL18;PLA2G7;TLR2;ARRB2;S100A9;VAV1;CD300LF;C3;GPSM3;FABP4;IDO1;PARP9;HCK;DHX58;CCL18;CCL3;S100A8;NR1H3;PIK3AP1;CYBA;IRF1;IFIH1;SNCA;PRKCD;HYAL2;SLAMF6;IRF7;CD28;OSM;CCL14	geneontology_Biological_Process
GO:0051249	regulation of lymphocyte activation	http://amigo.geneontology.org/amigo/term/GO:0051249	342	59	12.2034	4.8347	0	0	199;683;914;916;920;939;940;942;972;2213;2621;2625;3109;3111;3113;3115;3133;3594;3606;3620;3659;3718;3902;3932;3965;4332;5777;5788;6347;6352;7099;7133;7409;7412;7535;7940;8651;8741;9402;10148;10461;10673;10859;11006;11035;11151;11326;22806;29108;30835;54440;64092;80380;81704;84174;84433;114548;140885;150372	CD3E;CD2;SASH3;CD27;VSIG4;CD74;AIF1;HLA-DPB1;LGALS9;SAMSN1;HLA-DPA1;LST1;CORO1A;HLA-DMB;TNFSF13B;MNDA;PYCARD;LCK;LAG3;TNFRSF1B;CCL5;FCGR2B;TNFSF13;ZAP70;CD209;NFAM1;CARD11;CCL2;HLA-E;EBI3;TLR4;LILRB1;IL18;SIRPA;HLA-DOA;NLRP3;PTPN6;SLA2;VAV1;GATA3;BST1;IDO1;DOCK8;PTPRC;LILRB4;RIPK3;JAK3;GAS6;PDCD1LG2;IRF1;VCAM1;SOCS1;GRAP2;IL12RB1;IKZF3;CD4;MERTK;CD86;CD28	geneontology_Biological_Process
GO:0001819	positive regulation of cytokine production	http://amigo.geneontology.org/amigo/term/GO:0001819	336	56	11.9894	4.67081	0	0	567;718;719;728;834;914;916;920;929;940;942;947;972;1535;1536;2207;2219;2268;2625;3113;3115;3133;3162;3394;3557;3594;3606;3620;3659;3663;3665;3965;4050;4063;5008;5724;5788;6348;6772;7096;7097;7099;8692;10148;10859;23643;29108;51284;54440;63940;64135;79132;84433;114548;114836;150372	CD3E;CD2;LTB;SASH3;CD74;HLA-DPB1;LGALS9;CYBB;HLA-DPA1;LY96;CASP1;PYCARD;CD14;C3AR1;PTAFR;FCER1G;IRF8;TLR7;NFAM1;CARD11;HLA-E;EBI3;TLR4;TLR1;FCN1;LILRB1;IL18;NLRP3;B2M;TLR2;C3;GATA3;IRF5;GPSM3;IDO1;FGR;DHX58;PTPRC;CCL3;CYBA;IL1RN;IRF1;HMOX1;IFIH1;CD34;IL12RB1;HYAL2;CD4;SLAMF6;C5AR1;IRF7;CD86;CD28;STAT1;LY9;OSM	geneontology_Biological_Process
GO:0002697	regulation of immune effector process	http://amigo.geneontology.org/amigo/term/GO:0002697	329	54	11.7396	4.59983	0	0	409;567;629;710;712;713;714;715;716;717;718;719;728;940;942;972;2207;2213;2268;2625;3075;3109;3133;3134;3162;3594;3606;3684;3689;3718;3902;3965;5199;5272;5724;5777;5788;6772;6813;7099;7133;7409;7454;8673;8741;10859;11035;29108;51191;54440;79132;83666;114548;114836	C1QA;C1QB;C1QC;SASH3;CD74;LGALS9;HLA-DMB;PYCARD;C3AR1;LAG3;PTAFR;FCER1G;TNFRSF1B;WAS;FCGR2B;TNFSF13;ITGAM;VAMP8;ITGB2;HLA-E;TLR4;LILRB1;IL18;NLRP3;B2M;PTPN6;ARRB2;CFP;C2;VAV1;C3;GATA3;HLA-F;CFB;SERPING1;FGR;PARP9;DHX58;PTPRC;RIPK3;JAK3;HMOX1;STXBP2;IL12RB1;HERC5;SLAMF6;SERPINB9;C1S;C5AR1;CD86;CD28;STAT1;C1R;CFH	geneontology_Biological_Process
GO:0098542	defense response to other organism	http://amigo.geneontology.org/amigo/term/GO:0098542	325	53	11.5968	4.57021	0	0	728;920;944;1535;2207;2268;2537;2633;3133;3394;3429;3437;3594;3627;3659;3663;3665;4069;4283;4599;5199;5551;5580;5788;6035;6036;6039;6279;6280;6772;7097;7099;8519;8547;8638;8692;9636;10346;10379;10410;10538;10859;25939;29108;51191;51284;53840;58484;64135;79132;83666;114548;116071	CXCL10;PYCARD;SAMHD1;RNASE1;FCER1G;TNFSF8;CXCL9;PRF1;IRF8;NLRC4;TLR7;HLA-E;TLR4;RNASE2;LYZ;LILRB1;IFI6;NLRP3;TLR2;BATF2;CFP;S100A9;TRIM34;GBP1;ISG15;IRF5;IFI27;IFITM1;BATF;RNASE6;FGR;PARP9;DHX58;MX1;IRF9;PTPRC;S100A8;IFIT3;CYBA;IRF1;IFIH1;PRKCD;IL12RB1;FCN3;HYAL2;CD4;HERC5;IFITM3;TRIM22;C5AR1;IRF7;STAT1;OASL	geneontology_Biological_Process
GO:0022407	regulation of cell-cell adhesion	http://amigo.geneontology.org/amigo/term/GO:0022407	321	50	11.4541	4.36524	0	0	199;916;920;939;940;942;972;2213;2625;3109;3113;3115;3133;3557;3594;3606;3620;3659;3718;3902;3932;3965;5580;5724;5777;5788;6347;6352;6387;7409;7412;7535;8651;9402;10148;10653;10673;10859;11006;11151;11326;29108;30835;54440;80380;81704;83706;84433;114548;140885	CD3E;SASH3;CD27;VSIG4;CD74;AIF1;HLA-DPB1;LGALS9;HLA-DPA1;CORO1A;HLA-DMB;TNFSF13B;PYCARD;LCK;LAG3;PTAFR;CCL5;FCGR2B;ZAP70;CD209;CXCL12;CARD11;CCL2;HLA-E;EBI3;LILRB1;IL18;SIRPA;NLRP3;PTPN6;FERMT3;VAV1;GATA3;IDO1;DOCK8;PTPRC;LILRB4;JAK3;IL1RN;PDCD1LG2;IRF1;VCAM1;SOCS1;GRAP2;PRKCD;IL12RB1;SPINT2;CD4;CD86;CD28	geneontology_Biological_Process
GO:0002250	adaptive immune response	http://amigo.geneontology.org/amigo/term/GO:0002250	314	64	11.2043	5.71207	0	0	567;710;712;713;714;715;716;717;718;915;916;919;920;924;925;926;939;940;942;962;972;974;1520;2207;2213;2625;3119;3133;3134;3594;3606;3659;3665;3718;3903;4063;5293;5452;5551;5580;5777;5788;6890;7099;7133;7454;7535;8741;10068;10148;10538;10673;10859;11006;11035;29108;30835;54440;64092;64218;84174;89790;114548;114836	CD3E;C1QA;C1QB;C1QC;CD8A;CD3D;CD247;SASH3;CD7;CD27;CD74;HLA-DQB1;SAMSN1;TNFSF13B;CTSS;PYCARD;FCER1G;CD48;TNFRSF1B;WAS;FCGR2B;TNFSF13;PRF1;ZAP70;CD209;HLA-E;EBI3;TLR4;LILRB1;IL18;NLRP3;LAIR1;B2M;PTPN6;IL18BP;SLA2;C2;C3;GATA3;TAP1;HLA-F;POU2F2;BATF;SERPING1;CD8B;PTPRC;LILRB4;CD79B;RIPK3;JAK3;IRF1;PRKCD;IL12RB1;SIGLEC10;CD4;PIK3CD;SLAMF6;C1S;IRF7;CD86;CD28;C1R;LY9;SEMA4A	geneontology_Biological_Process
GO:0050727	regulation of inflammatory response	http://amigo.geneontology.org/amigo/term/GO:0050727	302	55	10.7761	5.10387	0	0	348;629;683;710;712;713;714;715;716;717;718;719;728;940;1050;2167;2207;2213;2625;2876;3055;3075;3133;3606;3620;3684;3689;5008;5199;5580;5788;6279;6280;6348;6352;6358;6362;6622;7010;7097;7099;7114;7133;7941;8673;8692;10062;29108;51284;63940;89790;114548;118788;131450;140885	C1QA;C1QB;C1QC;PYCARD;APOE;C3AR1;FCER1G;TNFRSF1B;CD200R1;CCL5;FCGR2B;ITGAM;VAMP8;ITGB2;CEBPA;TLR7;HLA-E;TLR4;IL18;SIRPA;NLRP3;PLA2G7;TLR2;CFP;C2;S100A9;C3;GATA3;GPSM3;BST1;FABP4;CFB;IDO1;SERPING1;HCK;CCL18;PTPRC;CCL3;S100A8;GPX1;NR1H3;PIK3AP1;TMSB4X;SNCA;PRKCD;HYAL2;SIGLEC10;C1S;C5AR1;CD28;C1R;TEK;OSM;CCL14;CFH	geneontology_Biological_Process
GO:0045088	regulation of innate immune response	http://amigo.geneontology.org/amigo/term/GO:0045088	297	47	10.5977	4.43491	0	0	348;409;710;929;1520;1535;2207;2213;2219;2268;3055;3133;3659;3665;3684;3689;3902;3965;4332;5272;5580;5777;6279;6280;6352;6772;7096;7097;7099;7409;8651;9111;10062;10859;23643;25939;29108;30835;51284;58484;64135;79132;83666;84433;114836;118788;146722	LGALS9;LY96;MNDA;CTSS;PYCARD;CD14;SAMHD1;APOE;LAG3;FCER1G;CCL5;FCGR2B;ITGAM;ITGB2;NLRC4;TLR7;CD209;CARD11;HLA-E;TLR4;TLR1;FCN1;LILRB1;TLR2;PTPN6;ARRB2;S100A9;VAV1;CD300LF;SERPING1;FGR;PARP9;HCK;DHX58;S100A8;NR1H3;PIK3AP1;CYBA;IRF1;IFIH1;NMI;SOCS1;PRKCD;SLAMF6;SERPINB9;IRF7;STAT1	geneontology_Biological_Process
GO:0030098	lymphocyte differentiation	http://amigo.geneontology.org/amigo/term/GO:0030098	280	50	9.99113	5.00444	0	0	567;914;915;916;920;925;939;940;942;944;972;974;1794;2207;2213;2621;2625;3087;3111;3594;3606;3659;3718;3932;3965;4063;4066;4242;5293;5452;5777;5788;6688;7409;7412;7535;8651;9452;10320;10461;10538;11006;11035;22806;54440;64218;84433;114548;114836;150372	CD3E;CD2;CD8A;CD3D;SASH3;CD27;CD74;LGALS9;IKZF1;LCK;FCER1G;TNFSF8;FCGR2B;DOCK2;ZAP70;NFAM1;CARD11;LYL1;HHEX;IL18;HLA-DOA;MFNG;NLRP3;B2M;PTPN6;VAV1;GATA3;ITM2A;POU2F2;SPI1;BATF;PTPRC;LILRB4;CD79B;RIPK3;JAK3;GAS6;IRF1;VCAM1;SOCS1;IL12RB1;IKZF3;CD4;MERTK;PIK3CD;SLAMF6;CD86;CD28;LY9;SEMA4A	geneontology_Biological_Process
GO:0007159	leukocyte cell-cell adhesion	http://amigo.geneontology.org/amigo/term/GO:0007159	277	53	9.88408	5.36216	0	0	199;916;920;939;940;942;972;2213;2625;3109;3113;3115;3133;3594;3606;3620;3659;3683;3689;3718;3902;3932;3965;5724;5777;5788;6279;6280;6347;6352;6387;6402;6404;7409;7412;7535;8651;9402;10148;10673;10859;11006;11151;11326;29108;30835;54440;80380;81704;83706;84433;114548;140885	CD3E;SASH3;CD27;VSIG4;CD74;AIF1;HLA-DPB1;LGALS9;HLA-DPA1;CORO1A;HLA-DMB;TNFSF13B;PYCARD;LCK;LAG3;PTAFR;CCL5;FCGR2B;ZAP70;ITGB2;CD209;CXCL12;CARD11;CCL2;HLA-E;EBI3;LILRB1;IL18;SIRPA;NLRP3;PTPN6;FERMT3;S100A9;ITGAL;VAV1;GATA3;IDO1;DOCK8;PTPRC;LILRB4;S100A8;SELPLG;JAK3;PDCD1LG2;IRF1;VCAM1;SOCS1;GRAP2;IL12RB1;CD4;SELL;CD86;CD28	geneontology_Biological_Process
GO:0002768	immune response-regulating cell surface receptor signaling pathway	http://amigo.geneontology.org/amigo/term/GO:0002768	271	47	9.66999	4.8604	0	0	719;728;915;916;919;920;940;974;1240;2207;2209;2212;2213;2214;2219;2268;2357;2625;2633;3055;3113;3115;3117;3119;3122;3123;3127;3932;3937;4332;5293;5580;5777;5788;7409;7454;7535;9402;9404;10095;10859;11006;30835;84174;84433;131450;150372	CD3E;CD3D;CD247;HLA-DRB1;HLA-DRA;HLA-DPB1;HLA-DQA1;FCGR3A;HLA-DQB1;HLA-DPA1;MNDA;LCK;LCP2;C3AR1;FCGR1A;FCER1G;FCGR2A;WAS;CD200R1;FCGR2B;ZAP70;LPXN;CD209;HLA-DRB5;NFAM1;CARD11;FCN1;LILRB1;PTPN6;SLA2;VAV1;GBP1;GATA3;CMKLR1;FGR;HCK;PTPRC;LILRB4;CD79B;GRAP2;PRKCD;FPR1;ARPC1B;CD4;PIK3CD;C5AR1;CD28	geneontology_Biological_Process
GO:0050867	positive regulation of cell activation	http://amigo.geneontology.org/amigo/term/GO:0050867	271	52	9.66999	5.37746	0	0	199;683;914;916;920;939;940;942;972;1050;2207;2268;2621;2625;3109;3113;3115;3133;3594;3606;3684;3689;3718;3932;3965;5341;5724;5777;5788;6347;6352;7099;7409;7412;7535;8651;8673;8741;9402;10148;10673;10859;11006;11151;29108;30835;54440;80380;81704;84433;114548;140885	CD3E;CD2;SASH3;CD27;CD74;AIF1;HLA-DPB1;LGALS9;HLA-DPA1;CORO1A;HLA-DMB;TNFSF13B;PYCARD;PLEK;LCK;PTAFR;FCER1G;CCL5;TNFSF13;ITGAM;VAMP8;ZAP70;ITGB2;CEBPA;CD209;CARD11;CCL2;HLA-E;EBI3;TLR4;LILRB1;IL18;SIRPA;NLRP3;PTPN6;VAV1;GATA3;BST1;FGR;DOCK8;PTPRC;LILRB4;JAK3;GAS6;PDCD1LG2;VCAM1;SOCS1;GRAP2;IL12RB1;CD4;CD86;CD28	geneontology_Biological_Process
GO:0002696	positive regulation of leukocyte activation	http://amigo.geneontology.org/amigo/term/GO:0002696	264	51	9.42021	5.41389	0	0	199;683;914;916;920;939;940;942;972;1050;2207;2268;2621;2625;3109;3113;3115;3133;3594;3606;3684;3689;3718;3932;3965;5724;5777;5788;6347;6352;7099;7409;7412;7535;8651;8673;8741;9402;10148;10673;10859;11006;11151;29108;30835;54440;80380;81704;84433;114548;140885	CD3E;CD2;SASH3;CD27;CD74;AIF1;HLA-DPB1;LGALS9;HLA-DPA1;CORO1A;HLA-DMB;TNFSF13B;PYCARD;LCK;PTAFR;FCER1G;CCL5;TNFSF13;ITGAM;VAMP8;ZAP70;ITGB2;CEBPA;CD209;CARD11;CCL2;HLA-E;EBI3;TLR4;LILRB1;IL18;SIRPA;NLRP3;PTPN6;VAV1;GATA3;BST1;FGR;DOCK8;PTPRC;LILRB4;JAK3;GAS6;PDCD1LG2;VCAM1;SOCS1;GRAP2;IL12RB1;CD4;CD86;CD28	geneontology_Biological_Process
GO:0050863	regulation of T cell activation	http://amigo.geneontology.org/amigo/term/GO:0050863	260	48	9.27748	5.17382	0	0	199;914;916;920;939;940;942;972;2213;2625;3109;3111;3113;3115;3133;3594;3606;3620;3659;3718;3902;3932;3965;5777;5788;6347;6352;7133;7409;7412;7535;8651;9402;10148;10673;10859;11006;11035;11151;11326;29108;30835;54440;80380;81704;84433;114548;140885	CD3E;CD2;SASH3;CD27;VSIG4;CD74;AIF1;HLA-DPB1;LGALS9;HLA-DPA1;CORO1A;HLA-DMB;TNFSF13B;PYCARD;LCK;LAG3;TNFRSF1B;CCL5;FCGR2B;ZAP70;CD209;CARD11;CCL2;HLA-E;EBI3;LILRB1;IL18;SIRPA;HLA-DOA;NLRP3;PTPN6;VAV1;GATA3;IDO1;DOCK8;PTPRC;LILRB4;RIPK3;JAK3;PDCD1LG2;IRF1;VCAM1;SOCS1;GRAP2;IL12RB1;CD4;CD86;CD28	geneontology_Biological_Process
GO:1903037	regulation of leukocyte cell-cell adhesion	http://amigo.geneontology.org/amigo/term/GO:1903037	248	46	8.84929	5.19816	0	0	199;916;920;939;940;942;972;2213;2625;3109;3113;3115;3133;3594;3606;3620;3659;3718;3902;3932;3965;5724;5777;5788;6347;6352;6387;7409;7412;7535;8651;9402;10148;10673;10859;11006;11151;11326;29108;30835;54440;80380;81704;84433;114548;140885	CD3E;SASH3;CD27;VSIG4;CD74;AIF1;HLA-DPB1;LGALS9;HLA-DPA1;CORO1A;HLA-DMB;TNFSF13B;PYCARD;LCK;LAG3;PTAFR;CCL5;FCGR2B;ZAP70;CD209;CXCL12;CARD11;CCL2;HLA-E;EBI3;LILRB1;IL18;SIRPA;NLRP3;PTPN6;VAV1;GATA3;IDO1;DOCK8;PTPRC;LILRB4;JAK3;PDCD1LG2;IRF1;VCAM1;SOCS1;GRAP2;IL12RB1;CD4;CD86;CD28	geneontology_Biological_Process
GO:0009615	response to virus	http://amigo.geneontology.org/amigo/term/GO:0009615	247	42	8.8136	4.76536	0	0	2268;2537;2625;2633;3429;3437;3594;3627;3659;3663;3665;3965;4283;4599;5551;5788;6035;6036;6039;6352;6355;6387;6772;8519;8547;8638;8692;9636;10346;10379;10410;10577;10859;25939;29108;51191;51284;53840;64135;79132;83666;114548	CXCL10;LGALS9;CCL8;PYCARD;SAMHD1;RNASE1;CXCL9;CCL5;PRF1;TLR7;CXCL12;RNASE2;LILRB1;IFI6;NLRP3;TRIM34;GBP1;GATA3;ISG15;IRF5;IFI27;IFITM1;RNASE6;FGR;PARP9;DHX58;MX1;IRF9;NPC2;PTPRC;IFIT3;IRF1;IFIH1;IL12RB1;FCN3;HYAL2;HERC5;IFITM3;TRIM22;IRF7;STAT1;OASL	geneontology_Biological_Process
GO:0002429	immune response-activating cell surface receptor signaling pathway	http://amigo.geneontology.org/amigo/term/GO:0002429	244	45	8.70655	5.16852	0	0	719;728;915;916;919;920;940;974;1240;2207;2209;2212;2213;2214;2219;2268;2357;2625;2633;3055;3113;3115;3117;3119;3122;3123;3127;3932;3937;4332;5293;5580;5777;5788;7409;7454;7535;9402;9404;10095;11006;30835;84174;84433;150372	CD3E;CD3D;CD247;HLA-DRB1;HLA-DRA;HLA-DPB1;HLA-DQA1;FCGR3A;HLA-DQB1;HLA-DPA1;MNDA;LCK;LCP2;C3AR1;FCGR1A;FCER1G;FCGR2A;WAS;FCGR2B;ZAP70;LPXN;CD209;HLA-DRB5;NFAM1;CARD11;FCN1;PTPN6;SLA2;VAV1;GBP1;GATA3;CMKLR1;FGR;HCK;PTPRC;LILRB4;CD79B;GRAP2;PRKCD;FPR1;ARPC1B;CD4;PIK3CD;C5AR1;CD28	geneontology_Biological_Process
GO:0070661	leukocyte proliferation	http://amigo.geneontology.org/amigo/term/GO:0070661	241	43	8.59951	5.00029	0	0	199;683;916;920;940;942;972;1794;2213;3109;3113;3115;3133;3594;3606;3620;3659;3718;3965;4332;5580;5777;5788;6352;6355;7099;7133;7412;7535;7940;10148;10673;10859;11035;11151;11326;22806;29108;30835;54440;80380;81704;84433	CD3E;SASH3;VSIG4;CD74;AIF1;HLA-DPB1;LGALS9;CCL8;HLA-DPA1;LST1;CORO1A;HLA-DMB;TNFSF13B;MNDA;PYCARD;TNFRSF1B;CCL5;FCGR2B;DOCK2;ZAP70;CD209;CARD11;HLA-E;EBI3;TLR4;LILRB1;IL18;PTPN6;BST1;IDO1;DOCK8;PTPRC;RIPK3;JAK3;PDCD1LG2;IRF1;VCAM1;PRKCD;IL12RB1;IKZF3;CD4;CD86;CD28	geneontology_Biological_Process
GO:0060326	cell chemotaxis	http://amigo.geneontology.org/amigo/term/GO:0060326	238	41	8.49246	4.82781	0	0	199;409;683;719;728;972;1234;1240;1441;2207;2621;2833;3557;3627;3689;3965;4283;4354;5293;5580;5641;6279;6280;6347;6348;6352;6355;6358;6362;6373;6387;6846;7114;7226;7409;7412;7941;11151;51411;58191;63940	CCR5;CXCR3;CD74;AIF1;CXCL10;LGALS9;CCL8;CORO1A;C3AR1;FCER1G;CXCL9;CXCL11;CCL5;TRPM2;ITGB2;CXCL12;CCL2;CXCL16;PLA2G7;MPP1;ARRB2;S100A9;VAV1;BIN2;CSF3R;GPSM3;XCL2;BST1;CMKLR1;CCL18;LGMN;CCL3;S100A8;GAS6;IL1RN;VCAM1;TMSB4X;PRKCD;PIK3CD;C5AR1;CCL14	geneontology_Biological_Process
GO:0051251	positive regulation of lymphocyte activation	http://amigo.geneontology.org/amigo/term/GO:0051251	229	43	8.17132	5.26231	0	0	199;683;916;920;939;940;942;972;2621;2625;3109;3113;3115;3133;3594;3606;3718;3932;3965;5777;5788;6347;6352;7099;7409;7412;7535;8651;8741;9402;10148;10673;10859;11006;11151;29108;30835;54440;80380;81704;84433;114548;140885	CD3E;SASH3;CD27;CD74;AIF1;HLA-DPB1;LGALS9;HLA-DPA1;CORO1A;HLA-DMB;TNFSF13B;PYCARD;LCK;CCL5;TNFSF13;ZAP70;CD209;CARD11;CCL2;HLA-E;EBI3;TLR4;LILRB1;IL18;SIRPA;NLRP3;PTPN6;VAV1;GATA3;BST1;DOCK8;PTPRC;LILRB4;JAK3;GAS6;PDCD1LG2;VCAM1;SOCS1;GRAP2;IL12RB1;CD4;CD86;CD28	geneontology_Biological_Process
GO:0032943	mononuclear cell proliferation	http://amigo.geneontology.org/amigo/term/GO:0032943	228	42	8.13563	5.16247	0	0	199;683;916;920;940;942;972;1794;2213;3109;3113;3115;3133;3594;3606;3620;3659;3718;3965;4332;5580;5777;5788;6352;7099;7133;7412;7535;7940;10148;10673;10859;11035;11151;11326;22806;29108;30835;54440;80380;81704;84433	CD3E;SASH3;VSIG4;CD74;AIF1;HLA-DPB1;LGALS9;HLA-DPA1;LST1;CORO1A;HLA-DMB;TNFSF13B;MNDA;PYCARD;TNFRSF1B;CCL5;FCGR2B;DOCK2;ZAP70;CD209;CARD11;HLA-E;EBI3;TLR4;LILRB1;IL18;PTPN6;BST1;IDO1;DOCK8;PTPRC;RIPK3;JAK3;PDCD1LG2;IRF1;VCAM1;PRKCD;IL12RB1;IKZF3;CD4;CD86;CD28	geneontology_Biological_Process
GO:0046651	lymphocyte proliferation	http://amigo.geneontology.org/amigo/term/GO:0046651	226	42	8.06427	5.20816	0	0	199;683;916;920;940;942;972;1794;2213;3109;3113;3115;3133;3594;3606;3620;3659;3718;3965;4332;5580;5777;5788;6352;7099;7133;7412;7535;7940;10148;10673;10859;11035;11151;11326;22806;29108;30835;54440;80380;81704;84433	CD3E;SASH3;VSIG4;CD74;AIF1;HLA-DPB1;LGALS9;HLA-DPA1;LST1;CORO1A;HLA-DMB;TNFSF13B;MNDA;PYCARD;TNFRSF1B;CCL5;FCGR2B;DOCK2;ZAP70;CD209;CARD11;HLA-E;EBI3;TLR4;LILRB1;IL18;PTPN6;BST1;IDO1;DOCK8;PTPRC;RIPK3;JAK3;PDCD1LG2;IRF1;VCAM1;PRKCD;IL12RB1;IKZF3;CD4;CD86;CD28	geneontology_Biological_Process
GO:0002460	adaptive immune response based on somatic recombination of immune receptors built from immunoglobulin superfamily domains	http://amigo.geneontology.org/amigo/term/GO:0002460	218	45	7.77881	5.78495	0	0	567;710;712;713;714;715;716;717;718;920;925;939;940;972;2207;2213;2625;3119;3133;3134;3594;3606;3665;3718;4063;5452;5551;5580;5777;5788;7099;7133;7454;8741;10068;10148;10538;10673;10859;11035;54440;64218;84174;114548;114836	C1QA;C1QB;C1QC;CD8A;SASH3;CD27;CD74;HLA-DQB1;TNFSF13B;FCER1G;TNFRSF1B;WAS;FCGR2B;TNFSF13;PRF1;HLA-E;EBI3;TLR4;LILRB1;IL18;NLRP3;B2M;PTPN6;IL18BP;SLA2;C2;C3;GATA3;HLA-F;POU2F2;BATF;SERPING1;PTPRC;RIPK3;JAK3;PRKCD;IL12RB1;CD4;SLAMF6;C1S;IRF7;CD28;C1R;LY9;SEMA4A	geneontology_Biological_Process
GO:0022409	positive regulation of cell-cell adhesion	http://amigo.geneontology.org/amigo/term/GO:0022409	214	40	7.63608	5.23829	0	0	199;916;920;939;940;942;972;2625;3109;3113;3115;3133;3594;3606;3718;3932;3965;5724;5777;5788;6347;6352;7409;7412;7535;8651;9402;10148;10673;10859;11006;11151;29108;30835;54440;80380;81704;84433;114548;140885	CD3E;SASH3;CD27;CD74;AIF1;HLA-DPB1;LGALS9;HLA-DPA1;CORO1A;HLA-DMB;TNFSF13B;PYCARD;LCK;PTAFR;CCL5;ZAP70;CD209;CARD11;CCL2;HLA-E;EBI3;LILRB1;IL18;SIRPA;NLRP3;PTPN6;VAV1;GATA3;DOCK8;PTPRC;LILRB4;JAK3;PDCD1LG2;VCAM1;SOCS1;GRAP2;IL12RB1;CD4;CD86;CD28	geneontology_Biological_Process
GO:0002449	lymphocyte mediated immunity	http://amigo.geneontology.org/amigo/term/GO:0002449	208	43	7.42198	5.7936	0	0	409;567;710;712;713;714;715;716;717;718;925;939;940;972;2207;2213;2625;3119;3133;3134;3594;3606;3665;3902;3965;5272;5452;5551;5580;5777;5788;7133;7409;7454;8741;10538;10859;11035;11151;54440;84174;114548;114836	C1QA;C1QB;C1QC;CD8A;SASH3;CD27;CD74;HLA-DQB1;LGALS9;CORO1A;LAG3;FCER1G;TNFRSF1B;WAS;FCGR2B;TNFSF13;PRF1;HLA-E;LILRB1;IL18;NLRP3;B2M;PTPN6;ARRB2;SLA2;C2;VAV1;C3;GATA3;HLA-F;POU2F2;BATF;SERPING1;PTPRC;RIPK3;PRKCD;IL12RB1;SLAMF6;SERPINB9;C1S;IRF7;CD28;C1R	geneontology_Biological_Process
GO:0006909	phagocytosis	http://amigo.geneontology.org/amigo/term/GO:0006909	204	42	7.27925	5.76982	0	0	199;717;718;919;929;1535;1794;2207;2209;2212;2213;2214;2219;2268;2621;3055;3394;3683;3684;3689;4481;4647;4688;4689;5031;5580;5788;6347;7097;7409;7454;8547;9938;10062;10095;10461;11151;29108;51411;54209;140885;146722	CD247;AIF1;FCGR3A;CORO1A;PYCARD;TREM2;CD14;MSR1;FCGR1A;P2RY6;FCER1G;FCGR2A;NCF4;WAS;FCGR2B;DOCK2;ITGAM;IRF8;ITGB2;CCL2;FCN1;NCF2;SIRPA;TLR2;C2;ITGAL;VAV1;BIN2;CD300LF;C3;ARHGAP25;FGR;HCK;PTPRC;NR1H3;CYBA;GAS6;MYO7A;PRKCD;FCN3;ARPC1B;MERTK	geneontology_Biological_Process
GO:0070663	regulation of leukocyte proliferation	http://amigo.geneontology.org/amigo/term/GO:0070663	190	40	6.77969	5.89997	0	0	199;683;916;920;940;942;972;2213;3109;3113;3115;3133;3594;3606;3620;3659;3718;3965;4332;5777;5788;6352;6355;7099;7133;7412;7535;7940;10148;10673;10859;11035;11151;11326;22806;29108;30835;54440;80380;84433	CD3E;SASH3;VSIG4;CD74;AIF1;HLA-DPB1;LGALS9;CCL8;HLA-DPA1;LST1;CORO1A;HLA-DMB;TNFSF13B;MNDA;PYCARD;TNFRSF1B;CCL5;FCGR2B;ZAP70;CD209;CARD11;HLA-E;EBI3;TLR4;LILRB1;IL18;PTPN6;BST1;IDO1;PTPRC;RIPK3;JAK3;PDCD1LG2;IRF1;VCAM1;IL12RB1;IKZF3;CD4;CD86;CD28	geneontology_Biological_Process
GO:1903039	positive regulation of leukocyte cell-cell adhesion	http://amigo.geneontology.org/amigo/term/GO:1903039	188	40	6.70833	5.96274	0	0	199;916;920;939;940;942;972;2625;3109;3113;3115;3133;3594;3606;3718;3932;3965;5724;5777;5788;6347;6352;7409;7412;7535;8651;9402;10148;10673;10859;11006;11151;29108;30835;54440;80380;81704;84433;114548;140885	CD3E;SASH3;CD27;CD74;AIF1;HLA-DPB1;LGALS9;HLA-DPA1;CORO1A;HLA-DMB;TNFSF13B;PYCARD;LCK;PTAFR;CCL5;ZAP70;CD209;CARD11;CCL2;HLA-E;EBI3;LILRB1;IL18;SIRPA;NLRP3;PTPN6;VAV1;GATA3;DOCK8;PTPRC;LILRB4;JAK3;PDCD1LG2;VCAM1;SOCS1;GRAP2;IL12RB1;CD4;CD86;CD28	geneontology_Biological_Process
GO:0006959	humoral immune response	http://amigo.geneontology.org/amigo/term/GO:0006959	185	38	6.60128	5.75646	0	0	629;683;710;712;713;714;715;716;717;718;719;728;940;1675;2213;2219;2625;3075;3119;3133;3627;4069;4283;5199;5452;5777;5788;6036;6039;6279;6280;6347;6373;6480;8547;10148;11326;54209	C1QA;C1QB;C1QC;VSIG4;CXCL10;HLA-DQB1;TREM2;C3AR1;CXCL9;CXCL11;FCGR2B;CCL2;HLA-E;EBI3;RNASE2;FCN1;LYZ;PTPN6;CFP;C2;S100A9;C3;GATA3;BST1;POU2F2;RNASE6;CFB;SERPING1;PTPRC;S100A8;CFD;ST6GAL1;FCN3;C1S;C5AR1;CD28;C1R;CFH	geneontology_Biological_Process
GO:0032944	regulation of mononuclear cell proliferation	http://amigo.geneontology.org/amigo/term/GO:0032944	183	39	6.52992	5.97251	0	0	199;683;916;920;940;942;972;2213;3109;3113;3115;3133;3594;3606;3620;3659;3718;3965;4332;5777;5788;6352;7099;7133;7412;7535;7940;10148;10673;10859;11035;11151;11326;22806;29108;30835;54440;80380;84433	CD3E;SASH3;VSIG4;CD74;AIF1;HLA-DPB1;LGALS9;HLA-DPA1;LST1;CORO1A;HLA-DMB;TNFSF13B;MNDA;PYCARD;TNFRSF1B;CCL5;FCGR2B;ZAP70;CD209;CARD11;HLA-E;EBI3;TLR4;LILRB1;IL18;PTPN6;BST1;IDO1;PTPRC;RIPK3;JAK3;PDCD1LG2;IRF1;VCAM1;IL12RB1;IKZF3;CD4;CD86;CD28	geneontology_Biological_Process
GO:0050670	regulation of lymphocyte proliferation	http://amigo.geneontology.org/amigo/term/GO:0050670	182	39	6.49423	6.00533	0	0	199;683;916;920;940;942;972;2213;3109;3113;3115;3133;3594;3606;3620;3659;3718;3965;4332;5777;5788;6352;7099;7133;7412;7535;7940;10148;10673;10859;11035;11151;11326;22806;29108;30835;54440;80380;84433	CD3E;SASH3;VSIG4;CD74;AIF1;HLA-DPB1;LGALS9;HLA-DPA1;LST1;CORO1A;HLA-DMB;TNFSF13B;MNDA;PYCARD;TNFRSF1B;CCL5;FCGR2B;ZAP70;CD209;CARD11;HLA-E;EBI3;TLR4;LILRB1;IL18;PTPN6;BST1;IDO1;PTPRC;RIPK3;JAK3;PDCD1LG2;IRF1;VCAM1;IL12RB1;IKZF3;CD4;CD86;CD28	geneontology_Biological_Process
GO:0050870	positive regulation of T cell activation	http://amigo.geneontology.org/amigo/term/GO:0050870	176	39	6.28014	6.21005	0	0	199;916;920;939;940;942;972;2625;3109;3113;3115;3133;3594;3606;3718;3932;3965;5777;5788;6347;6352;7409;7412;7535;8651;9402;10148;10673;10859;11006;11151;29108;30835;54440;80380;81704;84433;114548;140885	CD3E;SASH3;CD27;CD74;AIF1;HLA-DPB1;LGALS9;HLA-DPA1;CORO1A;HLA-DMB;TNFSF13B;PYCARD;LCK;CCL5;ZAP70;CD209;CARD11;CCL2;HLA-E;EBI3;LILRB1;IL18;SIRPA;NLRP3;PTPN6;VAV1;GATA3;DOCK8;PTPRC;LILRB4;JAK3;PDCD1LG2;VCAM1;SOCS1;GRAP2;IL12RB1;CD4;CD86;CD28	geneontology_Biological_Process
GO:0051607	defense response to virus	http://amigo.geneontology.org/amigo/term/GO:0051607	176	35	6.28014	5.57313	0	0	2537;2633;3429;3437;3594;3627;3659;3663;3665;4283;4599;5551;5788;6035;6036;6039;6772;8519;8547;8638;8692;9636;10346;10379;10410;10859;25939;29108;51191;51284;53840;64135;79132;83666;114548	CXCL10;PYCARD;SAMHD1;RNASE1;CXCL9;PRF1;TLR7;RNASE2;LILRB1;IFI6;NLRP3;TRIM34;GBP1;ISG15;IRF5;IFI27;IFITM1;RNASE6;PARP9;DHX58;MX1;IRF9;PTPRC;IFIT3;IRF1;IFIH1;IL12RB1;FCN3;HYAL2;HERC5;IFITM3;TRIM22;IRF7;STAT1;OASL	geneontology_Biological_Process
GO:0030595	leukocyte chemotaxis	http://amigo.geneontology.org/amigo/term/GO:0030595	175	36	6.24446	5.76511	0	0	199;683;719;728;972;1234;1240;1441;2207;2621;2833;3557;3627;3689;3965;4283;4354;5293;5641;6279;6280;6347;6348;6352;6355;6358;6362;6373;6387;6846;7226;7409;7941;11151;58191;63940	CCR5;CXCR3;CD74;AIF1;CXCL10;LGALS9;CCL8;CORO1A;C3AR1;FCER1G;CXCL9;CXCL11;CCL5;TRPM2;ITGB2;CXCL12;CCL2;CXCL16;PLA2G7;MPP1;S100A9;VAV1;CSF3R;GPSM3;XCL2;BST1;CMKLR1;CCL18;LGMN;CCL3;S100A8;GAS6;IL1RN;PIK3CD;C5AR1;CCL14	geneontology_Biological_Process
GO:0034341	response to interferon-gamma	http://amigo.geneontology.org/amigo/term/GO:0034341	166	51	5.92331	8.61005	0	0	199;567;834;2209;2633;2634;3055;3113;3115;3117;3119;3122;3123;3127;3133;3134;3394;3594;3659;3663;3665;3965;4261;5580;5724;6347;6348;6352;6355;6358;6362;6622;6772;6813;6846;7097;7099;7412;7454;8519;8638;8651;9111;10062;10346;10379;10410;53840;58191;83666;140885	HLA-DRB1;HLA-DRA;AIF1;HLA-DPB1;HLA-DQA1;HLA-DQB1;LGALS9;CCL8;HLA-DPA1;CASP1;FCGR1A;PTAFR;WAS;CCL5;IRF8;HLA-DRB5;CCL2;HLA-E;TLR4;CXCL16;SIRPA;B2M;TLR2;TRIM34;GBP1;CIITA;IRF5;XCL2;HLA-F;IFITM1;PARP9;HCK;CCL18;IRF9;CCL3;NR1H3;GBP2;IRF1;VCAM1;STXBP2;NMI;SNCA;SOCS1;PRKCD;IL12RB1;IFITM3;TRIM22;IRF7;STAT1;OASL;CCL14	geneontology_Biological_Process
GO:0042098	T cell proliferation	http://amigo.geneontology.org/amigo/term/GO:0042098	158	34	5.63785	6.03067	0	0	199;916;920;940;942;1794;3109;3113;3115;3133;3594;3606;3620;3659;3718;3965;5777;5788;6352;7133;7412;7535;10148;10673;10859;11035;11151;11326;29108;30835;54440;80380;81704;84433	CD3E;SASH3;VSIG4;AIF1;HLA-DPB1;LGALS9;HLA-DPA1;CORO1A;HLA-DMB;TNFSF13B;PYCARD;TNFRSF1B;CCL5;DOCK2;ZAP70;CD209;CARD11;HLA-E;EBI3;LILRB1;IL18;PTPN6;IDO1;DOCK8;PTPRC;RIPK3;JAK3;PDCD1LG2;IRF1;VCAM1;IL12RB1;CD4;CD86;CD28	geneontology_Biological_Process
GO:0071346	cellular response to interferon-gamma	http://amigo.geneontology.org/amigo/term/GO:0071346	152	47	5.42376	8.66558	0	0	199;567;834;2209;2633;2634;3055;3113;3115;3117;3119;3122;3123;3127;3133;3134;3394;3594;3659;3663;3665;3965;4261;5580;5724;6347;6348;6352;6355;6358;6362;6772;6813;6846;7097;7099;7412;7454;8638;8651;9111;10062;10346;10379;53840;83666;140885	HLA-DRB1;HLA-DRA;AIF1;HLA-DPB1;HLA-DQA1;HLA-DQB1;LGALS9;CCL8;HLA-DPA1;CASP1;FCGR1A;PTAFR;WAS;CCL5;IRF8;HLA-DRB5;CCL2;HLA-E;TLR4;SIRPA;B2M;TLR2;TRIM34;GBP1;CIITA;IRF5;XCL2;HLA-F;PARP9;HCK;CCL18;IRF9;CCL3;NR1H3;GBP2;IRF1;VCAM1;STXBP2;NMI;SOCS1;PRKCD;IL12RB1;TRIM22;IRF7;STAT1;OASL;CCL14	geneontology_Biological_Process
GO:0042129	regulation of T cell proliferation	http://amigo.geneontology.org/amigo/term/GO:0042129	134	32	4.78147	6.6925	0	0	199;916;920;940;942;3109;3113;3115;3133;3594;3606;3620;3659;3718;3965;5777;5788;6352;7133;7412;7535;10148;10673;10859;11035;11151;11326;29108;30835;54440;80380;84433	CD3E;SASH3;VSIG4;AIF1;HLA-DPB1;LGALS9;HLA-DPA1;CORO1A;HLA-DMB;TNFSF13B;PYCARD;TNFRSF1B;CCL5;ZAP70;CD209;CARD11;HLA-E;EBI3;LILRB1;IL18;PTPN6;IDO1;PTPRC;RIPK3;JAK3;PDCD1LG2;IRF1;VCAM1;IL12RB1;CD4;CD86;CD28	geneontology_Biological_Process
GO:0042102	positive regulation of T cell proliferation	http://amigo.geneontology.org/amigo/term/GO:0042102	83	25	2.96166	8.44122	0	0	199;916;920;940;942;3109;3113;3115;3133;3594;3606;3718;3965;5788;6352;7412;7535;10148;10673;11151;29108;30835;54440;80380;84433	CD3E;SASH3;AIF1;HLA-DPB1;LGALS9;HLA-DPA1;CORO1A;HLA-DMB;TNFSF13B;PYCARD;CCL5;ZAP70;CD209;CARD11;HLA-E;EBI3;IL18;PTPRC;JAK3;PDCD1LG2;VCAM1;IL12RB1;CD4;CD86;CD28	geneontology_Biological_Process
GO:0060333	interferon-gamma-mediated signaling pathway	http://amigo.geneontology.org/amigo/term/GO:0060333	76	31	2.71188	11.4312	0	0	567;2209;2633;2634;3055;3113;3115;3117;3119;3122;3123;3127;3133;3134;3394;3659;3663;3665;4261;5580;5724;6772;7412;8638;8651;9111;10062;10346;10379;53840;83666	HLA-DRB1;HLA-DRA;HLA-DPB1;HLA-DQA1;HLA-DQB1;HLA-DPA1;FCGR1A;PTAFR;IRF8;HLA-DRB5;HLA-E;B2M;TRIM34;GBP1;CIITA;IRF5;HLA-F;PARP9;HCK;IRF9;NR1H3;GBP2;IRF1;VCAM1;NMI;SOCS1;PRKCD;TRIM22;IRF7;STAT1;OASL	geneontology_Biological_Process
GO:0002703	regulation of leukocyte mediated immunity	http://amigo.geneontology.org/amigo/term/GO:0002703	174	34	6.20877	5.47612	2.22045e-16	2.09499e-14	409;567;718;940;2207;2213;2268;2625;3133;3134;3162;3594;3606;3684;3689;3718;3902;3965;5272;5724;5777;5788;6813;7099;7133;7409;7454;8673;8741;10859;11035;54440;114548;114836	SASH3;LGALS9;LAG3;PTAFR;FCER1G;TNFRSF1B;WAS;FCGR2B;TNFSF13;ITGAM;VAMP8;ITGB2;HLA-E;TLR4;LILRB1;IL18;NLRP3;B2M;PTPN6;ARRB2;VAV1;C3;GATA3;HLA-F;FGR;PTPRC;RIPK3;JAK3;HMOX1;STXBP2;IL12RB1;SLAMF6;SERPINB9;CD28	geneontology_Biological_Process
GO:0050671	positive regulation of lymphocyte proliferation	http://amigo.geneontology.org/amigo/term/GO:0050671	117	28	4.17486	6.7068	4.44089e-16	4.12129e-14	199;683;916;920;940;942;972;3109;3113;3115;3133;3594;3606;3718;3965;5788;6352;7099;7412;7535;10148;10673;11151;29108;30835;54440;80380;84433	CD3E;SASH3;CD74;AIF1;HLA-DPB1;LGALS9;HLA-DPA1;CORO1A;HLA-DMB;TNFSF13B;PYCARD;CCL5;ZAP70;CD209;CARD11;HLA-E;EBI3;TLR4;IL18;BST1;PTPRC;JAK3;PDCD1LG2;VCAM1;IL12RB1;CD4;CD86;CD28	geneontology_Biological_Process
GO:0032946	positive regulation of mononuclear cell proliferation	http://amigo.geneontology.org/amigo/term/GO:0032946	118	28	4.21055	6.64997	5.55112e-16	5.06853e-14	199;683;916;920;940;942;972;3109;3113;3115;3133;3594;3606;3718;3965;5788;6352;7099;7412;7535;10148;10673;11151;29108;30835;54440;80380;84433	CD3E;SASH3;CD74;AIF1;HLA-DPB1;LGALS9;HLA-DPA1;CORO1A;HLA-DMB;TNFSF13B;PYCARD;CCL5;ZAP70;CD209;CARD11;HLA-E;EBI3;TLR4;IL18;BST1;PTPRC;JAK3;PDCD1LG2;VCAM1;IL12RB1;CD4;CD86;CD28	geneontology_Biological_Process
GO:0070665	positive regulation of leukocyte proliferation	http://amigo.geneontology.org/amigo/term/GO:0070665	121	28	4.31759	6.48509	1.11022e-15	9.97615e-14	199;683;916;920;940;942;972;3109;3113;3115;3133;3594;3606;3718;3965;5788;6352;7099;7412;7535;10148;10673;11151;29108;30835;54440;80380;84433	CD3E;SASH3;CD74;AIF1;HLA-DPB1;LGALS9;HLA-DPA1;CORO1A;HLA-DMB;TNFSF13B;PYCARD;CCL5;ZAP70;CD209;CARD11;HLA-E;EBI3;TLR4;IL18;BST1;PTPRC;JAK3;PDCD1LG2;VCAM1;IL12RB1;CD4;CD86;CD28	geneontology_Biological_Process
GO:0030217	T cell differentiation	http://amigo.geneontology.org/amigo/term/GO:0030217	195	35	6.95811	5.0301	1.33227e-15	1.17843e-13	567;914;915;916;920;925;939;940;942;944;972;1794;2207;2625;3111;3594;3606;3659;3718;3932;3965;4063;5293;5788;7409;7535;8651;10538;11006;11035;54440;64218;84433;114548;114836	CD3E;CD2;CD8A;CD3D;SASH3;CD27;CD74;LGALS9;LCK;FCER1G;TNFSF8;DOCK2;ZAP70;CARD11;IL18;HLA-DOA;NLRP3;B2M;VAV1;GATA3;BATF;PTPRC;LILRB4;RIPK3;JAK3;IRF1;SOCS1;IL12RB1;CD4;PIK3CD;SLAMF6;CD86;CD28;LY9;SEMA4A	geneontology_Biological_Process
GO:0032103	positive regulation of response to external stimulus	http://amigo.geneontology.org/amigo/term/GO:0032103	257	40	9.17043	4.36185	1.77636e-15	1.54707e-13	199;718;719;728;940;972;1050;1240;1535;2167;2207;2621;3133;3606;3620;3627;3684;3689;3965;5008;5641;6279;6280;6348;6352;6358;6362;6387;6622;6846;7097;7099;7114;7941;8673;8692;23643;51284;63940;79132	CD74;AIF1;CXCL10;LGALS9;LY96;C3AR1;FCER1G;CCL5;ITGAM;VAMP8;ITGB2;CEBPA;TLR7;CXCL12;HLA-E;TLR4;IL18;PLA2G7;TLR2;S100A9;C3;GPSM3;XCL2;FABP4;IDO1;CMKLR1;DHX58;CCL18;LGMN;CCL3;S100A8;CYBA;GAS6;TMSB4X;SNCA;HYAL2;C5AR1;CD28;OSM;CCL14	geneontology_Biological_Process
GO:0060337	type I interferon signaling pathway	http://amigo.geneontology.org/amigo/term/GO:0060337	64	21	2.28369	9.19566	2.22045e-15	1.87611e-13	2537;2634;3133;3134;3394;3429;3430;3437;3659;3663;3665;4599;5696;5777;6772;8519;8638;9636;10379;10410;25939	SAMHD1;IRF8;HLA-E;IFI6;PTPN6;ISG15;IRF5;HLA-F;IFI27;IFITM1;PSMB8;MX1;IRF9;IFIT3;GBP2;IRF1;IFITM3;IRF7;STAT1;OASL;IFI35	geneontology_Biological_Process
GO:0071357	cellular response to type I interferon	http://amigo.geneontology.org/amigo/term/GO:0071357	64	21	2.28369	9.19566	2.22045e-15	1.87611e-13	2537;2634;3133;3134;3394;3429;3430;3437;3659;3663;3665;4599;5696;5777;6772;8519;8638;9636;10379;10410;25939	SAMHD1;IRF8;HLA-E;IFI6;PTPN6;ISG15;IRF5;HLA-F;IFI27;IFITM1;PSMB8;MX1;IRF9;IFIT3;GBP2;IRF1;IFITM3;IRF7;STAT1;OASL;IFI35	geneontology_Biological_Process
GO:0034340	response to type I interferon	http://amigo.geneontology.org/amigo/term/GO:0034340	68	21	2.42642	8.65474	9.10383e-15	7.57894e-13	2537;2634;3133;3134;3394;3429;3430;3437;3659;3663;3665;4599;5696;5777;6772;8519;8638;9636;10379;10410;25939	SAMHD1;IRF8;HLA-E;IFI6;PTPN6;ISG15;IRF5;HLA-F;IFI27;IFITM1;PSMB8;MX1;IRF9;IFIT3;GBP2;IRF1;IFITM3;IRF7;STAT1;OASL;IFI35	geneontology_Biological_Process
GO:0030593	neutrophil chemotaxis	http://amigo.geneontology.org/amigo/term/GO:0030593	86	23	3.0687	7.49502	1.54321e-14	1.2661e-12	683;719;728;972;1441;2207;3557;3627;3689;4283;4354;5293;6279;6280;6347;6348;6352;6355;6358;6362;6373;6846;7409	CD74;CXCL10;CCL8;C3AR1;FCER1G;CXCL9;CXCL11;CCL5;ITGB2;CCL2;MPP1;S100A9;VAV1;CSF3R;XCL2;BST1;CCL18;CCL3;S100A8;IL1RN;PIK3CD;C5AR1;CCL14	geneontology_Biological_Process
GO:0045785	positive regulation of cell adhesion	http://amigo.geneontology.org/amigo/term/GO:0045785	336	44	11.9894	3.66992	4.06342e-14	3.28614e-12	199;916;920;939;940;942;972;2625;3109;3113;3115;3133;3594;3606;3718;3932;3965;5724;5777;5788;6347;6352;6387;7010;7409;7412;7535;8651;9402;9806;10148;10673;10859;11006;11151;29108;30835;54440;54518;80380;81704;84433;114548;140885	CD3E;SASH3;CD27;CD74;AIF1;HLA-DPB1;LGALS9;HLA-DPA1;CORO1A;HLA-DMB;TNFSF13B;PYCARD;LCK;PTAFR;CCL5;ZAP70;CD209;CXCL12;CARD11;CCL2;HLA-E;EBI3;LILRB1;IL18;SIRPA;NLRP3;PTPN6;SPOCK2;VAV1;GATA3;APBB1IP;DOCK8;PTPRC;LILRB4;JAK3;PDCD1LG2;VCAM1;SOCS1;GRAP2;IL12RB1;CD4;CD86;CD28;TEK	geneontology_Biological_Process
GO:0071621	granulocyte chemotaxis	http://amigo.geneontology.org/amigo/term/GO:0071621	99	24	3.53258	6.79391	4.4853e-14	3.57624e-12	683;719;728;972;1240;1441;2207;3557;3627;3689;4283;4354;5293;6279;6280;6347;6348;6352;6355;6358;6362;6373;6846;7409	CD74;CXCL10;CCL8;C3AR1;FCER1G;CXCL9;CXCL11;CCL5;ITGB2;CCL2;MPP1;S100A9;VAV1;CSF3R;XCL2;BST1;CMKLR1;CCL18;CCL3;S100A8;IL1RN;PIK3CD;C5AR1;CCL14	geneontology_Biological_Process
GO:0002237	response to molecule of bacterial origin	http://amigo.geneontology.org/amigo/term/GO:0002237	283	40	10.0982	3.96111	4.996e-14	3.92811e-12	567;728;834;929;942;1234;1439;2213;3055;3394;3557;3587;3606;3620;3627;3663;3965;4283;5724;6279;6347;6348;6352;6373;6622;7096;7097;7099;7133;7412;10062;10068;10859;23643;29108;54209;80380;114548;114769;140885	CCR5;CXCL10;LGALS9;IL10RA;LY96;CASP1;PYCARD;TREM2;CD14;PTAFR;CXCL9;TNFRSF1B;CXCL11;CCL5;FCGR2B;IRF8;CCL2;TLR4;TLR1;LILRB1;IL18;SIRPA;NLRP3;B2M;TLR2;IL18BP;CSF2RB;CARD16;IRF5;IDO1;HCK;CCL3;S100A8;NR1H3;IL1RN;PDCD1LG2;VCAM1;SNCA;C5AR1;CD86	geneontology_Biological_Process
GO:0050851	antigen receptor-mediated signaling pathway	http://amigo.geneontology.org/amigo/term/GO:0050851	150	29	5.35239	5.41814	5.44009e-14	4.21868e-12	915;916;919;920;940;974;2625;2633;3113;3115;3117;3119;3122;3123;3127;3932;3937;4332;5293;5777;5788;7454;7535;9402;9404;11006;84174;84433;150372	CD3E;CD3D;CD247;HLA-DRB1;HLA-DRA;HLA-DPB1;HLA-DQA1;HLA-DQB1;HLA-DPA1;MNDA;LCK;LCP2;WAS;ZAP70;LPXN;HLA-DRB5;NFAM1;CARD11;PTPN6;SLA2;GBP1;GATA3;PTPRC;LILRB4;CD79B;GRAP2;CD4;PIK3CD;CD28	geneontology_Biological_Process
GO:0097529	myeloid leukocyte migration	http://amigo.geneontology.org/amigo/term/GO:0097529	162	30	5.78058	5.18979	6.53921e-14	5.0025e-12	199;683;719;728;972;1240;1441;2207;3557;3627;3689;4283;4354;5293;5641;6279;6280;6347;6348;6352;6355;6358;6362;6373;6387;6846;7409;7941;131450;140885	CD74;AIF1;CXCL10;CCL8;C3AR1;FCER1G;CXCL9;CXCL11;CD200R1;CCL5;ITGB2;CXCL12;CCL2;SIRPA;PLA2G7;MPP1;S100A9;VAV1;CSF3R;XCL2;BST1;CMKLR1;CCL18;LGMN;CCL3;S100A8;IL1RN;PIK3CD;C5AR1;CCL14	geneontology_Biological_Process
GO:0032649	regulation of interferon-gamma production	http://amigo.geneontology.org/amigo/term/GO:0032649	83	22	2.96166	7.42828	7.17204e-14	5.41346e-12	914;916;929;2621;2625;3113;3115;3394;3594;3606;3965;7099;9636;10148;10859;11035;29108;51284;54440;80380;114836;140885	CD3E;CD2;SASH3;HLA-DPB1;LGALS9;HLA-DPA1;PYCARD;CD14;IRF8;TLR7;EBI3;TLR4;LILRB1;IL18;SIRPA;GATA3;ISG15;RIPK3;GAS6;PDCD1LG2;IL12RB1;SLAMF6	geneontology_Biological_Process
GO:0001818	negative regulation of cytokine production	http://amigo.geneontology.org/amigo/term/GO:0001818	210	34	7.49335	4.53736	8.10463e-14	6.03688e-12	409;947;1240;2213;2621;2625;2633;3162;3620;3718;3902;3965;5552;5777;5788;7099;7114;7318;9111;9246;9454;9636;10461;10859;11326;29108;51191;64135;79132;80380;114548;114769;131450;140885	VSIG4;LGALS9;PYCARD;LAG3;CD200R1;FCGR2B;UBE2L6;SRGN;TLR4;LILRB1;SIRPA;NLRP3;PTPN6;ARRB2;GBP1;GATA3;CARD16;ISG15;UBA7;IDO1;CMKLR1;DHX58;PTPRC;JAK3;GAS6;PDCD1LG2;TMSB4X;HMOX1;IFIH1;NMI;CD34;MERTK;HERC5;HOMER3	geneontology_Biological_Process
GO:0050663	cytokine secretion	http://amigo.geneontology.org/amigo/term/GO:0050663	164	30	5.85195	5.1265	9.19265e-14	6.75839e-12	834;914;929;947;2213;2219;2268;2621;2625;2633;3937;3965;5008;5552;6348;7096;7097;7099;7114;7133;8651;8692;10859;29108;58484;64135;84433;114548;114769;131450	CD2;LGALS9;CASP1;PYCARD;CD14;LCP2;TNFRSF1B;CD200R1;FCGR2B;NLRC4;SRGN;CARD11;TLR4;TLR1;FCN1;LILRB1;NLRP3;TLR2;GBP1;GATA3;CARD16;FGR;CCL3;GAS6;TMSB4X;IFIH1;CD34;SOCS1;HYAL2;OSM	geneontology_Biological_Process
GO:0002683	negative regulation of immune system process	http://amigo.geneontology.org/amigo/term/GO:0002683	330	43	11.7753	3.65172	9.68114e-14	7.02628e-12	409;710;714;929;942;972;2207;2213;2633;2876;3111;3133;3162;3620;3659;3718;3902;3965;4332;5272;5777;5788;6347;6348;6387;7099;7940;8651;9111;9404;10062;10461;10859;11006;11326;23643;25939;64092;79132;80380;84174;131450;146722	C1QC;VSIG4;CD74;LGALS9;SAMSN1;LST1;LY96;MNDA;CD14;SAMHD1;LAG3;FCER1G;CD200R1;FCGR2B;LPXN;CXCL12;CCL2;HLA-E;TLR4;LILRB1;HLA-DOA;PTPN6;ARRB2;SLA2;CD300LF;GBP1;IDO1;SERPING1;DHX58;PTPRC;CCL3;LILRB4;GPX1;NR1H3;JAK3;PDCD1LG2;IRF1;HMOX1;NMI;SOCS1;MERTK;SERPINB9;CD86	geneontology_Biological_Process
GO:1990266	neutrophil migration	http://amigo.geneontology.org/amigo/term/GO:1990266	94	23	3.35416	6.85715	1.24345e-13	8.91034e-12	683;719;728;972;1441;2207;3557;3627;3689;4283;4354;5293;6279;6280;6347;6348;6352;6355;6358;6362;6373;6846;7409	CD74;CXCL10;CCL8;C3AR1;FCER1G;CXCL9;CXCL11;CCL5;ITGB2;CCL2;MPP1;S100A9;VAV1;CSF3R;XCL2;BST1;CCL18;CCL3;S100A8;IL1RN;PIK3CD;C5AR1;CCL14	geneontology_Biological_Process
GO:0002819	regulation of adaptive immune response	http://amigo.geneontology.org/amigo/term/GO:0002819	134	27	4.78147	5.6468	1.44995e-13	1.02602e-11	567;718;920;940;962;2207;2213;2625;3133;3134;3594;3606;3659;3665;3718;5777;5788;7133;7454;8741;10673;10859;11035;29108;54440;64092;114548	SASH3;SAMSN1;TNFSF13B;PYCARD;FCER1G;CD48;TNFRSF1B;WAS;FCGR2B;TNFSF13;HLA-E;LILRB1;IL18;NLRP3;B2M;PTPN6;C3;GATA3;HLA-F;PTPRC;RIPK3;JAK3;IRF1;IL12RB1;CD4;IRF7;CD28	geneontology_Biological_Process
GO:0072676	lymphocyte migration	http://amigo.geneontology.org/amigo/term/GO:0072676	79	21	2.81893	7.44965	2.52465e-13	1.76445e-11	199;2621;2625;2833;3627;5293;6347;6348;6352;6355;6358;6362;6373;6387;6846;7535;11035;29108;58191;81704;131450	CXCR3;AIF1;CXCL10;CCL8;PYCARD;CXCL11;CD200R1;CCL5;ZAP70;CXCL12;CCL2;CXCL16;GATA3;XCL2;DOCK8;CCL18;CCL3;RIPK3;GAS6;PIK3CD;CCL14	geneontology_Biological_Process
GO:0045089	positive regulation of innate immune response	http://amigo.geneontology.org/amigo/term/GO:0045089	244	36	8.70655	4.13482	2.68008e-13	1.85023e-11	409;929;1520;1535;2207;2219;3055;3133;3659;3665;3684;3689;3902;3965;4332;5580;6279;6280;6352;7096;7097;7099;7409;10062;23643;29108;30835;51284;58484;64135;79132;83666;84433;114836;118788;146722	LGALS9;LY96;MNDA;CTSS;PYCARD;CD14;LAG3;FCER1G;CCL5;ITGAM;ITGB2;NLRC4;TLR7;CD209;CARD11;HLA-E;TLR4;TLR1;FCN1;TLR2;ARRB2;S100A9;VAV1;CD300LF;PARP9;HCK;DHX58;S100A8;NR1H3;PIK3AP1;CYBA;IRF1;IFIH1;PRKCD;SLAMF6;IRF7	geneontology_Biological_Process
GO:0097530	granulocyte migration	http://amigo.geneontology.org/amigo/term/GO:0097530	108	24	3.85372	6.22775	3.55271e-13	2.42312e-11	683;719;728;972;1240;1441;2207;3557;3627;3689;4283;4354;5293;6279;6280;6347;6348;6352;6355;6358;6362;6373;6846;7409	CD74;CXCL10;CCL8;C3AR1;FCER1G;CXCL9;CXCL11;CCL5;ITGB2;CCL2;MPP1;S100A9;VAV1;CSF3R;XCL2;BST1;CMKLR1;CCL18;CCL3;S100A8;IL1RN;PIK3CD;C5AR1;CCL14	geneontology_Biological_Process
GO:0048002	antigen processing and presentation of peptide antigen	http://amigo.geneontology.org/amigo/term/GO:0048002	120	25	4.28191	5.83851	5.38569e-13	3.62957e-11	567;972;1520;2207;2209;2213;3109;3111;3113;3115;3117;3119;3122;3123;3127;3133;3134;3902;5641;6890;8673;29108;30835;54209;83547	HLA-DRB1;HLA-DRA;CD74;HLA-DPB1;HLA-DQA1;HLA-DQB1;HLA-DPA1;HLA-DMB;CTSS;PYCARD;TREM2;FCGR1A;LAG3;FCER1G;FCGR2B;VAMP8;CD209;HLA-DRB5;HLA-E;HLA-DOA;B2M;TAP1;HLA-F;LGMN;RILP	geneontology_Biological_Process
GO:0032609	interferon-gamma production	http://amigo.geneontology.org/amigo/term/GO:0032609	91	22	3.24712	6.77524	5.60552e-13	3.73327e-11	914;916;929;2621;2625;3113;3115;3394;3594;3606;3965;7099;9636;10148;10859;11035;29108;51284;54440;80380;114836;140885	CD3E;CD2;SASH3;HLA-DPB1;LGALS9;HLA-DPA1;PYCARD;CD14;IRF8;TLR7;EBI3;TLR4;LILRB1;IL18;SIRPA;GATA3;ISG15;RIPK3;GAS6;PDCD1LG2;IL12RB1;SLAMF6	geneontology_Biological_Process
GO:0019724	B cell mediated immunity	http://amigo.geneontology.org/amigo/term/GO:0019724	101	23	3.60394	6.3819	6.43707e-13	4.23724e-11	710;712;713;714;715;716;717;718;939;940;972;2207;2213;3119;3133;3665;5452;5580;5777;5788;8741;10538;84174	C1QA;C1QB;C1QC;CD27;CD74;HLA-DQB1;FCER1G;FCGR2B;TNFSF13;HLA-E;PTPN6;SLA2;C2;C3;POU2F2;BATF;SERPING1;PTPRC;PRKCD;C1S;IRF7;CD28;C1R	geneontology_Biological_Process
GO:1902105	regulation of leukocyte differentiation	http://amigo.geneontology.org/amigo/term/GO:1902105	215	33	7.67176	4.30149	9.03944e-13	5.88187e-11	714;914;920;939;940;942;972;2213;2621;2625;3059;3111;3594;3606;3659;3665;3718;3965;5777;5788;6348;7099;7305;7535;8651;10859;11006;22806;54440;84433;114548;146433;150372	CD2;C1QC;SASH3;CD27;CD74;LGALS9;TYROBP;FCGR2B;ZAP70;NFAM1;HCLS1;CARD11;TLR4;LILRB1;IL18;HLA-DOA;NLRP3;PTPN6;GATA3;PTPRC;CCL3;LILRB4;JAK3;GAS6;IRF1;SOCS1;IL12RB1;IKZF3;IL34;CD4;IRF7;CD86;CD28	geneontology_Biological_Process
GO:0019882	antigen processing and presentation	http://amigo.geneontology.org/amigo/term/GO:0019882	156	28	5.56649	5.0301	1.03695e-12	6.67064e-11	567;925;972;1520;2207;2209;2213;3109;3111;3113;3115;3117;3119;3122;3123;3127;3133;3134;3902;5641;5696;6890;7454;8673;29108;30835;54209;83547	CD8A;HLA-DRB1;HLA-DRA;CD74;HLA-DPB1;HLA-DQA1;HLA-DQB1;HLA-DPA1;HLA-DMB;CTSS;PYCARD;TREM2;FCGR1A;LAG3;FCER1G;WAS;FCGR2B;VAMP8;CD209;HLA-DRB5;HLA-E;HLA-DOA;B2M;TAP1;HLA-F;PSMB8;LGMN;RILP	geneontology_Biological_Process
GO:1903555	regulation of tumor necrosis factor superfamily cytokine production	http://amigo.geneontology.org/amigo/term/GO:1903555	114	24	4.06782	5.89997	1.251e-12	7.9572e-11	409;914;929;942;947;1535;1536;2207;2621;3133;3965;5724;5777;5788;6348;7096;7097;7099;10859;23643;29108;54440;64135;140885	CD2;SASH3;LGALS9;CYBB;LY96;PYCARD;CD14;PTAFR;FCER1G;HLA-E;TLR4;TLR1;LILRB1;SIRPA;TLR2;PTPN6;ARRB2;PTPRC;CCL3;CYBA;GAS6;IFIH1;CD34;CD86	geneontology_Biological_Process
GO:0050707	regulation of cytokine secretion	http://amigo.geneontology.org/amigo/term/GO:0050707	146	27	5.20966	5.18268	1.27232e-12	8.00287e-11	834;914;929;947;2213;2219;2268;2621;2625;2633;3965;5008;5552;6348;7096;7097;7099;7114;7133;8651;8692;10859;29108;64135;114548;114769;131450	CD2;LGALS9;CASP1;PYCARD;CD14;TNFRSF1B;CD200R1;FCGR2B;SRGN;TLR4;TLR1;FCN1;LILRB1;NLRP3;TLR2;GBP1;GATA3;CARD16;FGR;CCL3;GAS6;TMSB4X;IFIH1;CD34;SOCS1;HYAL2;OSM	geneontology_Biological_Process
GO:0050852	T cell receptor signaling pathway	http://amigo.geneontology.org/amigo/term/GO:0050852	115	24	4.1035	5.84867	1.53011e-12	9.41516e-11	915;916;919;920;940;2625;2633;3113;3115;3117;3119;3122;3123;3127;3932;3937;5293;5777;5788;7454;7535;9402;11006;84433	CD3E;CD3D;CD247;HLA-DRB1;HLA-DRA;HLA-DPB1;HLA-DQA1;HLA-DQB1;HLA-DPA1;LCK;LCP2;WAS;ZAP70;HLA-DRB5;CARD11;PTPN6;GBP1;GATA3;PTPRC;LILRB4;GRAP2;CD4;PIK3CD;CD28	geneontology_Biological_Process
GO:0050729	positive regulation of inflammatory response	http://amigo.geneontology.org/amigo/term/GO:0050729	115	24	4.1035	5.84867	1.53011e-12	9.41516e-11	718;940;1050;2167;2207;3133;3606;3620;3684;3689;5008;6279;6280;6348;6358;6362;6622;7097;7099;7941;8673;8692;51284;63940	FCER1G;ITGAM;VAMP8;ITGB2;CEBPA;TLR7;HLA-E;TLR4;IL18;PLA2G7;TLR2;S100A9;C3;GPSM3;FABP4;IDO1;CCL18;CCL3;S100A8;SNCA;HYAL2;CD28;OSM;CCL14	geneontology_Biological_Process
GO:0002706	regulation of lymphocyte mediated immunity	http://amigo.geneontology.org/amigo/term/GO:0002706	127	25	4.53169	5.51671	2.07323e-12	1.25465e-10	409;567;718;940;2207;2213;2625;3133;3134;3594;3606;3902;3965;5272;5777;5788;7133;7409;7454;8741;10859;11035;54440;114548;114836	SASH3;LGALS9;LAG3;FCER1G;TNFRSF1B;WAS;FCGR2B;TNFSF13;HLA-E;LILRB1;IL18;NLRP3;B2M;PTPN6;ARRB2;VAV1;C3;GATA3;HLA-F;PTPRC;RIPK3;IL12RB1;SLAMF6;SERPINB9;CD28	geneontology_Biological_Process
GO:0071219	cellular response to molecule of bacterial origin	http://amigo.geneontology.org/amigo/term/GO:0071219	172	29	6.13741	4.72512	2.08333e-12	1.25465e-10	834;929;942;1234;2213;3055;3394;3557;3606;3627;4283;5724;6347;6348;6352;6373;7096;7097;7099;7133;10062;10859;23643;29108;54209;80380;114548;114769;140885	CCR5;CXCL10;LY96;CASP1;PYCARD;TREM2;CD14;PTAFR;CXCL9;TNFRSF1B;CXCL11;CCL5;FCGR2B;IRF8;CCL2;TLR4;TLR1;LILRB1;IL18;SIRPA;NLRP3;TLR2;CARD16;HCK;CCL3;NR1H3;IL1RN;PDCD1LG2;CD86	geneontology_Biological_Process
GO:0071706	tumor necrosis factor superfamily cytokine production	http://amigo.geneontology.org/amigo/term/GO:0071706	117	24	4.17486	5.74869	2.27351e-12	1.35478e-10	409;914;929;942;947;1535;1536;2207;2621;3133;3965;5724;5777;5788;6348;7096;7097;7099;10859;23643;29108;54440;64135;140885	CD2;SASH3;LGALS9;CYBB;LY96;PYCARD;CD14;PTAFR;FCER1G;HLA-E;TLR4;TLR1;LILRB1;SIRPA;TLR2;PTPN6;ARRB2;PTPRC;CCL3;CYBA;GAS6;IFIH1;CD34;CD86	geneontology_Biological_Process
GO:0002699	positive regulation of immune effector process	http://amigo.geneontology.org/amigo/term/GO:0002699	185	30	6.60128	4.54457	2.4224e-12	1.42846e-10	567;718;940;942;972;2207;2268;2625;3109;3133;3134;3162;3594;3606;3684;3689;3902;3965;5724;5788;6813;7099;7409;8673;8741;10859;54440;79132;114548;114836	SASH3;CD74;LGALS9;HLA-DMB;LAG3;PTAFR;FCER1G;TNFSF13;ITGAM;VAMP8;ITGB2;HLA-E;TLR4;LILRB1;IL18;NLRP3;B2M;VAV1;C3;GATA3;HLA-F;FGR;DHX58;PTPRC;HMOX1;STXBP2;IL12RB1;SLAMF6;CD86;CD28	geneontology_Biological_Process
GO:0016064	immunoglobulin mediated immune response	http://amigo.geneontology.org/amigo/term/GO:0016064	99	22	3.53258	6.22775	3.51053e-12	2.04877e-10	710;712;713;714;715;716;717;718;939;940;972;2207;2213;3119;3133;3665;5452;5580;5777;5788;8741;10538	C1QA;C1QB;C1QC;CD27;CD74;HLA-DQB1;FCER1G;FCGR2B;TNFSF13;HLA-E;PTPN6;C2;C3;POU2F2;BATF;SERPING1;PTPRC;PRKCD;C1S;IRF7;CD28;C1R	geneontology_Biological_Process
GO:0034612	response to tumor necrosis factor	http://amigo.geneontology.org/amigo/term/GO:0034612	215	32	7.67176	4.17114	4.78328e-12	2.76308e-10	834;929;939;944;1050;1393;1535;2167;2621;2625;2633;2634;4050;6347;6348;6352;6355;6358;6362;6772;6846;7114;7133;7185;7412;8692;8741;10068;10673;29108;58191;114769	LTB;CD27;CCL8;TNFSF13B;CASP1;PYCARD;CD14;TNFSF8;TNFRSF1B;CCL5;TNFSF13;CEBPA;CCL2;CXCL16;IL18BP;CRHBP;GBP1;GATA3;CARD16;XCL2;FABP4;CCL18;CCL3;GBP2;CYBA;GAS6;VCAM1;TMSB4X;HYAL2;TRAF1;STAT1;CCL14	geneontology_Biological_Process
GO:0032680	regulation of tumor necrosis factor production	http://amigo.geneontology.org/amigo/term/GO:0032680	111	23	3.96077	5.80695	5.29954e-12	3.03037e-10	409;914;929;947;1535;1536;2207;2621;3133;3965;5724;5777;5788;6348;7096;7097;7099;10859;23643;29108;54440;64135;140885	CD2;SASH3;LGALS9;CYBB;LY96;PYCARD;CD14;PTAFR;FCER1G;HLA-E;TLR4;TLR1;LILRB1;SIRPA;TLR2;PTPN6;ARRB2;PTPRC;CCL3;CYBA;GAS6;IFIH1;CD34	geneontology_Biological_Process
GO:0002218	activation of innate immune response	http://amigo.geneontology.org/amigo/term/GO:0002218	193	30	6.88674	4.3562	7.41296e-12	4.19648e-10	409;929;1520;1535;2207;2219;3055;3659;3665;3684;3689;3965;4332;5580;6279;6280;7096;7097;7099;10062;23643;29108;30835;51284;58484;64135;79132;84433;118788;146722	LGALS9;LY96;MNDA;CTSS;PYCARD;CD14;FCER1G;ITGAM;ITGB2;NLRC4;TLR7;CD209;CARD11;TLR4;TLR1;FCN1;TLR2;ARRB2;S100A9;CD300LF;HCK;DHX58;S100A8;NR1H3;PIK3AP1;CYBA;IRF1;IFIH1;PRKCD;IRF7	geneontology_Biological_Process
GO:0032640	tumor necrosis factor production	http://amigo.geneontology.org/amigo/term/GO:0032640	113	23	4.03213	5.70418	7.84306e-12	4.396e-10	409;914;929;947;1535;1536;2207;2621;3133;3965;5724;5777;5788;6348;7096;7097;7099;10859;23643;29108;54440;64135;140885	CD2;SASH3;LGALS9;CYBB;LY96;PYCARD;CD14;PTAFR;FCER1G;HLA-E;TLR4;TLR1;LILRB1;SIRPA;TLR2;PTPN6;ARRB2;PTPRC;CCL3;CYBA;GAS6;IFIH1;CD34	geneontology_Biological_Process
GO:0032496	response to lipopolysaccharide	http://amigo.geneontology.org/amigo/term/GO:0032496	273	36	9.74135	3.69559	8.08487e-12	4.4871e-10	728;834;929;942;1234;1439;3055;3394;3557;3587;3606;3620;3627;3965;4283;5724;6279;6347;6348;6352;6373;6622;7097;7099;7133;7412;10062;10068;10859;23643;29108;54209;80380;114548;114769;140885	CCR5;CXCL10;LGALS9;IL10RA;LY96;CASP1;PYCARD;TREM2;CD14;PTAFR;CXCL9;TNFRSF1B;CXCL11;CCL5;IRF8;CCL2;TLR4;LILRB1;IL18;SIRPA;NLRP3;TLR2;IL18BP;CSF2RB;CARD16;IDO1;HCK;CCL3;S100A8;NR1H3;IL1RN;PDCD1LG2;VCAM1;SNCA;C5AR1;CD86	geneontology_Biological_Process
GO:0002685	regulation of leukocyte migration	http://amigo.geneontology.org/amigo/term/GO:0002685	147	26	5.24534	4.95678	9.76197e-12	5.36529e-10	199;683;719;728;972;1240;2621;2833;3162;3627;3965;4354;5641;5724;6347;6348;6352;6355;6387;6846;7941;11035;29108;63940;81704;131450	CXCR3;CD74;AIF1;CXCL10;LGALS9;CCL8;PYCARD;C3AR1;PTAFR;CD200R1;CCL5;CXCL12;CCL2;PLA2G7;MPP1;GPSM3;XCL2;BST1;CMKLR1;DOCK8;LGMN;CCL3;RIPK3;GAS6;HMOX1;C5AR1	geneontology_Biological_Process
GO:1903557	positive regulation of tumor necrosis factor superfamily cytokine production	http://amigo.geneontology.org/amigo/term/GO:1903557	67	18	2.39073	7.52907	1.09565e-11	5.9639e-10	914;929;942;1535;1536;2207;3133;3965;5724;5788;6348;7096;7097;7099;23643;29108;54440;64135	CD2;SASH3;LGALS9;CYBB;LY96;PYCARD;CD14;PTAFR;FCER1G;HLA-E;TLR4;TLR1;TLR2;PTPRC;CCL3;CYBA;IFIH1;CD86	geneontology_Biological_Process
GO:0046631	alpha-beta T cell activation	http://amigo.geneontology.org/amigo/term/GO:0046631	115	23	4.1035	5.60497	1.15039e-11	6.20225e-10	916;940;942;944;1794;2625;3133;3594;3606;3659;3718;3965;4063;5788;7535;8651;10148;10538;10859;54440;64218;114548;114836	CD3E;SASH3;LGALS9;TNFSF8;DOCK2;ZAP70;HLA-E;EBI3;LILRB1;IL18;NLRP3;GATA3;BATF;PTPRC;JAK3;IRF1;SOCS1;IL12RB1;SLAMF6;CD86;CD28;LY9;SEMA4A	geneontology_Biological_Process
GO:0006956	complement activation	http://amigo.geneontology.org/amigo/term/GO:0006956	59	17	2.10527	8.07496	1.19916e-11	6.40421e-10	629;710;712;713;714;715;716;717;718;719;728;1675;2219;3075;5199;8547;11326	C1QA;C1QB;C1QC;VSIG4;C3AR1;FCN1;CFP;C2;C3;CFB;SERPING1;CFD;FCN3;C1S;C5AR1;C1R;CFH	geneontology_Biological_Process
GO:1903706	regulation of hemopoiesis	http://amigo.geneontology.org/amigo/term/GO:1903706	320	39	11.4184	3.41553	1.24198e-11	6.57091e-10	567;714;914;920;939;940;942;972;1441;2213;2621;2625;3059;3111;3594;3606;3659;3665;3718;3965;4005;5777;5788;6348;6688;6772;7099;7305;7535;8651;9636;10859;11006;22806;54440;84433;114548;146433;150372	CD2;C1QC;SASH3;CD27;CD74;LGALS9;TYROBP;FCGR2B;ZAP70;NFAM1;HCLS1;CARD11;TLR4;LILRB1;IL18;HLA-DOA;NLRP3;B2M;PTPN6;LMO2;CSF3R;GATA3;ISG15;SPI1;PTPRC;CCL3;LILRB4;JAK3;GAS6;IRF1;SOCS1;IL12RB1;IKZF3;IL34;CD4;IRF7;CD86;CD28;STAT1	geneontology_Biological_Process
GO:0071356	cellular response to tumor necrosis factor	http://amigo.geneontology.org/amigo/term/GO:0071356	198	30	7.06516	4.24619	1.44551e-11	7.57688e-10	834;939;944;1050;1393;1535;2167;2621;2625;2633;2634;4050;6347;6348;6352;6355;6358;6362;6772;6846;7114;7133;7185;7412;8692;8741;10068;10673;29108;114769	LTB;CD27;CCL8;TNFSF13B;CASP1;PYCARD;TNFSF8;TNFRSF1B;CCL5;TNFSF13;CEBPA;CCL2;IL18BP;CRHBP;GBP1;GATA3;CARD16;XCL2;FABP4;CCL18;CCL3;GBP2;CYBA;GAS6;VCAM1;TMSB4X;HYAL2;TRAF1;STAT1;CCL14	geneontology_Biological_Process
GO:0072678	T cell migration	http://amigo.geneontology.org/amigo/term/GO:0072678	52	16	1.8555	8.62303	1.59666e-11	8.29236e-10	199;2833;3627;5293;6347;6348;6352;6373;6387;6846;7535;11035;29108;58191;81704;131450	CXCR3;AIF1;CXCL10;PYCARD;CXCL11;CD200R1;CCL5;ZAP70;CXCL12;CCL2;CXCL16;XCL2;DOCK8;CCL3;RIPK3;PIK3CD	geneontology_Biological_Process
GO:0002285	lymphocyte activation involved in immune response	http://amigo.geneontology.org/amigo/term/GO:0002285	139	25	4.95988	5.04044	1.6898e-11	8.69635e-10	940;942;2207;2213;2625;3109;3594;3606;3683;3718;3936;3965;4063;4242;5788;7099;8741;9452;10538;10859;11151;54518;64218;114548;114836	LGALS9;CORO1A;HLA-DMB;FCER1G;FCGR2B;TNFSF13;TLR4;LILRB1;IL18;MFNG;NLRP3;ITGAL;GATA3;APBB1IP;ITM2A;BATF;PTPRC;LCP1;JAK3;IL12RB1;SLAMF6;CD86;CD28;LY9;SEMA4A	geneontology_Biological_Process
GO:0071216	cellular response to biotic stimulus	http://amigo.geneontology.org/amigo/term/GO:0071216	190	29	6.77969	4.27748	2.66802e-11	1.36069e-09	834;929;942;1234;2213;3055;3394;3557;3606;3627;4283;5724;6347;6348;6352;6373;7096;7097;7099;7133;10062;10859;23643;29108;54209;80380;114548;114769;140885	CCR5;CXCL10;LY96;CASP1;PYCARD;TREM2;CD14;PTAFR;CXCL9;TNFRSF1B;CXCL11;CCL5;FCGR2B;IRF8;CCL2;TLR4;TLR1;LILRB1;IL18;SIRPA;NLRP3;TLR2;CARD16;HCK;CCL3;NR1H3;IL1RN;PDCD1LG2;CD86	geneontology_Biological_Process
GO:0042089	cytokine biosynthetic process	http://amigo.geneontology.org/amigo/term/GO:0042089	100	21	3.56826	5.88522	3.48075e-11	1.75933e-09	916;920;940;942;1536;2625;3162;3606;3659;3665;3902;4050;5724;5788;7096;7099;9111;10148;10859;51284;84433	CD3E;LTB;CYBB;LAG3;PTAFR;TLR7;CARD11;EBI3;TLR4;TLR1;LILRB1;IL18;GATA3;PTPRC;IRF1;HMOX1;NMI;CD4;IRF7;CD86;CD28	geneontology_Biological_Process
GO:0032623	interleukin-2 production	http://amigo.geneontology.org/amigo/term/GO:0032623	55	16	1.96254	8.15269	4.15591e-11	2.082e-09	916;919;920;940;942;947;2207;2625;2633;3606;3902;5788;9454;11326;54440;84433	CD3E;CD247;SASH3;VSIG4;LAG3;FCER1G;CARD11;IL18;GBP1;GATA3;PTPRC;CD34;CD4;CD86;CD28;HOMER3	geneontology_Biological_Process
GO:0042107	cytokine metabolic process	http://amigo.geneontology.org/amigo/term/GO:0042107	101	21	3.60394	5.82695	4.25298e-11	2.11194e-09	916;920;940;942;1536;2625;3162;3606;3659;3665;3902;4050;5724;5788;7096;7099;9111;10148;10859;51284;84433	CD3E;LTB;CYBB;LAG3;PTAFR;TLR7;CARD11;EBI3;TLR4;TLR1;LILRB1;IL18;GATA3;PTPRC;IRF1;HMOX1;NMI;CD4;IRF7;CD86;CD28	geneontology_Biological_Process
GO:0042113	B cell activation	http://amigo.geneontology.org/amigo/term/GO:0042113	194	29	6.92242	4.18928	4.49984e-11	2.2151e-09	683;939;940;972;974;2213;3087;3718;4066;4242;4332;5293;5452;5580;5777;5788;7099;7412;7535;8741;9452;10538;10673;22806;54440;64092;84174;84433;150372	SASH3;CD27;CD74;SAMSN1;TNFSF13B;MNDA;FCGR2B;TNFSF13;ZAP70;NFAM1;CARD11;LYL1;TLR4;HHEX;MFNG;PTPN6;SLA2;BST1;ITM2A;POU2F2;BATF;PTPRC;CD79B;JAK3;VCAM1;PRKCD;IKZF3;PIK3CD;CD28	geneontology_Biological_Process
GO:0002478	antigen processing and presentation of exogenous peptide antigen	http://amigo.geneontology.org/amigo/term/GO:0002478	112	22	3.99645	5.50488	4.74327e-11	2.3148e-09	567;972;1520;2207;2209;2213;3109;3111;3113;3115;3117;3119;3122;3123;3127;3133;3134;3902;5641;6890;8673;83547	HLA-DRB1;HLA-DRA;CD74;HLA-DPB1;HLA-DQA1;HLA-DQB1;HLA-DPA1;HLA-DMB;CTSS;FCGR1A;LAG3;FCER1G;FCGR2B;VAMP8;HLA-DRB5;HLA-E;HLA-DOA;B2M;TAP1;HLA-F;LGMN;RILP	geneontology_Biological_Process
GO:0032613	interleukin-10 production	http://amigo.geneontology.org/amigo/term/GO:0032613	41	14	1.46299	9.56947	6.20846e-11	2.98261e-09	940;947;2207;2213;3620;3718;3965;5580;7097;7099;10859;29108;54440;80380	SASH3;LGALS9;PYCARD;FCER1G;FCGR2B;TLR4;LILRB1;TLR2;IDO1;JAK3;PDCD1LG2;CD34;PRKCD;CD28	geneontology_Biological_Process
GO:0072376	protein activation cascade	http://amigo.geneontology.org/amigo/term/GO:0072376	83	19	2.96166	6.41533	6.21707e-11	2.98261e-09	629;710;712;713;714;715;716;717;718;719;728;1675;2162;2219;3075;5199;7450;8547;11326	C1QA;C1QB;C1QC;VSIG4;C3AR1;F13A1;FCN1;CFP;C2;C3;CFB;SERPING1;CFD;FCN3;C1S;VWF;C5AR1;C1R;CFH	geneontology_Biological_Process
GO:0032760	positive regulation of tumor necrosis factor production	http://amigo.geneontology.org/amigo/term/GO:0032760	65	17	2.31937	7.32958	6.6346e-11	3.15618e-09	914;929;1535;1536;2207;3133;3965;5724;5788;6348;7096;7097;7099;23643;29108;54440;64135	CD2;SASH3;LGALS9;CYBB;LY96;PYCARD;CD14;PTAFR;FCER1G;HLA-E;TLR4;TLR1;TLR2;PTPRC;CCL3;CYBA;IFIH1	geneontology_Biological_Process
GO:0071222	cellular response to lipopolysaccharide	http://amigo.geneontology.org/amigo/term/GO:0071222	165	26	5.88763	4.41604	1.43303e-10	6.76034e-09	834;929;942;1234;3055;3394;3557;3606;3627;4283;5724;6347;6348;6352;6373;7097;7099;7133;10062;10859;23643;29108;80380;114548;114769;140885	CCR5;CXCL10;LY96;CASP1;PYCARD;CD14;PTAFR;CXCL9;TNFRSF1B;CXCL11;CCL5;IRF8;CCL2;TLR4;LILRB1;IL18;SIRPA;NLRP3;TLR2;CARD16;HCK;CCL3;NR1H3;IL1RN;PDCD1LG2;CD86	geneontology_Biological_Process
GO:0002758	innate immune response-activating signal transduction	http://amigo.geneontology.org/amigo/term/GO:0002758	178	27	6.3515	4.25096	1.53456e-10	7.17946e-09	409;929;1520;1535;2207;2219;3055;3659;3665;3684;3689;3965;5580;6279;6280;7096;7097;7099;10062;23643;30835;51284;64135;79132;84433;118788;146722	LGALS9;LY96;CTSS;CD14;FCER1G;ITGAM;ITGB2;TLR7;CD209;CARD11;TLR4;TLR1;FCN1;TLR2;ARRB2;S100A9;CD300LF;HCK;DHX58;S100A8;NR1H3;PIK3AP1;CYBA;IRF1;IFIH1;PRKCD;IRF7	geneontology_Biological_Process
GO:0002286	T cell activation involved in immune response	http://amigo.geneontology.org/amigo/term/GO:0002286	78	18	2.78324	6.46728	1.73566e-10	8.05373e-09	942;2207;2213;2625;3109;3594;3606;3683;3718;3936;3965;4063;10538;10859;54518;64218;114548;114836	LGALS9;HLA-DMB;FCER1G;FCGR2B;LILRB1;IL18;NLRP3;ITGAL;GATA3;APBB1IP;BATF;LCP1;JAK3;IL12RB1;SLAMF6;CD86;LY9;SEMA4A	geneontology_Biological_Process
GO:0045619	regulation of lymphocyte differentiation	http://amigo.geneontology.org/amigo/term/GO:0045619	131	23	4.67442	4.9204	1.85357e-10	8.48733e-09	914;939;940;942;972;2621;2625;3111;3594;3606;3659;3718;3965;5777;5788;7535;8651;11006;22806;54440;84433;114548;150372	CD2;SASH3;CD27;CD74;LGALS9;ZAP70;NFAM1;CARD11;IL18;HLA-DOA;NLRP3;PTPN6;GATA3;PTPRC;LILRB4;JAK3;GAS6;IRF1;SOCS1;IL12RB1;IKZF3;CD86;CD28	geneontology_Biological_Process
GO:0050764	regulation of phagocytosis	http://amigo.geneontology.org/amigo/term/GO:0050764	69	17	2.4621	6.90468	1.85909e-10	8.48733e-09	717;718;1535;1794;2207;2213;2268;2621;3055;3684;5788;6347;7097;10461;29108;140885;146722	PYCARD;FCER1G;FCGR2B;DOCK2;ITGAM;CCL2;SIRPA;TLR2;C2;CD300LF;C3;FGR;HCK;PTPRC;CYBA;GAS6;MERTK	geneontology_Biological_Process
GO:0019884	antigen processing and presentation of exogenous antigen	http://amigo.geneontology.org/amigo/term/GO:0019884	120	22	4.28191	5.13789	1.94934e-10	8.7934e-09	567;972;1520;2207;2209;2213;3109;3111;3113;3115;3117;3119;3122;3123;3127;3133;3134;3902;5641;6890;8673;83547	HLA-DRB1;HLA-DRA;CD74;HLA-DPB1;HLA-DQA1;HLA-DQB1;HLA-DPA1;HLA-DMB;CTSS;FCGR1A;LAG3;FCER1G;FCGR2B;VAMP8;HLA-DRB5;HLA-E;HLA-DOA;B2M;TAP1;HLA-F;LGMN;RILP	geneontology_Biological_Process
GO:0050866	negative regulation of cell activation	http://amigo.geneontology.org/amigo/term/GO:0050866	143	24	5.10261	4.70347	1.9572e-10	8.7934e-09	348;942;972;2213;3162;3620;3659;3718;3902;3965;4332;5580;5777;5788;7940;8651;10062;10461;10859;11326;64092;80380;84174;146722	VSIG4;CD74;LGALS9;SAMSN1;LST1;MNDA;APOE;LAG3;FCGR2B;LILRB1;PTPN6;SLA2;CD300LF;IDO1;PTPRC;NR1H3;JAK3;PDCD1LG2;IRF1;HMOX1;SOCS1;PRKCD;MERTK;CD86	geneontology_Biological_Process
GO:0002440	production of molecular mediator of immune response	http://amigo.geneontology.org/amigo/term/GO:0002440	168	26	5.99468	4.33718	2.15858e-10	9.62183e-09	567;940;972;2207;2213;2621;2625;3119;3133;3162;3606;3718;5452;5788;7097;7099;7133;8741;9452;10538;10673;10859;25939;54440;84433;114548	SASH3;CD74;HLA-DQB1;TNFSF13B;SAMHD1;FCER1G;TNFRSF1B;FCGR2B;TNFSF13;CARD11;HLA-E;TLR4;LILRB1;IL18;NLRP3;B2M;TLR2;GATA3;ITM2A;POU2F2;BATF;PTPRC;JAK3;GAS6;HMOX1;CD28	geneontology_Biological_Process
GO:0002920	regulation of humoral immune response	http://amigo.geneontology.org/amigo/term/GO:0002920	61	16	2.17664	7.35078	2.3293e-10	1.03017e-08	629;710;712;713;714;715;716;717;718;719;728;2213;3075;5199;5777;5788	C1QA;C1QB;C1QC;C3AR1;FCGR2B;PTPN6;CFP;C2;C3;CFB;SERPING1;PTPRC;C1S;C5AR1;C1R;CFH	geneontology_Biological_Process
GO:0045058	T cell selection	http://amigo.geneontology.org/amigo/term/GO:0045058	45	14	1.60572	8.71885	2.58123e-10	1.13274e-08	915;916;920;940;972;1794;2625;3594;4063;5788;7535;10538;84433;114836	CD3E;CD3D;CD74;DOCK2;ZAP70;CARD11;GATA3;BATF;PTPRC;IL12RB1;CD4;SLAMF6;CD28;LY9	geneontology_Biological_Process
GO:0002822	regulation of adaptive immune response based on somatic recombination of immune receptors built from immunoglobulin superfamily domains	http://amigo.geneontology.org/amigo/term/GO:0002822	122	22	4.35328	5.05366	2.72253e-10	1.18556e-08	567;718;920;940;2207;2213;2625;3133;3134;3594;3606;3718;5777;5788;7133;7454;8741;10673;10859;11035;54440;114548	SASH3;TNFSF13B;FCER1G;TNFRSF1B;WAS;FCGR2B;TNFSF13;HLA-E;LILRB1;IL18;NLRP3;B2M;PTPN6;C3;GATA3;HLA-F;PTPRC;RIPK3;JAK3;IL12RB1;CD4;CD28	geneontology_Biological_Process
GO:0042035	regulation of cytokine biosynthetic process	http://amigo.geneontology.org/amigo/term/GO:0042035	90	19	3.21143	5.91636	2.77798e-10	1.20047e-08	916;920;940;942;1536;2625;3162;3659;3902;4050;5724;5788;7096;7099;9111;10148;10859;51284;84433	CD3E;LTB;CYBB;LAG3;PTAFR;TLR7;CARD11;EBI3;TLR4;TLR1;LILRB1;GATA3;PTPRC;IRF1;HMOX1;NMI;CD4;CD86;CD28	geneontology_Biological_Process
GO:0002673	regulation of acute inflammatory response	http://amigo.geneontology.org/amigo/term/GO:0002673	81	18	2.89029	6.22775	3.38073e-10	1.44635e-08	629;710;712;713;714;715;716;717;718;719;728;2207;2213;3075;3133;5008;5199;114548	C1QA;C1QB;C1QC;C3AR1;FCER1G;FCGR2B;HLA-E;NLRP3;CFP;C2;C3;CFB;SERPING1;C1S;C5AR1;C1R;OSM;CFH	geneontology_Biological_Process
GO:0001909	leukocyte mediated cytotoxicity	http://amigo.geneontology.org/amigo/term/GO:0001909	91	19	3.24712	5.85134	3.39807e-10	1.44635e-08	409;567;2213;3133;3134;3594;3606;3902;3965;5272;5551;5777;5788;6813;7409;10859;11035;11151;114836	LGALS9;CORO1A;LAG3;FCGR2B;PRF1;HLA-E;LILRB1;IL18;B2M;PTPN6;ARRB2;VAV1;HLA-F;PTPRC;RIPK3;STXBP2;IL12RB1;SLAMF6;SERPINB9	geneontology_Biological_Process
GO:2000107	negative regulation of leukocyte apoptotic process	http://amigo.geneontology.org/amigo/term/GO:2000107	46	14	1.6414	8.52931	3.5918e-10	1.5174e-08	939;972;1234;2207;2621;3059;3620;3665;3718;6352;6387;10461;10859;81704	CCR5;CD27;CD74;FCER1G;CCL5;CXCL12;HCLS1;LILRB1;IDO1;DOCK8;JAK3;GAS6;MERTK;IRF7	geneontology_Biological_Process
GO:0032653	regulation of interleukin-10 production	http://amigo.geneontology.org/amigo/term/GO:0032653	39	13	1.39162	9.34162	4.30142e-10	1.80373e-08	940;947;2207;2213;3620;3718;3965;7097;7099;10859;29108;54440;80380	SASH3;LGALS9;PYCARD;FCER1G;FCGR2B;TLR4;LILRB1;TLR2;IDO1;JAK3;PDCD1LG2;CD34;CD28	geneontology_Biological_Process
GO:0002526	acute inflammatory response	http://amigo.geneontology.org/amigo/term/GO:0002526	137	23	4.88852	4.7049	4.69379e-10	1.95379e-08	629;710;712;713;714;715;716;717;718;719;728;2207;2213;2625;3075;3133;5008;5199;5265;6279;7412;9332;114548	C1QA;C1QB;C1QC;CD163;C3AR1;FCER1G;FCGR2B;HLA-E;SERPINA1;NLRP3;CFP;C2;C3;GATA3;CFB;SERPING1;S100A8;VCAM1;C1S;C5AR1;C1R;OSM;CFH	geneontology_Biological_Process
GO:0002695	negative regulation of leukocyte activation	http://amigo.geneontology.org/amigo/term/GO:0002695	126	22	4.49601	4.89323	5.1992e-10	2.14837e-08	942;972;2213;3162;3620;3659;3718;3902;3965;4332;5777;5788;7940;8651;10062;10461;10859;11326;64092;80380;84174;146722	VSIG4;CD74;LGALS9;SAMSN1;LST1;MNDA;LAG3;FCGR2B;LILRB1;PTPN6;SLA2;CD300LF;IDO1;PTPRC;NR1H3;JAK3;PDCD1LG2;IRF1;HMOX1;SOCS1;MERTK;CD86	geneontology_Biological_Process
GO:2000106	regulation of leukocyte apoptotic process	http://amigo.geneontology.org/amigo/term/GO:2000106	74	17	2.64051	6.43814	6.0746e-10	2.4919e-08	939;972;1234;2207;2621;3059;3620;3665;3718;3965;5293;6352;6387;10461;10859;11035;81704	CCR5;CD27;CD74;LGALS9;FCER1G;CCL5;CXCL12;HCLS1;LILRB1;IDO1;DOCK8;RIPK3;JAK3;GAS6;MERTK;PIK3CD;IRF7	geneontology_Biological_Process
GO:0032729	positive regulation of interferon-gamma production	http://amigo.geneontology.org/amigo/term/GO:0032729	56	15	1.99823	7.50666	6.22183e-10	2.51584e-08	914;916;929;3113;3115;3394;3594;3606;3965;7099;10148;29108;51284;54440;114836	CD3E;CD2;SASH3;HLA-DPB1;LGALS9;HLA-DPA1;PYCARD;CD14;IRF8;TLR7;EBI3;TLR4;IL18;IL12RB1;SLAMF6	geneontology_Biological_Process
GO:0042108	positive regulation of cytokine biosynthetic process	http://amigo.geneontology.org/amigo/term/GO:0042108	56	15	1.99823	7.50666	6.22183e-10	2.51584e-08	916;920;940;942;1536;3162;3659;4050;5724;5788;7096;7099;10148;51284;84433	CD3E;LTB;CYBB;PTAFR;TLR7;CARD11;EBI3;TLR4;TLR1;PTPRC;IRF1;HMOX1;CD4;CD86;CD28	geneontology_Biological_Process
GO:0002705	positive regulation of leukocyte mediated immunity	http://amigo.geneontology.org/amigo/term/GO:0002705	116	21	4.13918	5.07347	6.49248e-10	2.60666e-08	567;718;940;2207;2268;2625;3133;3134;3594;3606;3684;3689;3902;5724;5788;7409;8673;8741;54440;114548;114836	SASH3;LAG3;PTAFR;FCER1G;TNFSF13;ITGAM;VAMP8;ITGB2;HLA-E;IL18;NLRP3;B2M;VAV1;C3;GATA3;HLA-F;FGR;PTPRC;IL12RB1;SLAMF6;CD28	geneontology_Biological_Process
GO:0050766	positive regulation of phagocytosis	http://amigo.geneontology.org/amigo/term/GO:0050766	48	14	1.71276	8.17392	6.76731e-10	2.69787e-08	717;718;1535;1794;2207;2213;2621;3684;5788;6347;10461;29108;140885;146722	PYCARD;FCER1G;FCGR2B;DOCK2;ITGAM;CCL2;SIRPA;C2;CD300LF;C3;PTPRC;CYBA;GAS6;MERTK	geneontology_Biological_Process
GO:0002688	regulation of leukocyte chemotaxis	http://amigo.geneontology.org/amigo/term/GO:0002688	88	18	3.14007	5.73236	1.42416e-09	5.63787e-08	199;683;719;728;972;1240;2621;3627;3965;4354;5641;6347;6348;6352;6387;6846;7941;63940	CD74;AIF1;CXCL10;LGALS9;C3AR1;CCL5;CXCL12;CCL2;PLA2G7;MPP1;GPSM3;XCL2;BST1;CMKLR1;LGMN;CCL3;GAS6;C5AR1	geneontology_Biological_Process
GO:0046634	regulation of alpha-beta T cell activation	http://amigo.geneontology.org/amigo/term/GO:0046634	79	17	2.81893	6.03067	1.79694e-09	7.06421e-08	916;940;942;2625;3133;3594;3606;3659;3718;3965;5788;7535;8651;10148;10859;54440;114548	CD3E;SASH3;LGALS9;ZAP70;HLA-E;EBI3;LILRB1;IL18;NLRP3;GATA3;PTPRC;JAK3;IRF1;SOCS1;IL12RB1;CD86;CD28	geneontology_Biological_Process
GO:0071674	mononuclear cell migration	http://amigo.geneontology.org/amigo/term/GO:0071674	71	16	2.53346	6.31546	2.65359e-09	1.036e-07	199;719;728;1240;3627;5641;6347;6348;6352;6355;6358;6362;6387;6846;7941;140885	AIF1;CXCL10;CCL8;C3AR1;CCL5;CXCL12;CCL2;SIRPA;PLA2G7;XCL2;CMKLR1;CCL18;LGMN;CCL3;C5AR1;CCL14	geneontology_Biological_Process
GO:0002495	antigen processing and presentation of peptide antigen via MHC class II	http://amigo.geneontology.org/amigo/term/GO:0002495	92	18	3.2828	5.48313	3.03456e-09	1.17662e-07	972;1520;2207;2213;3109;3111;3113;3115;3117;3119;3122;3123;3127;3902;5641;29108;54209;83547	HLA-DRB1;HLA-DRA;CD74;HLA-DPB1;HLA-DQA1;HLA-DQB1;HLA-DPA1;HLA-DMB;CTSS;PYCARD;TREM2;LAG3;FCER1G;FCGR2B;HLA-DRB5;HLA-DOA;LGMN;RILP	geneontology_Biological_Process
GO:0030449	regulation of complement activation	http://amigo.geneontology.org/amigo/term/GO:0030449	45	13	1.60572	8.09607	3.18269e-09	1.22566e-07	629;710;712;713;714;715;716;717;718;719;728;3075;5199	C1QA;C1QB;C1QC;C3AR1;CFP;C2;C3;CFB;SERPING1;C1S;C5AR1;C1R;CFH	geneontology_Biological_Process
GO:0031348	negative regulation of defense response	http://amigo.geneontology.org/amigo/term/GO:0031348	151	23	5.38807	4.26869	3.36982e-09	1.28896e-07	348;409;710;2213;2625;2876;3133;3965;5272;5580;5788;7010;7133;9111;10062;10859;25939;29108;79132;89790;114548;131450;140885	LGALS9;PYCARD;SAMHD1;APOE;TNFRSF1B;CD200R1;FCGR2B;HLA-E;LILRB1;SIRPA;NLRP3;ARRB2;GATA3;SERPING1;DHX58;PTPRC;GPX1;NR1H3;NMI;PRKCD;SIGLEC10;SERPINB9;TEK	geneontology_Biological_Process
GO:0002221	pattern recognition receptor signaling pathway	http://amigo.geneontology.org/amigo/term/GO:0002221	139	22	4.95988	4.43559	3.57277e-09	1.35741e-07	409;929;1520;1535;2219;3659;3665;3684;3689;3965;6279;6280;7096;7097;7099;10062;23643;51284;64135;79132;118788;146722	LGALS9;LY96;CTSS;CD14;ITGAM;ITGB2;TLR7;TLR4;TLR1;FCN1;TLR2;ARRB2;S100A9;CD300LF;DHX58;S100A8;NR1H3;PIK3AP1;CYBA;IRF1;IFIH1;IRF7	geneontology_Biological_Process
GO:0002504	antigen processing and presentation of peptide or polysaccharide antigen via MHC class II	http://amigo.geneontology.org/amigo/term/GO:0002504	93	18	3.31848	5.42417	3.64186e-09	1.37444e-07	972;1520;2207;2213;3109;3111;3113;3115;3117;3119;3122;3123;3127;3902;5641;29108;54209;83547	HLA-DRB1;HLA-DRA;CD74;HLA-DPB1;HLA-DQA1;HLA-DQB1;HLA-DPA1;HLA-DMB;CTSS;PYCARD;TREM2;LAG3;FCER1G;FCGR2B;HLA-DRB5;HLA-DOA;LGMN;RILP	geneontology_Biological_Process
GO:2000257	regulation of protein activation cascade	http://amigo.geneontology.org/amigo/term/GO:2000257	46	13	1.6414	7.92007	4.29498e-09	1.61019e-07	629;710;712;713;714;715;716;717;718;719;728;3075;5199	C1QA;C1QB;C1QC;C3AR1;CFP;C2;C3;CFB;SERPING1;C1S;C5AR1;C1R;CFH	geneontology_Biological_Process
GO:0002790	peptide secretion	http://amigo.geneontology.org/amigo/term/GO:0002790	458	43	16.3426	2.63116	4.74886e-09	1.76864e-07	834;914;929;947;972;1393;2213;2219;2268;2621;2625;2633;2702;3133;3557;3937;3965;5008;5341;5452;5552;6279;6348;6352;6623;7096;7097;7099;7114;7133;7351;8651;8692;10062;10673;10859;29108;58484;64135;84433;114548;114769;131450	CD2;CD74;LGALS9;TNFSF13B;CASP1;PYCARD;CD14;PLEK;LCP2;TNFRSF1B;CD200R1;CCL5;FCGR2B;NLRC4;SRGN;CARD11;HLA-E;TLR4;TLR1;FCN1;LILRB1;UCP2;NLRP3;TLR2;GJA5;CRHBP;GBP1;GATA3;CARD16;POU2F2;FGR;CCL3;S100A8;NR1H3;GAS6;IL1RN;TMSB4X;IFIH1;CD34;SOCS1;HYAL2;SNCG;OSM	geneontology_Biological_Process
GO:0002687	positive regulation of leukocyte migration	http://amigo.geneontology.org/amigo/term/GO:0002687	106	19	3.78236	5.02332	5.12464e-09	1.89612e-07	199;719;728;972;1240;2621;3627;3965;5641;5724;6348;6352;6355;6387;6846;7941;29108;63940;81704	CD74;AIF1;CXCL10;LGALS9;CCL8;PYCARD;C3AR1;PTAFR;CCL5;CXCL12;PLA2G7;GPSM3;XCL2;CMKLR1;DOCK8;LGMN;CCL3;GAS6;C5AR1	geneontology_Biological_Process
GO:2000484	positive regulation of interleukin-8 secretion	http://amigo.geneontology.org/amigo/term/GO:2000484	14	8	0.499556	16.0142	6.06006e-09	2.22766e-07	914;929;2219;3965;7096;7097;8692;29108	CD2;LGALS9;PYCARD;CD14;TLR1;FCN1;TLR2;HYAL2	geneontology_Biological_Process
GO:0002709	regulation of T cell mediated immunity	http://amigo.geneontology.org/amigo/term/GO:0002709	56	14	1.99823	7.00622	6.27971e-09	2.29351e-07	567;2213;2625;3133;3134;3594;3606;5788;7133;7454;10859;11035;54440;114548	SASH3;TNFRSF1B;WAS;FCGR2B;HLA-E;LILRB1;IL18;NLRP3;B2M;GATA3;HLA-F;PTPRC;RIPK3;IL12RB1	geneontology_Biological_Process
GO:0001906	cell killing	http://amigo.geneontology.org/amigo/term/GO:0001906	131	21	4.67442	4.49254	6.45309e-09	2.34173e-07	409;567;2213;3133;3134;3594;3606;3902;3965;4069;5272;5551;5777;5788;6813;7409;8542;10859;11035;11151;114836	LGALS9;CORO1A;LAG3;FCGR2B;PRF1;HLA-E;LYZ;LILRB1;IL18;B2M;PTPN6;ARRB2;APOL1;VAV1;HLA-F;PTPRC;RIPK3;STXBP2;IL12RB1;SLAMF6;SERPINB9	geneontology_Biological_Process
GO:0032663	regulation of interleukin-2 production	http://amigo.geneontology.org/amigo/term/GO:0032663	48	13	1.71276	7.59007	7.6314e-09	2.73426e-07	916;920;940;942;947;2625;2633;3902;5788;9454;11326;54440;84433	CD3E;SASH3;VSIG4;LAG3;CARD11;GBP1;GATA3;PTPRC;CD34;CD4;CD86;CD28;HOMER3	geneontology_Biological_Process
GO:0048247	lymphocyte chemotaxis	http://amigo.geneontology.org/amigo/term/GO:0048247	48	13	1.71276	7.59007	7.6314e-09	2.73426e-07	2621;2833;3627;5293;6347;6348;6352;6355;6358;6362;6373;6846;58191	CXCR3;CXCL10;CCL8;CXCL11;CCL5;CCL2;CXCL16;XCL2;CCL18;CCL3;GAS6;PIK3CD;CCL14	geneontology_Biological_Process
GO:0045580	regulation of T cell differentiation	http://amigo.geneontology.org/amigo/term/GO:0045580	109	19	3.8894	4.88507	8.30189e-09	2.93731e-07	914;939;940;942;972;2625;3111;3594;3606;3659;3718;3965;5788;7535;8651;11006;54440;84433;114548	CD2;SASH3;CD27;CD74;LGALS9;ZAP70;CARD11;IL18;HLA-DOA;NLRP3;GATA3;PTPRC;LILRB4;JAK3;IRF1;SOCS1;IL12RB1;CD86;CD28	geneontology_Biological_Process
GO:0002224	toll-like receptor signaling pathway	http://amigo.geneontology.org/amigo/term/GO:0002224	109	19	3.8894	4.88507	8.30189e-09	2.93731e-07	409;929;1520;1535;3659;3665;3684;3689;3965;6279;6280;7096;7097;7099;10062;23643;51284;118788;146722	LGALS9;LY96;CTSS;CD14;ITGAM;ITGB2;TLR7;TLR4;TLR1;TLR2;ARRB2;S100A9;CD300LF;S100A8;NR1H3;PIK3AP1;CYBA;IRF1;IRF7	geneontology_Biological_Process
GO:0032479	regulation of type I interferon production	http://amigo.geneontology.org/amigo/term/GO:0032479	98	18	3.4969	5.14742	8.73707e-09	3.07208e-07	929;3659;3663;3665;6772;7097;7099;7318;9111;9246;9636;10859;29108;51191;51284;64135;79132;140885	PYCARD;CD14;UBE2L6;TLR7;TLR4;LILRB1;SIRPA;TLR2;ISG15;IRF5;UBA7;DHX58;IRF1;IFIH1;NMI;HERC5;IRF7;STAT1	geneontology_Biological_Process
GO:0042116	macrophage activation	http://amigo.geneontology.org/amigo/term/GO:0042116	67	15	2.39073	6.27422	9.25141e-09	3.23285e-07	199;972;1050;2213;3684;3689;5788;6622;7096;7097;7099;7305;10062;11326;51284	VSIG4;CD74;AIF1;TYROBP;FCGR2B;ITGAM;ITGB2;CEBPA;TLR7;TLR4;TLR1;TLR2;PTPRC;NR1H3;SNCA	geneontology_Biological_Process
GO:0045061	thymic T cell selection	http://amigo.geneontology.org/amigo/term/GO:0045061	20	9	0.713652	12.6112	1.00781e-08	3.50013e-07	915;916;940;972;1794;2625;5788;7535;84433	CD3E;CD3D;CD74;DOCK2;ZAP70;CARD11;GATA3;PTPRC;CD28	geneontology_Biological_Process
GO:0032606	type I interferon production	http://amigo.geneontology.org/amigo/term/GO:0032606	99	18	3.53258	5.09543	1.03353e-08	3.56758e-07	929;3659;3663;3665;6772;7097;7099;7318;9111;9246;9636;10859;29108;51191;51284;64135;79132;140885	PYCARD;CD14;UBE2L6;TLR7;TLR4;LILRB1;SIRPA;TLR2;ISG15;IRF5;UBA7;DHX58;IRF1;IFIH1;NMI;HERC5;IRF7;STAT1	geneontology_Biological_Process
GO:0043900	regulation of multi-organism process	http://amigo.geneontology.org/amigo/term/GO:0043900	290	32	10.348	3.0924	1.15099e-08	3.94894e-07	348;397;920;940;972;1535;2219;3394;3429;3594;3965;4599;5551;5724;6348;6352;6772;8519;8547;8638;9636;10410;10859;23643;27306;29108;51191;79132;83666;84875;114769;151056	CD74;LGALS9;LY96;PYCARD;APOE;PTAFR;ARHGDIB;CCL5;PRF1;IRF8;FCN1;LILRB1;PLB1;PARP10;CARD16;ISG15;IFI27;IFITM1;PARP9;DHX58;MX1;CCL3;CYBA;IL12RB1;FCN3;CD4;HERC5;IFITM3;HPGDS;CD28;STAT1;OASL	geneontology_Biological_Process
GO:0032615	interleukin-12 production	http://amigo.geneontology.org/amigo/term/GO:0032615	50	13	1.78413	7.28646	1.3156e-08	4.4865e-07	409;1240;3394;3620;3659;3663;3718;3965;4050;5580;7097;7099;10859	LTB;LGALS9;IRF8;TLR4;LILRB1;TLR2;ARRB2;IRF5;IDO1;CMKLR1;JAK3;IRF1;PRKCD	geneontology_Biological_Process
GO:0006911	phagocytosis, engulfment	http://amigo.geneontology.org/amigo/term/GO:0006911	34	11	1.21321	9.06687	1.40444e-08	4.76081e-07	199;718;2207;2209;2213;3684;3689;4481;9938;51411;54209	AIF1;TREM2;MSR1;FCGR1A;FCER1G;FCGR2B;ITGAM;ITGB2;BIN2;C3;ARHGAP25	geneontology_Biological_Process
GO:1990868	response to chemokine	http://amigo.geneontology.org/amigo/term/GO:1990868	80	16	2.85461	5.60497	1.66613e-08	5.58104e-07	1234;1240;2833;3627;4283;6347;6348;6352;6355;6358;6362;6373;6387;6846;54209;81704	CCR5;CXCR3;CXCL10;CCL8;TREM2;CXCL9;CXCL11;CCL5;CXCL12;CCL2;XCL2;CMKLR1;DOCK8;CCL18;CCL3;CCL14	geneontology_Biological_Process
GO:1990869	cellular response to chemokine	http://amigo.geneontology.org/amigo/term/GO:1990869	80	16	2.85461	5.60497	1.66613e-08	5.58104e-07	1234;1240;2833;3627;4283;6347;6348;6352;6355;6358;6362;6373;6387;6846;54209;81704	CCR5;CXCR3;CXCL10;CCL8;TREM2;CXCL9;CXCL11;CCL5;CXCL12;CCL2;XCL2;CMKLR1;DOCK8;CCL18;CCL3;CCL14	geneontology_Biological_Process
GO:2000482	regulation of interleukin-8 secretion	http://amigo.geneontology.org/amigo/term/GO:2000482	21	9	0.749335	12.0107	1.70854e-08	5.65616e-07	914;929;2219;3965;7096;7097;7114;8692;29108	CD2;LGALS9;PYCARD;CD14;TLR1;FCN1;TLR2;TMSB4X;HYAL2	geneontology_Biological_Process
GO:0032753	positive regulation of interleukin-4 production	http://amigo.geneontology.org/amigo/term/GO:0032753	21	9	0.749335	12.0107	1.70854e-08	5.65616e-07	916;940;942;2207;2625;3133;3965;54440;114548	CD3E;SASH3;LGALS9;FCER1G;HLA-E;NLRP3;GATA3;CD86;CD28	geneontology_Biological_Process
GO:0045807	positive regulation of endocytosis	http://amigo.geneontology.org/amigo/term/GO:0045807	126	20	4.49601	4.44839	1.77343e-08	5.83685e-07	348;409;567;717;718;929;1535;1601;1794;2207;2213;2621;3684;5788;6347;6622;10461;29108;140885;146722	PYCARD;CD14;APOE;FCER1G;FCGR2B;DOCK2;ITGAM;CCL2;SIRPA;B2M;ARRB2;C2;CD300LF;C3;PTPRC;CYBA;DAB2;GAS6;SNCA;MERTK	geneontology_Biological_Process
GO:0060759	regulation of response to cytokine stimulus	http://amigo.geneontology.org/amigo/term/GO:0060759	139	21	4.95988	4.23397	1.91134e-08	6.25438e-07	834;972;2621;3557;3665;5777;5788;6352;6772;7097;7099;7185;8651;10062;25939;29108;54209;64135;83666;114769;146722	CD74;CASP1;PYCARD;TREM2;SAMHD1;CCL5;TLR4;TLR2;PTPN6;CD300LF;CARD16;PARP9;PTPRC;NR1H3;GAS6;IL1RN;IFIH1;SOCS1;IRF7;TRAF1;STAT1	geneontology_Biological_Process
GO:0032635	interleukin-6 production	http://amigo.geneontology.org/amigo/term/GO:0032635	103	18	3.67531	4.89755	1.98031e-08	6.44282e-07	409;1535;2207;2621;3557;3606;3965;5724;5777;7096;7097;7099;8692;29108;51284;64135;131450;140885	LGALS9;PYCARD;PTAFR;FCER1G;CD200R1;TLR7;TLR4;TLR1;IL18;SIRPA;TLR2;PTPN6;ARRB2;CYBA;GAS6;IL1RN;IFIH1;HYAL2	geneontology_Biological_Process
GO:0002455	humoral immune response mediated by circulating immunoglobulin	http://amigo.geneontology.org/amigo/term/GO:0002455	43	12	1.53435	7.82089	2.0071e-08	6.49267e-07	710;712;713;714;715;716;717;718;2213;3119;5777;5788	C1QA;C1QB;C1QC;HLA-DQB1;FCGR2B;PTPN6;C2;C3;SERPING1;PTPRC;C1S;C1R	geneontology_Biological_Process
GO:0009306	protein secretion	http://amigo.geneontology.org/amigo/term/GO:0009306	430	40	15.3435	2.60696	2.22441e-08	7.15475e-07	834;914;929;947;2213;2219;2268;2621;2625;2633;2702;3133;3557;3937;3965;5008;5341;5452;5552;6348;6352;6623;7096;7097;7099;7114;7133;7351;8651;8692;10062;10673;10859;29108;58484;64135;84433;114548;114769;131450	CD2;LGALS9;TNFSF13B;CASP1;PYCARD;CD14;PLEK;LCP2;TNFRSF1B;CD200R1;CCL5;FCGR2B;NLRC4;SRGN;CARD11;HLA-E;TLR4;TLR1;FCN1;LILRB1;UCP2;NLRP3;TLR2;GJA5;GBP1;GATA3;CARD16;POU2F2;FGR;CCL3;NR1H3;GAS6;IL1RN;TMSB4X;IFIH1;CD34;SOCS1;HYAL2;SNCG;OSM	geneontology_Biological_Process
GO:0071887	leukocyte apoptotic process	http://amigo.geneontology.org/amigo/term/GO:0071887	93	17	3.31848	5.12282	2.45534e-08	7.85294e-07	939;972;1234;2207;2621;3059;3620;3665;3718;3965;5293;6352;6387;10461;10859;11035;81704	CCR5;CD27;CD74;LGALS9;FCER1G;CCL5;CXCL12;HCLS1;LILRB1;IDO1;DOCK8;RIPK3;JAK3;GAS6;MERTK;PIK3CD;IRF7	geneontology_Biological_Process
GO:0002690	positive regulation of leukocyte chemotaxis	http://amigo.geneontology.org/amigo/term/GO:0002690	73	15	2.60483	5.75853	3.2007e-08	1.01793e-06	199;719;728;972;1240;2621;3627;3965;5641;6348;6352;6387;6846;7941;63940	CD74;AIF1;CXCL10;LGALS9;C3AR1;CCL5;CXCL12;PLA2G7;GPSM3;XCL2;CMKLR1;LGMN;CCL3;GAS6;C5AR1	geneontology_Biological_Process
GO:0070098	chemokine-mediated signaling pathway	http://amigo.geneontology.org/amigo/term/GO:0070098	74	15	2.64051	5.68072	3.88592e-08	1.22895e-06	1234;1240;2833;3627;4283;6347;6348;6352;6355;6358;6362;6373;6387;6846;54209	CCR5;CXCR3;CXCL10;CCL8;TREM2;CXCL9;CXCL11;CCL5;CXCL12;CCL2;XCL2;CMKLR1;CCL18;CCL3;CCL14	geneontology_Biological_Process
GO:0032675	regulation of interleukin-6 production	http://amigo.geneontology.org/amigo/term/GO:0032675	96	17	3.42553	4.96274	4.02255e-08	1.26509e-06	409;1535;2207;2621;3557;3965;5724;5777;7096;7097;7099;8692;29108;51284;64135;131450;140885	LGALS9;PYCARD;PTAFR;FCER1G;CD200R1;TLR7;TLR4;TLR1;SIRPA;TLR2;PTPN6;ARRB2;CYBA;GAS6;IL1RN;IFIH1;HYAL2	geneontology_Biological_Process
GO:0046635	positive regulation of alpha-beta T cell activation	http://amigo.geneontology.org/amigo/term/GO:0046635	55	13	1.96254	6.62406	4.57568e-08	1.4311e-06	916;940;942;3133;3594;3606;3965;5788;7535;8651;10148;54440;114548	CD3E;SASH3;LGALS9;ZAP70;HLA-E;EBI3;IL18;NLRP3;PTPRC;SOCS1;IL12RB1;CD86;CD28	geneontology_Biological_Process
GO:0030100	regulation of endocytosis	http://amigo.geneontology.org/amigo/term/GO:0030100	230	27	8.207	3.28988	4.62911e-08	1.43986e-06	341;344;348;409;567;717;718;929;1535;1601;1794;2207;2213;2268;2621;3055;3684;5788;6347;6622;7097;10062;10461;10859;29108;140885;146722	PYCARD;CD14;APOE;APOC1;FCER1G;FCGR2B;DOCK2;ITGAM;CCL2;LILRB1;SIRPA;B2M;TLR2;ARRB2;C2;CD300LF;C3;FGR;HCK;PTPRC;NR1H3;CYBA;DAB2;GAS6;APOC2;SNCA;MERTK	geneontology_Biological_Process
GO:0046633	alpha-beta T cell proliferation	http://amigo.geneontology.org/amigo/term/GO:0046633	30	10	1.07048	9.34162	4.69506e-08	1.45239e-06	916;940;1794;3133;3606;3659;3965;5788;7535;10148	CD3E;LGALS9;DOCK2;ZAP70;HLA-E;EBI3;IL18;PTPRC;IRF1;CD28	geneontology_Biological_Process
GO:0002456	T cell mediated immunity	http://amigo.geneontology.org/amigo/term/GO:0002456	86	16	3.0687	5.21393	4.91314e-08	1.51159e-06	567;925;2213;2625;3133;3134;3594;3606;5551;5788;7133;7454;10859;11035;54440;114548	CD8A;SASH3;TNFRSF1B;WAS;FCGR2B;PRF1;HLA-E;LILRB1;IL18;NLRP3;B2M;GATA3;HLA-F;PTPRC;RIPK3;IL12RB1	geneontology_Biological_Process
GO:0051250	negative regulation of lymphocyte activation	http://amigo.geneontology.org/amigo/term/GO:0051250	109	18	3.8894	4.62796	4.9453e-08	1.51326e-06	942;972;2213;3620;3659;3718;3902;3965;4332;5777;7940;8651;10461;10859;11326;64092;80380;84174	VSIG4;CD74;LGALS9;SAMSN1;LST1;MNDA;LAG3;FCGR2B;LILRB1;PTPN6;SLA2;IDO1;JAK3;PDCD1LG2;IRF1;SOCS1;MERTK;CD86	geneontology_Biological_Process
GO:0050715	positive regulation of cytokine secretion	http://amigo.geneontology.org/amigo/term/GO:0050715	98	17	3.4969	4.86146	5.52814e-08	1.68252e-06	834;914;929;947;2219;2268;2625;3965;5008;6348;7096;7097;7099;8692;29108;64135;114548	CD2;LGALS9;CASP1;PYCARD;CD14;TLR4;TLR1;FCN1;NLRP3;TLR2;GATA3;FGR;CCL3;IFIH1;CD34;HYAL2;OSM	geneontology_Biological_Process
GO:0046632	alpha-beta T cell differentiation	http://amigo.geneontology.org/amigo/term/GO:0046632	87	16	3.10439	5.154	5.8273e-08	1.7547e-06	942;944;2625;3594;3606;3659;3718;3965;4063;7535;8651;10538;54440;64218;114548;114836	SASH3;LGALS9;TNFSF8;ZAP70;IL18;NLRP3;GATA3;BATF;JAK3;IRF1;SOCS1;IL12RB1;SLAMF6;CD86;LY9;SEMA4A	geneontology_Biological_Process
GO:0002821	positive regulation of adaptive immune response	http://amigo.geneontology.org/amigo/term/GO:0002821	87	16	3.10439	5.154	5.8273e-08	1.7547e-06	567;718;920;940;2207;2625;3133;3134;3594;3606;5788;8741;10673;29108;54440;114548	SASH3;TNFSF13B;PYCARD;FCER1G;TNFSF13;HLA-E;IL18;NLRP3;B2M;C3;GATA3;HLA-F;PTPRC;IL12RB1;CD4;CD28	geneontology_Biological_Process
GO:0001910	regulation of leukocyte mediated cytotoxicity	http://amigo.geneontology.org/amigo/term/GO:0001910	66	14	2.35505	5.94467	6.05242e-08	1.81284e-06	409;567;2213;3133;3134;3594;3902;3965;5272;5788;7409;10859;11035;114836	LGALS9;LAG3;FCGR2B;HLA-E;LILRB1;B2M;ARRB2;VAV1;HLA-F;PTPRC;RIPK3;IL12RB1;SLAMF6;SERPINB9	geneontology_Biological_Process
GO:0072606	interleukin-8 secretion	http://amigo.geneontology.org/amigo/term/GO:0072606	24	9	0.856382	10.5093	6.90985e-08	2.05877e-06	914;929;2219;3965;7096;7097;7114;8692;29108	CD2;LGALS9;PYCARD;CD14;TLR1;FCN1;TLR2;TMSB4X;HYAL2	geneontology_Biological_Process
GO:0050864	regulation of B cell activation	http://amigo.geneontology.org/amigo/term/GO:0050864	100	17	3.56826	4.76423	7.53322e-08	2.23275e-06	683;939;940;972;2213;4332;5777;5788;7099;8741;10673;22806;54440;64092;84174;84433;150372	SASH3;CD27;CD74;SAMSN1;TNFSF13B;MNDA;FCGR2B;TNFSF13;NFAM1;CARD11;TLR4;PTPN6;SLA2;BST1;PTPRC;IKZF3;CD28	geneontology_Biological_Process
GO:0032655	regulation of interleukin-12 production	http://amigo.geneontology.org/amigo/term/GO:0032655	48	12	1.71276	7.00622	7.75777e-08	2.28386e-06	409;1240;3394;3620;3659;3663;3718;3965;4050;7097;7099;10859	LTB;LGALS9;IRF8;TLR4;LILRB1;TLR2;ARRB2;IRF5;IDO1;CMKLR1;JAK3;IRF1	geneontology_Biological_Process
GO:0046641	positive regulation of alpha-beta T cell proliferation	http://amigo.geneontology.org/amigo/term/GO:0046641	18	8	0.642287	12.4555	7.78634e-08	2.28386e-06	916;940;3133;3606;3965;5788;7535;10148	CD3E;LGALS9;ZAP70;HLA-E;EBI3;IL18;PTPRC;CD28	geneontology_Biological_Process
GO:0042742	defense response to bacterium	http://amigo.geneontology.org/amigo/term/GO:0042742	151	21	5.38807	3.8975	8.38799e-08	2.44765e-06	728;920;944;1535;2207;2268;3133;3394;4069;5199;5580;6036;6039;6279;6280;7097;7099;9636;29108;58484;114548	PYCARD;FCER1G;TNFSF8;IRF8;NLRC4;HLA-E;TLR4;RNASE2;LYZ;NLRP3;TLR2;CFP;S100A9;ISG15;RNASE6;FGR;S100A8;CYBA;PRKCD;CD4;C5AR1	geneontology_Biological_Process
GO:0043368	positive T cell selection	http://amigo.geneontology.org/amigo/term/GO:0043368	32	10	1.14184	8.75777	9.45708e-08	2.74546e-06	915;916;972;1794;3594;4063;5788;7535;10538;114836	CD3E;CD3D;CD74;DOCK2;ZAP70;BATF;PTPRC;IL12RB1;SLAMF6;LY9	geneontology_Biological_Process
GO:0019886	antigen processing and presentation of exogenous peptide antigen via MHC class II	http://amigo.geneontology.org/amigo/term/GO:0019886	90	16	3.21143	4.9822	9.57726e-08	2.75213e-06	972;1520;2207;2213;3109;3111;3113;3115;3117;3119;3122;3123;3127;3902;5641;83547	HLA-DRB1;HLA-DRA;CD74;HLA-DPB1;HLA-DQA1;HLA-DQB1;HLA-DPA1;HLA-DMB;CTSS;LAG3;FCER1G;FCGR2B;HLA-DRB5;HLA-DOA;LGMN;RILP	geneontology_Biological_Process
GO:0002708	positive regulation of lymphocyte mediated immunity	http://amigo.geneontology.org/amigo/term/GO:0002708	90	16	3.21143	4.9822	9.57726e-08	2.75213e-06	567;718;940;2207;2625;3133;3134;3594;3606;3902;5788;7409;8741;54440;114548;114836	SASH3;LAG3;FCER1G;TNFSF13;HLA-E;IL18;NLRP3;B2M;VAV1;C3;GATA3;HLA-F;PTPRC;IL12RB1;SLAMF6;CD28	geneontology_Biological_Process
GO:0032673	regulation of interleukin-4 production	http://amigo.geneontology.org/amigo/term/GO:0032673	25	9	0.892065	10.089	1.04595e-07	2.99047e-06	916;940;942;2207;2625;3133;3965;54440;114548	CD3E;SASH3;LGALS9;FCER1G;HLA-E;NLRP3;GATA3;CD86;CD28	geneontology_Biological_Process
GO:0031341	regulation of cell killing	http://amigo.geneontology.org/amigo/term/GO:0031341	80	15	2.85461	5.25466	1.16305e-07	3.30855e-06	409;567;2213;3133;3134;3594;3902;3965;5272;5551;5788;7409;10859;11035;114836	LGALS9;LAG3;FCGR2B;PRF1;HLA-E;LILRB1;B2M;ARRB2;VAV1;HLA-F;PTPRC;RIPK3;IL12RB1;SLAMF6;SERPINB9	geneontology_Biological_Process
GO:0099024	plasma membrane invagination	http://amigo.geneontology.org/amigo/term/GO:0099024	41	11	1.46299	7.51887	1.23855e-07	3.50571e-06	199;718;2207;2209;2213;3684;3689;4481;9938;51411;54209	AIF1;TREM2;MSR1;FCGR1A;FCER1G;FCGR2B;ITGAM;ITGB2;BIN2;C3;ARHGAP25	geneontology_Biological_Process
GO:0002886	regulation of myeloid leukocyte mediated immunity	http://amigo.geneontology.org/amigo/term/GO:0002886	50	12	1.78413	6.72597	1.26736e-07	3.56941e-06	718;2207;2213;2268;3133;3162;3684;3689;3965;5724;6813;8673	LGALS9;PTAFR;FCER1G;FCGR2B;ITGAM;VAMP8;ITGB2;HLA-E;C3;FGR;HMOX1;STXBP2	geneontology_Biological_Process
GO:0002791	regulation of peptide secretion	http://amigo.geneontology.org/amigo/term/GO:0002791	374	35	13.3453	2.62265	1.55e-07	4.34383e-06	834;914;929;947;972;1393;2213;2219;2268;2621;2625;2633;2702;3133;3965;5008;5552;6279;6348;6352;7096;7097;7099;7114;7133;7351;8651;8692;10062;10859;29108;64135;114548;114769;131450	CD2;CD74;LGALS9;CASP1;PYCARD;CD14;TNFRSF1B;CD200R1;CCL5;FCGR2B;SRGN;HLA-E;TLR4;TLR1;FCN1;LILRB1;UCP2;NLRP3;TLR2;GJA5;CRHBP;GBP1;GATA3;CARD16;FGR;CCL3;S100A8;NR1H3;GAS6;TMSB4X;IFIH1;CD34;SOCS1;HYAL2;OSM	geneontology_Biological_Process
GO:0002824	positive regulation of adaptive immune response based on somatic recombination of immune receptors built from immunoglobulin superfamily domains	http://amigo.geneontology.org/amigo/term/GO:0002824	82	15	2.92597	5.1265	1.63694e-07	4.56487e-06	567;718;920;940;2207;2625;3133;3134;3594;3606;5788;8741;10673;54440;114548	SASH3;TNFSF13B;FCER1G;TNFSF13;HLA-E;IL18;NLRP3;B2M;C3;GATA3;HLA-F;PTPRC;IL12RB1;CD4;CD28	geneontology_Biological_Process
GO:0046640	regulation of alpha-beta T cell proliferation	http://amigo.geneontology.org/amigo/term/GO:0046640	27	9	0.96343	9.34162	2.25207e-07	6.2495e-06	916;940;3133;3606;3659;3965;5788;7535;10148	CD3E;LGALS9;ZAP70;HLA-E;EBI3;IL18;PTPRC;IRF1;CD28	geneontology_Biological_Process
GO:0050777	negative regulation of immune response	http://amigo.geneontology.org/amigo/term/GO:0050777	108	17	3.85372	4.41132	2.4036e-07	6.63745e-06	409;710;2213;2876;3133;3162;3718;3965;5272;5777;5788;9111;10062;10859;25939;64092;79132	LGALS9;SAMSN1;SAMHD1;FCGR2B;HLA-E;LILRB1;PTPN6;ARRB2;SERPING1;DHX58;PTPRC;GPX1;NR1H3;JAK3;HMOX1;NMI;SERPINB9	geneontology_Biological_Process
GO:0002548	monocyte chemotaxis	http://amigo.geneontology.org/amigo/term/GO:0002548	53	12	1.89118	6.34525	2.52829e-07	6.9479e-06	199;3627;5641;6347;6348;6352;6355;6358;6362;6387;6846;7941	AIF1;CXCL10;CCL8;CCL5;CXCL12;CCL2;PLA2G7;XCL2;CCL18;LGMN;CCL3;CCL14	geneontology_Biological_Process
GO:0043367	CD4-positive, alpha-beta T cell differentiation	http://amigo.geneontology.org/amigo/term/GO:0043367	64	13	2.28369	5.69255	3.09548e-07	8.46548e-06	942;2625;3594;3606;3718;3965;4063;8651;10538;54440;64218;114548;114836	SASH3;LGALS9;IL18;NLRP3;GATA3;BATF;JAK3;SOCS1;IL12RB1;SLAMF6;CD86;LY9;SEMA4A	geneontology_Biological_Process
GO:0002367	cytokine production involved in immune response	http://amigo.geneontology.org/amigo/term/GO:0002367	86	15	3.0687	4.88806	3.14131e-07	8.54951e-06	567;972;2207;2621;2625;3133;3162;3606;3718;7097;7099;7133;10859;54440;114548	SASH3;CD74;FCER1G;TNFRSF1B;HLA-E;TLR4;LILRB1;IL18;NLRP3;B2M;TLR2;GATA3;JAK3;GAS6;HMOX1	geneontology_Biological_Process
GO:0032480	negative regulation of type I interferon production	http://amigo.geneontology.org/amigo/term/GO:0032480	36	10	1.28457	7.78468	3.27942e-07	8.88267e-06	7318;9111;9246;9636;10859;29108;51191;64135;79132;140885	PYCARD;UBE2L6;LILRB1;SIRPA;ISG15;UBA7;DHX58;IFIH1;NMI;HERC5	geneontology_Biological_Process
GO:0042094	interleukin-2 biosynthetic process	http://amigo.geneontology.org/amigo/term/GO:0042094	21	8	0.749335	10.6761	3.29521e-07	8.88295e-06	916;920;940;942;3606;3902;5788;84433	CD3E;LAG3;CARD11;IL18;PTPRC;CD4;CD86;CD28	geneontology_Biological_Process
GO:0001911	negative regulation of leukocyte mediated cytotoxicity	http://amigo.geneontology.org/amigo/term/GO:0001911	15	7	0.535239	13.0783	3.49414e-07	9.37457e-06	409;2213;3133;3965;5272;5788;10859	LGALS9;FCGR2B;HLA-E;LILRB1;ARRB2;PTPRC;SERPINB9	geneontology_Biological_Process
GO:2000401	regulation of lymphocyte migration	http://amigo.geneontology.org/amigo/term/GO:2000401	46	11	1.6414	6.7016	4.45425e-07	1.17883e-05	199;3627;6347;6348;6352;6387;6846;11035;29108;81704;131450	AIF1;CXCL10;PYCARD;CD200R1;CCL5;CXCL12;CCL2;XCL2;DOCK8;CCL3;RIPK3	geneontology_Biological_Process
GO:0032648	regulation of interferon-beta production	http://amigo.geneontology.org/amigo/term/GO:0032648	46	11	1.6414	6.7016	4.45425e-07	1.17883e-05	3659;3663;3665;7097;7099;9111;10859;29108;51284;64135;140885	PYCARD;TLR7;TLR4;LILRB1;SIRPA;TLR2;IRF5;IRF1;IFIH1;NMI;IRF7	geneontology_Biological_Process
GO:0072503	cellular divalent inorganic cation homeostasis	http://amigo.geneontology.org/amigo/term/GO:0072503	356	33	12.703	2.59781	4.45627e-07	1.17883e-05	147;187;348;719;728;920;1193;1234;1240;1535;2357;2769;2833;3627;3932;4283;5031;5777;5788;6279;6280;6348;6352;6355;6358;6373;6387;6622;7226;8698;10161;10268;11151	CCR5;CXCR3;CXCL10;CCL8;CORO1A;S1PR4;LCK;APOE;C3AR1;P2RY6;CXCL9;CXCL11;CCL5;TRPM2;RAMP3;CXCL12;LPAR6;PTPN6;S100A9;CMKLR1;PTPRC;CCL3;S100A8;CYBA;CLIC2;SNCA;FPR1;CD4;C5AR1;GNA15;ADRA1B;APLNR;CCL14	geneontology_Biological_Process
GO:0002292	T cell differentiation involved in immune response	http://amigo.geneontology.org/amigo/term/GO:0002292	56	12	1.99823	6.00533	4.80405e-07	1.25906e-05	942;2207;2625;3594;3606;3718;3965;4063;10538;64218;114548;114836	LGALS9;FCER1G;IL18;NLRP3;GATA3;BATF;JAK3;IL12RB1;SLAMF6;CD86;LY9;SEMA4A	geneontology_Biological_Process
GO:0032677	regulation of interleukin-8 production	http://amigo.geneontology.org/amigo/term/GO:0032677	56	12	1.99823	6.00533	4.80405e-07	1.25906e-05	914;929;2219;3965;5788;7096;7097;7099;7114;8692;29108;51284	CD2;LGALS9;PYCARD;CD14;TLR7;TLR4;TLR1;FCN1;TLR2;PTPRC;TMSB4X;HYAL2	geneontology_Biological_Process
GO:0070613	regulation of protein processing	http://amigo.geneontology.org/amigo/term/GO:0070613	89	15	3.17575	4.72329	4.99192e-07	1.30227e-05	629;710;712;713;714;715;716;717;718;719;728;3075;5199;7123;114769	C1QA;C1QB;C1QC;C3AR1;CLEC3B;CFP;C2;C3;CARD16;CFB;SERPING1;C1S;C5AR1;C1R;CFH	geneontology_Biological_Process
GO:0045621	positive regulation of lymphocyte differentiation	http://amigo.geneontology.org/amigo/term/GO:0045621	78	14	2.78324	5.0301	5.42268e-07	1.40816e-05	939;942;972;2621;2625;3594;3606;3965;5788;7535;8651;11006;54440;114548	SASH3;CD27;CD74;LGALS9;ZAP70;IL18;NLRP3;GATA3;PTPRC;LILRB4;GAS6;SOCS1;IL12RB1;CD86	geneontology_Biological_Process
GO:0032608	interferon-beta production	http://amigo.geneontology.org/amigo/term/GO:0032608	47	11	1.67708	6.55901	5.63166e-07	1.45575e-05	3659;3663;3665;7097;7099;9111;10859;29108;51284;64135;140885	PYCARD;TLR7;TLR4;LILRB1;SIRPA;TLR2;IRF5;IRF1;IFIH1;NMI;IRF7	geneontology_Biological_Process
GO:0043277	apoptotic cell clearance	http://amigo.geneontology.org/amigo/term/GO:0043277	30	9	1.07048	8.40746	6.25128e-07	1.60129e-05	717;718;2219;2621;6347;8547;10062;10461;146722	CCL2;FCN1;C2;CD300LF;C3;NR1H3;GAS6;FCN3;MERTK	geneontology_Biological_Process
GO:0032633	interleukin-4 production	http://amigo.geneontology.org/amigo/term/GO:0032633	30	9	1.07048	8.40746	6.25128e-07	1.60129e-05	916;940;942;2207;2625;3133;3965;54440;114548	CD3E;SASH3;LGALS9;FCER1G;HLA-E;NLRP3;GATA3;CD86;CD28	geneontology_Biological_Process
GO:0007204	positive regulation of cytosolic calcium ion concentration	http://amigo.geneontology.org/amigo/term/GO:0007204	246	26	8.77792	2.96198	6.66202e-07	1.69881e-05	147;187;719;728;920;1193;1234;1240;1535;2357;2769;2833;3627;3932;4283;5031;5777;5788;6348;6373;6622;7226;8698;10161;10268;11151	CCR5;CXCR3;CXCL10;CORO1A;S1PR4;LCK;C3AR1;P2RY6;CXCL9;CXCL11;TRPM2;RAMP3;LPAR6;PTPN6;CMKLR1;PTPRC;CCL3;CYBA;CLIC2;SNCA;FPR1;CD4;C5AR1;GNA15;ADRA1B;APLNR	geneontology_Biological_Process
GO:1903317	regulation of protein maturation	http://amigo.geneontology.org/amigo/term/GO:1903317	91	15	3.24712	4.61948	6.72125e-07	1.70623e-05	629;710;712;713;714;715;716;717;718;719;728;3075;5199;7123;114769	C1QA;C1QB;C1QC;C3AR1;CLEC3B;CFP;C2;C3;CARD16;CFB;SERPING1;C1S;C5AR1;C1R;CFH	geneontology_Biological_Process
GO:0001959	regulation of cytokine-mediated signaling pathway	http://amigo.geneontology.org/amigo/term/GO:0001959	129	18	4.60306	3.91045	6.80026e-07	1.71858e-05	834;972;2621;3557;3665;5777;5788;6352;6772;7185;8651;10062;25939;29108;54209;83666;114769;146722	CD74;CASP1;PYCARD;TREM2;SAMHD1;CCL5;PTPN6;CD300LF;CARD16;PARP9;PTPRC;NR1H3;GAS6;IL1RN;SOCS1;IRF7;TRAF1;STAT1	geneontology_Biological_Process
GO:0010324	membrane invagination	http://amigo.geneontology.org/amigo/term/GO:0010324	48	11	1.71276	6.42236	7.0753e-07	1.77227e-05	199;718;2207;2209;2213;3684;3689;4481;9938;51411;54209	AIF1;TREM2;MSR1;FCGR1A;FCER1G;FCGR2B;ITGAM;ITGB2;BIN2;C3;ARHGAP25	geneontology_Biological_Process
GO:0034121	regulation of toll-like receptor signaling pathway	http://amigo.geneontology.org/amigo/term/GO:0034121	48	11	1.71276	6.42236	7.0753e-07	1.77227e-05	409;929;1535;3659;3665;7096;7097;7099;10062;23643;146722	LY96;CD14;TLR4;TLR1;TLR2;ARRB2;CD300LF;NR1H3;CYBA;IRF1;IRF7	geneontology_Biological_Process
GO:0045824	negative regulation of innate immune response	http://amigo.geneontology.org/amigo/term/GO:0045824	39	10	1.39162	7.18586	7.45342e-07	1.85876e-05	409;710;3133;3965;5272;9111;10062;10859;25939;79132	LGALS9;SAMHD1;HLA-E;LILRB1;ARRB2;SERPING1;DHX58;NR1H3;NMI;SERPINB9	geneontology_Biological_Process
GO:0038093	Fc receptor signaling pathway	http://amigo.geneontology.org/amigo/term/GO:0038093	117	17	4.17486	4.07199	7.78157e-07	1.93208e-05	919;2207;2209;2212;2213;2214;2268;3055;3937;5580;5788;7409;7454;9402;10095;84433;131450	CD247;FCGR3A;LCP2;FCGR1A;FCER1G;FCGR2A;WAS;CD200R1;FCGR2B;CARD11;VAV1;FGR;HCK;PTPRC;GRAP2;PRKCD;ARPC1B	geneontology_Biological_Process
GO:0043383	negative T cell selection	http://amigo.geneontology.org/amigo/term/GO:0043383	11	6	0.392509	15.2863	7.86422e-07	1.93562e-05	916;940;972;1794;5788;7535	CD3E;CD74;DOCK2;ZAP70;PTPRC;CD28	geneontology_Biological_Process
GO:0045060	negative thymic T cell selection	http://amigo.geneontology.org/amigo/term/GO:0045060	11	6	0.392509	15.2863	7.86422e-07	1.93562e-05	916;940;972;1794;5788;7535	CD3E;CD74;DOCK2;ZAP70;PTPRC;CD28	geneontology_Biological_Process
GO:0002573	myeloid leukocyte differentiation	http://amigo.geneontology.org/amigo/term/GO:0002573	173	21	6.17309	3.40186	8.62022e-07	2.11251e-05	714;920;972;1050;2207;2625;3059;3665;3965;5293;6348;6688;7097;7099;7305;10538;10859;11006;54209;116071;146433	C1QC;CD74;LGALS9;TREM2;FCER1G;TYROBP;CEBPA;HCLS1;TLR4;LILRB1;TLR2;BATF2;GATA3;SPI1;BATF;CCL3;LILRB4;IL34;CD4;PIK3CD;IRF7	geneontology_Biological_Process
GO:0045123	cellular extravasation	http://amigo.geneontology.org/amigo/term/GO:0045123	49	11	1.74845	6.2913	8.83546e-07	2.14668e-05	683;3689;5293;5724;6347;6387;6402;6404;7412;11035;140885	PTAFR;ITGB2;CXCL12;CCL2;SIRPA;BST1;SELPLG;RIPK3;VCAM1;PIK3CD;SELL	geneontology_Biological_Process
GO:0031663	lipopolysaccharide-mediated signaling pathway	http://amigo.geneontology.org/amigo/term/GO:0031663	49	11	1.74845	6.2913	8.83546e-07	2.14668e-05	929;3055;3606;5724;6347;6348;6352;7097;7099;23643;114769	LY96;CD14;PTAFR;CCL5;CCL2;TLR4;IL18;TLR2;CARD16;HCK;CCL3	geneontology_Biological_Process
GO:0051209	release of sequestered calcium ion into cytosol	http://amigo.geneontology.org/amigo/term/GO:0051209	93	15	3.31848	4.52014	8.97251e-07	2.17066e-05	187;1193;1234;1535;3627;3932;4283;5031;5777;5788;6348;6373;6622;7226;11151	CCR5;CXCL10;CORO1A;LCK;P2RY6;CXCL9;CXCL11;TRPM2;PTPN6;PTPRC;CCL3;CYBA;CLIC2;SNCA;APLNR	geneontology_Biological_Process
GO:0050708	regulation of protein secretion	http://amigo.geneontology.org/amigo/term/GO:0050708	350	32	12.4889	2.56227	9.11532e-07	2.19582e-05	834;914;929;947;2213;2219;2268;2621;2625;2633;2702;3133;3965;5008;5552;6348;6352;7096;7097;7099;7114;7133;7351;8651;8692;10062;10859;29108;64135;114548;114769;131450	CD2;LGALS9;CASP1;PYCARD;CD14;TNFRSF1B;CD200R1;CCL5;FCGR2B;SRGN;HLA-E;TLR4;TLR1;FCN1;LILRB1;UCP2;NLRP3;TLR2;GJA5;GBP1;GATA3;CARD16;FGR;CCL3;NR1H3;GAS6;TMSB4X;IFIH1;CD34;SOCS1;HYAL2;OSM	geneontology_Biological_Process
GO:0045582	positive regulation of T cell differentiation	http://amigo.geneontology.org/amigo/term/GO:0045582	70	13	2.49778	5.20462	9.2122e-07	2.20976e-05	939;942;972;2625;3594;3606;3965;5788;7535;8651;11006;54440;114548	SASH3;CD27;CD74;LGALS9;ZAP70;IL18;NLRP3;GATA3;PTPRC;LILRB4;SOCS1;IL12RB1;CD86	geneontology_Biological_Process
GO:0006875	cellular metal ion homeostasis	http://amigo.geneontology.org/amigo/term/GO:0006875	421	36	15.0224	2.39643	9.31284e-07	2.22447e-05	147;187;348;719;728;920;1193;1234;1240;1535;2357;2512;2769;2833;3162;3627;3932;4283;5031;5777;5788;6279;6280;6348;6352;6355;6358;6373;6387;6622;7226;8698;10161;10268;11151;30061	CCR5;CXCR3;CXCL10;CCL8;CORO1A;S1PR4;LCK;APOE;C3AR1;P2RY6;CXCL9;CXCL11;CCL5;TRPM2;RAMP3;CXCL12;LPAR6;PTPN6;S100A9;FTL;CMKLR1;PTPRC;CCL3;S100A8;CYBA;CLIC2;HMOX1;SLC40A1;SNCA;FPR1;CD4;C5AR1;GNA15;ADRA1B;APLNR;CCL14	geneontology_Biological_Process
GO:0002704	negative regulation of leukocyte mediated immunity	http://amigo.geneontology.org/amigo/term/GO:0002704	40	10	1.4273	7.00622	9.62595e-07	2.2896e-05	409;2213;3133;3162;3718;3965;5272;5777;5788;10859	LGALS9;FCGR2B;HLA-E;LILRB1;PTPN6;ARRB2;PTPRC;JAK3;HMOX1;SERPINB9	geneontology_Biological_Process
GO:0097553	calcium ion transmembrane import into cytosol	http://amigo.geneontology.org/amigo/term/GO:0097553	106	16	3.78236	4.23017	9.77071e-07	2.31431e-05	187;1193;1234;1535;3627;3932;4283;5031;5777;5788;6348;6373;6622;7226;10268;11151	CCR5;CXCL10;CORO1A;LCK;P2RY6;CXCL9;CXCL11;TRPM2;RAMP3;PTPN6;PTPRC;CCL3;CYBA;CLIC2;SNCA;APLNR	geneontology_Biological_Process
GO:0009595	detection of biotic stimulus	http://amigo.geneontology.org/amigo/term/GO:0009595	17	7	0.606604	11.5396	9.92515e-07	2.34109e-05	7096;7097;7099;23643;54209;58484;114548	LY96;TREM2;NLRC4;TLR4;TLR1;NLRP3;TLR2	geneontology_Biological_Process
GO:0072507	divalent inorganic cation homeostasis	http://amigo.geneontology.org/amigo/term/GO:0072507	369	33	13.1669	2.50629	1.00604e-06	2.36315e-05	147;187;348;719;728;920;1193;1234;1240;1535;2357;2769;2833;3627;3932;4283;5031;5777;5788;6279;6280;6348;6352;6355;6358;6373;6387;6622;7226;8698;10161;10268;11151	CCR5;CXCR3;CXCL10;CCL8;CORO1A;S1PR4;LCK;APOE;C3AR1;P2RY6;CXCL9;CXCL11;CCL5;TRPM2;RAMP3;CXCL12;LPAR6;PTPN6;S100A9;CMKLR1;PTPRC;CCL3;S100A8;CYBA;CLIC2;SNCA;FPR1;CD4;C5AR1;GNA15;ADRA1B;APLNR;CCL14	geneontology_Biological_Process
GO:0051235	maintenance of location	http://amigo.geneontology.org/amigo/term/GO:0051235	252	26	8.99202	2.89145	1.05939e-06	2.47818e-05	187;348;718;920;1193;1234;1535;2512;3627;3932;4283;4481;5031;5552;5777;5788;6279;6280;6348;6373;6622;6653;7114;7226;10062;11151	CCR5;CXCL10;CORO1A;LCK;APOE;MSR1;P2RY6;CXCL9;CXCL11;TRPM2;SRGN;PTPN6;S100A9;C3;FTL;PTPRC;CCL3;S100A8;NR1H3;CYBA;TMSB4X;CLIC2;SNCA;CD4;SORL1;APLNR	geneontology_Biological_Process
GO:0002718	regulation of cytokine production involved in immune response	http://amigo.geneontology.org/amigo/term/GO:0002718	71	13	2.53346	5.13131	1.09184e-06	2.54357e-05	567;972;2207;2625;3133;3162;3606;3718;7099;7133;10859;54440;114548	SASH3;CD74;FCER1G;TNFRSF1B;HLA-E;TLR4;LILRB1;IL18;NLRP3;B2M;GATA3;JAK3;HMOX1	geneontology_Biological_Process
GO:0018108	peptidyl-tyrosine phosphorylation	http://amigo.geneontology.org/amigo/term/GO:0018108	353	32	12.596	2.5405	1.09987e-06	2.55179e-05	409;683;916;920;972;1439;2268;2621;3055;3059;3563;3606;3689;3718;3932;5008;5580;5777;5788;6352;6503;6776;7010;7535;8651;8692;10461;51225;54209;64092;83666;653361	CD3E;CD74;SAMSN1;TREM2;LCK;CCL5;ZAP70;ITGB2;NCF1;HCLS1;IL18;PTPN6;ARRB2;CSF2RB;SLA;BST1;FGR;PARP9;HCK;PTPRC;ABI3;JAK3;GAS6;STAT5A;SOCS1;PRKCD;HYAL2;CD4;MERTK;IL3RA;TEK;OSM	geneontology_Biological_Process
GO:1902107	positive regulation of leukocyte differentiation	http://amigo.geneontology.org/amigo/term/GO:1902107	120	17	4.28191	3.97019	1.12059e-06	2.58926e-05	920;939;942;972;2621;2625;3059;3594;3606;3965;5788;7535;8651;11006;54440;114548;146433	SASH3;CD27;CD74;LGALS9;ZAP70;HCLS1;IL18;NLRP3;GATA3;PTPRC;LILRB4;GAS6;SOCS1;IL12RB1;IL34;CD4;CD86	geneontology_Biological_Process
GO:0051282	regulation of sequestering of calcium ion	http://amigo.geneontology.org/amigo/term/GO:0051282	95	15	3.38985	4.42498	1.18804e-06	2.72288e-05	187;1193;1234;1535;3627;3932;4283;5031;5777;5788;6348;6373;6622;7226;11151	CCR5;CXCL10;CORO1A;LCK;P2RY6;CXCL9;CXCL11;TRPM2;PTPN6;PTPRC;CCL3;CYBA;CLIC2;SNCA;APLNR	geneontology_Biological_Process
GO:0051283	negative regulation of sequestering of calcium ion	http://amigo.geneontology.org/amigo/term/GO:0051283	95	15	3.38985	4.42498	1.18804e-06	2.72288e-05	187;1193;1234;1535;3627;3932;4283;5031;5777;5788;6348;6373;6622;7226;11151	CCR5;CXCL10;CORO1A;LCK;P2RY6;CXCL9;CXCL11;TRPM2;PTPN6;PTPRC;CCL3;CYBA;CLIC2;SNCA;APLNR	geneontology_Biological_Process
GO:0043300	regulation of leukocyte degranulation	http://amigo.geneontology.org/amigo/term/GO:0043300	41	10	1.46299	6.83533	1.23316e-06	2.79236e-05	2207;2213;2268;3162;3684;3689;3965;5724;6813;8673	LGALS9;PTAFR;FCER1G;FCGR2B;ITGAM;VAMP8;ITGB2;FGR;HMOX1;STXBP2	geneontology_Biological_Process
GO:0032757	positive regulation of interleukin-8 production	http://amigo.geneontology.org/amigo/term/GO:0032757	41	10	1.46299	6.83533	1.23316e-06	2.79236e-05	914;929;2219;3965;7096;7097;7099;8692;29108;51284	CD2;LGALS9;PYCARD;CD14;TLR7;TLR4;TLR1;FCN1;TLR2;HYAL2	geneontology_Biological_Process
GO:0060760	positive regulation of response to cytokine stimulus	http://amigo.geneontology.org/amigo/term/GO:0060760	41	10	1.46299	6.83533	1.23316e-06	2.79236e-05	834;972;2621;3665;7097;7099;54209;64135;83666;146722	CD74;CASP1;TREM2;TLR4;TLR2;CD300LF;PARP9;GAS6;IFIH1;IRF7	geneontology_Biological_Process
GO:0018212	peptidyl-tyrosine modification	http://amigo.geneontology.org/amigo/term/GO:0018212	355	32	12.6673	2.52618	1.24482e-06	2.80755e-05	409;683;916;920;972;1439;2268;2621;3055;3059;3563;3606;3689;3718;3932;5008;5580;5777;5788;6352;6503;6776;7010;7535;8651;8692;10461;51225;54209;64092;83666;653361	CD3E;CD74;SAMSN1;TREM2;LCK;CCL5;ZAP70;ITGB2;NCF1;HCLS1;IL18;PTPN6;ARRB2;CSF2RB;SLA;BST1;FGR;PARP9;HCK;PTPRC;ABI3;JAK3;GAS6;STAT5A;SOCS1;PRKCD;HYAL2;CD4;MERTK;IL3RA;TEK;OSM	geneontology_Biological_Process
GO:0060402	calcium ion transport into cytosol	http://amigo.geneontology.org/amigo/term/GO:0060402	121	17	4.31759	3.93738	1.26196e-06	2.8349e-05	187;920;1193;1234;1535;3627;3932;4283;5031;5777;5788;6348;6373;6622;7226;10268;11151	CCR5;CXCL10;CORO1A;LCK;P2RY6;CXCL9;CXCL11;TRPM2;RAMP3;PTPN6;PTPRC;CCL3;CYBA;CLIC2;SNCA;CD4;APLNR	geneontology_Biological_Process
GO:0032755	positive regulation of interleukin-6 production	http://amigo.geneontology.org/amigo/term/GO:0032755	61	12	2.17664	5.51309	1.27582e-06	2.84348e-05	1535;2207;3557;3965;5724;7096;7097;7099;8692;29108;51284;64135	LGALS9;PYCARD;PTAFR;FCER1G;TLR7;TLR4;TLR1;TLR2;CYBA;IL1RN;IFIH1;HYAL2	geneontology_Biological_Process
GO:0032637	interleukin-8 production	http://amigo.geneontology.org/amigo/term/GO:0032637	61	12	2.17664	5.51309	1.27582e-06	2.84348e-05	914;929;2219;3965;5788;7096;7097;7099;7114;8692;29108;51284	CD2;LGALS9;PYCARD;CD14;TLR7;TLR4;TLR1;FCN1;TLR2;PTPRC;TMSB4X;HYAL2	geneontology_Biological_Process
GO:0038094	Fc-gamma receptor signaling pathway	http://amigo.geneontology.org/amigo/term/GO:0038094	72	13	2.56915	5.06004	1.29004e-06	2.86389e-05	919;2207;2209;2212;2213;2214;2268;3055;5580;5788;7409;7454;10095	CD247;FCGR3A;FCGR1A;FCER1G;FCGR2A;WAS;FCGR2B;VAV1;FGR;HCK;PTPRC;PRKCD;ARPC1B	geneontology_Biological_Process
GO:0030099	myeloid cell differentiation	http://amigo.geneontology.org/amigo/term/GO:0030099	322	30	11.4898	2.61101	1.37026e-06	3.0301e-05	567;714;920;972;1050;1441;2207;2625;3059;3394;3665;3718;3965;5293;5777;6348;6688;6772;7097;7099;7305;9636;10320;10538;10859;11006;54209;115727;116071;146433	C1QC;CD74;LGALS9;IKZF1;TREM2;FCER1G;TYROBP;IRF8;CEBPA;HCLS1;TLR4;LILRB1;B2M;TLR2;PTPN6;BATF2;CSF3R;GATA3;ISG15;SPI1;BATF;CCL3;LILRB4;RASGRP4;JAK3;IL34;CD4;PIK3CD;IRF7;STAT1	geneontology_Biological_Process
GO:0002700	regulation of production of molecular mediator of immune response	http://amigo.geneontology.org/amigo/term/GO:0002700	122	17	4.35328	3.9051	1.41926e-06	3.12623e-05	567;940;972;2207;2213;2625;3133;3162;3606;3718;5788;7099;7133;8741;10859;54440;114548	SASH3;CD74;FCER1G;TNFRSF1B;FCGR2B;TNFSF13;HLA-E;TLR4;LILRB1;IL18;NLRP3;B2M;GATA3;PTPRC;JAK3;HMOX1;CD28	geneontology_Biological_Process
GO:0045059	positive thymic T cell selection	http://amigo.geneontology.org/amigo/term/GO:0045059	12	6	0.428191	14.0124	1.52564e-06	3.34754e-05	915;916;972;1794;5788;7535	CD3E;CD3D;CD74;DOCK2;ZAP70;PTPRC	geneontology_Biological_Process
GO:0032733	positive regulation of interleukin-10 production	http://amigo.geneontology.org/amigo/term/GO:0032733	25	8	0.892065	8.96796	1.54483e-06	3.37657e-05	940;947;2207;3965;7097;7099;29108;54440	SASH3;LGALS9;PYCARD;FCER1G;TLR4;TLR2;CD34;CD28	geneontology_Biological_Process
GO:0043030	regulation of macrophage activation	http://amigo.geneontology.org/amigo/term/GO:0043030	42	10	1.49867	6.67259	1.56774e-06	3.41345e-05	972;1050;2213;3684;3689;5788;6622;7099;10062;11326	VSIG4;CD74;FCGR2B;ITGAM;ITGB2;CEBPA;TLR4;PTPRC;NR1H3;SNCA	geneontology_Biological_Process
GO:0045076	regulation of interleukin-2 biosynthetic process	http://amigo.geneontology.org/amigo/term/GO:0045076	18	7	0.642287	10.8986	1.57457e-06	3.41518e-05	916;920;940;942;3902;5788;84433	CD3E;LAG3;CARD11;PTPRC;CD4;CD86;CD28	geneontology_Biological_Process
GO:0042267	natural killer cell mediated cytotoxicity	http://amigo.geneontology.org/amigo/term/GO:0042267	52	11	1.8555	5.92834	1.66378e-06	3.5949e-05	409;3133;3606;3902;3965;5272;5777;7409;10859;11151;114836	LGALS9;CORO1A;LAG3;HLA-E;LILRB1;IL18;PTPN6;ARRB2;VAV1;SLAMF6;SERPINB9	geneontology_Biological_Process
GO:0006874	cellular calcium ion homeostasis	http://amigo.geneontology.org/amigo/term/GO:0006874	343	31	12.2391	2.53286	1.73889e-06	3.74291e-05	147;187;348;719;728;920;1193;1234;1240;1535;2357;2769;2833;3627;3932;4283;5031;5777;5788;6348;6352;6355;6358;6373;6387;6622;7226;8698;10161;10268;11151	CCR5;CXCR3;CXCL10;CCL8;CORO1A;S1PR4;LCK;APOE;C3AR1;P2RY6;CXCL9;CXCL11;CCL5;TRPM2;RAMP3;CXCL12;LPAR6;PTPN6;CMKLR1;PTPRC;CCL3;CYBA;CLIC2;SNCA;FPR1;CD4;C5AR1;GNA15;ADRA1B;APLNR;CCL14	geneontology_Biological_Process
GO:0051208	sequestering of calcium ion	http://amigo.geneontology.org/amigo/term/GO:0051208	98	15	3.4969	4.28952	1.78405e-06	3.80543e-05	187;1193;1234;1535;3627;3932;4283;5031;5777;5788;6348;6373;6622;7226;11151	CCR5;CXCL10;CORO1A;LCK;P2RY6;CXCL9;CXCL11;TRPM2;PTPN6;PTPRC;CCL3;CYBA;CLIC2;SNCA;APLNR	geneontology_Biological_Process
GO:0035710	CD4-positive, alpha-beta T cell activation	http://amigo.geneontology.org/amigo/term/GO:0035710	74	13	2.64051	4.92329	1.7849e-06	3.80543e-05	942;2625;3594;3606;3718;3965;4063;8651;10538;54440;64218;114548;114836	SASH3;LGALS9;IL18;NLRP3;GATA3;BATF;JAK3;SOCS1;IL12RB1;SLAMF6;CD86;LY9;SEMA4A	geneontology_Biological_Process
GO:0060401	cytosolic calcium ion transport	http://amigo.geneontology.org/amigo/term/GO:0060401	124	17	4.42464	3.84212	1.7881e-06	3.80543e-05	187;920;1193;1234;1535;3627;3932;4283;5031;5777;5788;6348;6373;6622;7226;10268;11151	CCR5;CXCL10;CORO1A;LCK;P2RY6;CXCL9;CXCL11;TRPM2;RAMP3;PTPN6;PTPRC;CCL3;CYBA;CLIC2;SNCA;CD4;APLNR	geneontology_Biological_Process
GO:0071675	regulation of mononuclear cell migration	http://amigo.geneontology.org/amigo/term/GO:0071675	34	9	1.21321	7.41835	2.01918e-06	4.24744e-05	199;719;728;1240;3627;5641;6352;6387;7941	AIF1;CXCL10;C3AR1;CCL5;CXCL12;PLA2G7;CMKLR1;LGMN;C5AR1	geneontology_Biological_Process
GO:0002755	MyD88-dependent toll-like receptor signaling pathway	http://amigo.geneontology.org/amigo/term/GO:0002755	34	9	1.21321	7.41835	2.01918e-06	4.24744e-05	929;3659;3665;7096;7097;7099;23643;51284;146722	LY96;CD14;TLR7;TLR4;TLR1;TLR2;CD300LF;IRF1;IRF7	geneontology_Biological_Process
GO:0002287	alpha-beta T cell activation involved in immune response	http://amigo.geneontology.org/amigo/term/GO:0002287	53	11	1.89118	5.81648	2.03331e-06	4.24744e-05	942;2625;3594;3606;3718;3965;4063;10538;64218;114548;114836	LGALS9;IL18;NLRP3;GATA3;BATF;JAK3;IL12RB1;SLAMF6;CD86;LY9;SEMA4A	geneontology_Biological_Process
GO:0002293	alpha-beta T cell differentiation involved in immune response	http://amigo.geneontology.org/amigo/term/GO:0002293	53	11	1.89118	5.81648	2.03331e-06	4.24744e-05	942;2625;3594;3606;3718;3965;4063;10538;64218;114548;114836	LGALS9;IL18;NLRP3;GATA3;BATF;JAK3;IL12RB1;SLAMF6;CD86;LY9;SEMA4A	geneontology_Biological_Process
GO:0002294	CD4-positive, alpha-beta T cell differentiation involved in immune response	http://amigo.geneontology.org/amigo/term/GO:0002294	53	11	1.89118	5.81648	2.03331e-06	4.24744e-05	942;2625;3594;3606;3718;3965;4063;10538;64218;114548;114836	LGALS9;IL18;NLRP3;GATA3;BATF;JAK3;IL12RB1;SLAMF6;CD86;LY9;SEMA4A	geneontology_Biological_Process
GO:1903708	positive regulation of hemopoiesis	http://amigo.geneontology.org/amigo/term/GO:1903708	153	19	5.45944	3.48021	2.04165e-06	4.24918e-05	920;939;942;972;2621;2625;3059;3594;3606;3965;5788;6772;7535;8651;9636;11006;54440;114548;146433	SASH3;CD27;CD74;LGALS9;ZAP70;HCLS1;IL18;NLRP3;GATA3;ISG15;PTPRC;LILRB4;GAS6;SOCS1;IL12RB1;IL34;CD4;CD86;STAT1	geneontology_Biological_Process
GO:0043491	protein kinase B signaling	http://amigo.geneontology.org/amigo/term/GO:0043491	198	22	7.06516	3.11387	2.14154e-06	4.44076e-05	409;940;942;2022;2621;2625;2876;3059;3606;3932;5008;5293;6347;6348;6352;7010;7409;8692;10268;10461;23533;118788	LCK;CCL5;RAMP3;HCLS1;CCL2;IL18;PIK3R5;ARRB2;VAV1;GATA3;CCL3;GPX1;PIK3AP1;GAS6;ENG;HYAL2;MERTK;PIK3CD;CD86;CD28;TEK;OSM	geneontology_Biological_Process
GO:0010818	T cell chemotaxis	http://amigo.geneontology.org/amigo/term/GO:0010818	26	8	0.927748	8.62303	2.16255e-06	4.46795e-05	2833;3627;5293;6348;6352;6373;6846;58191	CXCR3;CXCL10;CXCL11;CCL5;CXCL16;XCL2;CCL3;PIK3CD	geneontology_Biological_Process
GO:0055065	metal ion homeostasis	http://amigo.geneontology.org/amigo/term/GO:0055065	474	38	16.9136	2.24672	2.22914e-06	4.58879e-05	147;187;348;567;719;728;920;1193;1234;1240;1535;2357;2512;2769;2833;3162;3627;3932;4283;5031;5777;5788;6279;6280;6348;6352;6355;6358;6373;6387;6622;7226;8692;8698;10161;10268;11151;30061	CCR5;CXCR3;CXCL10;CCL8;CORO1A;S1PR4;LCK;APOE;C3AR1;P2RY6;CXCL9;CXCL11;CCL5;TRPM2;RAMP3;CXCL12;LPAR6;B2M;PTPN6;S100A9;FTL;CMKLR1;PTPRC;CCL3;S100A8;CYBA;CLIC2;HMOX1;SLC40A1;SNCA;FPR1;HYAL2;CD4;C5AR1;GNA15;ADRA1B;APLNR;CCL14	geneontology_Biological_Process
GO:0051897	positive regulation of protein kinase B signaling	http://amigo.geneontology.org/amigo/term/GO:0051897	140	18	4.99556	3.6032	2.29453e-06	4.70628e-05	409;940;942;2022;2621;2625;2876;3059;3606;3932;5008;5293;6348;7010;7409;10268;23533;118788	LCK;RAMP3;HCLS1;IL18;PIK3R5;ARRB2;VAV1;GATA3;CCL3;GPX1;PIK3AP1;GAS6;ENG;PIK3CD;CD86;CD28;TEK;OSM	geneontology_Biological_Process
GO:0052548	regulation of endopeptidase activity	http://amigo.geneontology.org/amigo/term/GO:0052548	313	29	11.1687	2.59655	2.31329e-06	4.72764e-05	409;710;718;834;939;1475;2537;2621;2876;3429;3932;3965;5265;5272;5641;5696;5698;5973;6279;6280;6622;6653;8743;9806;10653;29108;58484;114548;114769	CD27;LGALS9;CASP1;PYCARD;LCK;NLRC4;PSMB9;SERPINA1;IFI6;TNFSF10;NLRP3;ARRB2;S100A9;SPOCK2;C3;CARD16;IFI27;PSMB8;SERPING1;CSTA;LGMN;S100A8;GPX1;GAS6;SNCA;RENBP;SPINT2;SERPINB9;SORL1	geneontology_Biological_Process
GO:0031342	negative regulation of cell killing	http://amigo.geneontology.org/amigo/term/GO:0031342	19	7	0.677969	10.3249	2.41704e-06	4.90425e-05	409;2213;3133;3965;5272;5788;10859	LGALS9;FCGR2B;HLA-E;LILRB1;ARRB2;PTPRC;SERPINB9	geneontology_Biological_Process
GO:0032703	negative regulation of interleukin-2 production	http://amigo.geneontology.org/amigo/term/GO:0032703	19	7	0.677969	10.3249	2.41704e-06	4.90425e-05	947;2625;2633;3902;5788;9454;11326	VSIG4;LAG3;GBP1;GATA3;PTPRC;CD34;HOMER3	geneontology_Biological_Process
GO:0002431	Fc receptor mediated stimulatory signaling pathway	http://amigo.geneontology.org/amigo/term/GO:0002431	76	13	2.71188	4.79373	2.44174e-06	4.91911e-05	919;2207;2209;2212;2213;2214;2268;3055;5580;5788;7409;7454;10095	CD247;FCGR3A;FCGR1A;FCER1G;FCGR2A;WAS;FCGR2B;VAV1;FGR;HCK;PTPRC;PRKCD;ARPC1B	geneontology_Biological_Process
GO:0014068	positive regulation of phosphatidylinositol 3-kinase signaling	http://amigo.geneontology.org/amigo/term/GO:0014068	76	13	2.71188	4.79373	2.44174e-06	4.91911e-05	940;2268;3059;3606;5008;5293;5777;6352;7010;10870;23533;118788;653361	HCST;CCL5;NCF1;HCLS1;IL18;PIK3R5;PTPN6;FGR;PIK3AP1;PIK3CD;CD28;TEK;OSM	geneontology_Biological_Process
GO:0150076	neuroinflammatory response	http://amigo.geneontology.org/amigo/term/GO:0150076	44	10	1.57003	6.36929	2.4804e-06	4.97395e-05	199;3606;3684;3689;5788;6622;7097;7133;51284;131450	AIF1;TNFRSF1B;CD200R1;ITGAM;ITGB2;TLR7;IL18;TLR2;PTPRC;SNCA	geneontology_Biological_Process
GO:1903531	negative regulation of secretion by cell	http://amigo.geneontology.org/amigo/term/GO:1903531	155	19	5.5308	3.43531	2.48653e-06	4.97395e-05	947;1393;2213;2621;2633;3162;3965;5008;5552;6622;7114;7133;7351;8673;10062;10859;114548;114769;131450	LGALS9;TNFRSF1B;CD200R1;FCGR2B;VAMP8;SRGN;LILRB1;UCP2;NLRP3;CRHBP;GBP1;CARD16;NR1H3;GAS6;TMSB4X;HMOX1;CD34;SNCA;OSM	geneontology_Biological_Process
GO:0050920	regulation of chemotaxis	http://amigo.geneontology.org/amigo/term/GO:0050920	170	20	6.06604	3.29704	2.58209e-06	5.14691e-05	199;683;719;728;972;1240;2621;3627;3965;4354;5641;6347;6348;6352;6387;6846;7114;7941;63940;64218	CD74;AIF1;CXCL10;LGALS9;C3AR1;CCL5;CXCL12;CCL2;PLA2G7;MPP1;GPSM3;XCL2;BST1;CMKLR1;LGMN;CCL3;GAS6;TMSB4X;C5AR1;SEMA4A	geneontology_Biological_Process
GO:0060627	regulation of vesicle-mediated transport	http://amigo.geneontology.org/amigo/term/GO:0060627	440	36	15.7003	2.29294	2.62693e-06	5.21663e-05	341;344;348;409;567;717;718;929;1535;1601;1731;1794;2207;2213;2268;2621;3055;3162;3684;3689;3965;5724;5788;6347;6622;6653;6813;7097;8673;10062;10461;10859;11151;29108;140885;146722	LGALS9;CORO1A;PYCARD;CD14;APOE;APOC1;PTAFR;FCER1G;FCGR2B;DOCK2;ITGAM;VAMP8;ITGB2;CCL2;LILRB1;SIRPA;B2M;TLR2;ARRB2;C2;CD300LF;C3;FGR;HCK;PTPRC;NR1H3;CYBA;DAB2;GAS6;HMOX1;APOC2;STXBP2;SNCA;SEPT1;MERTK;SORL1	geneontology_Biological_Process
GO:0046718	viral entry into host cell	http://amigo.geneontology.org/amigo/term/GO:0046718	101	15	3.60394	4.16211	2.6355e-06	5.21663e-05	920;942;972;1234;1508;2219;2621;3965;6404;8519;8547;8673;8692;10410;30835	CCR5;CD74;LGALS9;VAMP8;CD209;FCN1;IFITM1;SELPLG;GAS6;FCN3;HYAL2;CD4;IFITM3;CTSB;CD86	geneontology_Biological_Process
GO:2000147	positive regulation of cell motility	http://amigo.geneontology.org/amigo/term/GO:2000147	404	34	14.4158	2.35853	2.71703e-06	5.35927e-05	199;719;728;972;1240;1601;2268;2621;2625;3162;3627;3965;5031;5293;5641;5724;5788;6348;6352;6355;6387;6776;6846;7010;7114;7941;9806;11151;29108;58191;63940;64218;81704;83706	CD74;AIF1;CXCL10;LGALS9;CCL8;CORO1A;PYCARD;C3AR1;P2RY6;PTAFR;CCL5;CXCL12;CXCL16;PLA2G7;FERMT3;SPOCK2;GATA3;GPSM3;XCL2;CMKLR1;FGR;DOCK8;PTPRC;LGMN;CCL3;DAB2;GAS6;STAT5A;TMSB4X;HMOX1;PIK3CD;C5AR1;TEK;SEMA4A	geneontology_Biological_Process
GO:0098581	detection of external biotic stimulus	http://amigo.geneontology.org/amigo/term/GO:0098581	13	6	0.463874	12.9346	2.74836e-06	5.37554e-05	7096;7097;7099;23643;54209;58484	LY96;TREM2;NLRC4;TLR4;TLR1;TLR2	geneontology_Biological_Process
GO:0045086	positive regulation of interleukin-2 biosynthetic process	http://amigo.geneontology.org/amigo/term/GO:0045086	13	6	0.463874	12.9346	2.74836e-06	5.37554e-05	916;920;940;942;5788;84433	CD3E;CARD11;PTPRC;CD4;CD86;CD28	geneontology_Biological_Process
GO:0070374	positive regulation of ERK1 and ERK2 cascade	http://amigo.geneontology.org/amigo/term/GO:0070374	201	22	7.1722	3.0674	2.75377e-06	5.37554e-05	348;409;728;920;972;2621;3965;5031;5788;6347;6348;6352;6355;6358;6362;6846;7010;7099;10268;10461;29108;54209	CD74;LGALS9;CCL8;PYCARD;TREM2;APOE;P2RY6;CCL5;RAMP3;CCL2;TLR4;ARRB2;XCL2;CCL18;PTPRC;CCL3;GAS6;CD4;MERTK;C5AR1;TEK;CCL14	geneontology_Biological_Process
GO:0034142	toll-like receptor 4 signaling pathway	http://amigo.geneontology.org/amigo/term/GO:0034142	27	8	0.96343	8.30366	2.97827e-06	5.79382e-05	929;3684;3689;3965;7099;10062;23643;118788	LGALS9;LY96;CD14;ITGAM;ITGB2;TLR4;NR1H3;PIK3AP1	geneontology_Biological_Process
GO:0030183	B cell differentiation	http://amigo.geneontology.org/amigo/term/GO:0030183	102	15	3.63963	4.1213	2.9912e-06	5.79538e-05	939;974;2213;3087;3718;4066;4242;5452;5777;5788;7412;9452;22806;84433;150372	CD27;FCGR2B;NFAM1;CARD11;LYL1;HHEX;MFNG;PTPN6;ITM2A;POU2F2;PTPRC;CD79B;JAK3;VCAM1;IKZF3	geneontology_Biological_Process
GO:0055074	calcium ion homeostasis	http://amigo.geneontology.org/amigo/term/GO:0055074	352	31	12.5603	2.4681	2.99955e-06	5.79538e-05	147;187;348;719;728;920;1193;1234;1240;1535;2357;2769;2833;3627;3932;4283;5031;5777;5788;6348;6352;6355;6358;6373;6387;6622;7226;8698;10161;10268;11151	CCR5;CXCR3;CXCL10;CCL8;CORO1A;S1PR4;LCK;APOE;C3AR1;P2RY6;CXCL9;CXCL11;CCL5;TRPM2;RAMP3;CXCL12;LPAR6;PTPN6;CMKLR1;PTPRC;CCL3;CYBA;CLIC2;SNCA;FPR1;CD4;C5AR1;GNA15;ADRA1B;APLNR;CCL14	geneontology_Biological_Process
GO:0050921	positive regulation of chemotaxis	http://amigo.geneontology.org/amigo/term/GO:0050921	116	16	4.13918	3.8655	3.32556e-06	6.4034e-05	199;719;728;972;1240;2621;3627;3965;5641;6348;6352;6387;6846;7114;7941;63940	CD74;AIF1;CXCL10;LGALS9;C3AR1;CCL5;CXCL12;PLA2G7;GPSM3;XCL2;CMKLR1;LGMN;CCL3;GAS6;TMSB4X;C5AR1	geneontology_Biological_Process
GO:2000404	regulation of T cell migration	http://amigo.geneontology.org/amigo/term/GO:2000404	36	9	1.28457	7.00622	3.402e-06	6.52837e-05	199;3627;6352;6387;6846;11035;29108;81704;131450	AIF1;CXCL10;PYCARD;CD200R1;CCL5;CXCL12;XCL2;DOCK8;RIPK3	geneontology_Biological_Process
GO:0019058	viral life cycle	http://amigo.geneontology.org/amigo/term/GO:0019058	236	24	8.42109	2.84999	3.58139e-06	6.84941e-05	348;920;940;942;972;1234;1508;2219;2621;3429;3965;4599;6347;6352;6404;8519;8547;8638;8673;8692;9636;10410;30835;84875	CCR5;CD74;LGALS9;APOE;CCL5;VAMP8;CD209;CCL2;FCN1;PARP10;ISG15;IFI27;IFITM1;MX1;SELPLG;GAS6;FCN3;HYAL2;CD4;IFITM3;CTSB;CD86;CD28;OASL	geneontology_Biological_Process
GO:0002228	natural killer cell mediated immunity	http://amigo.geneontology.org/amigo/term/GO:0002228	56	11	1.99823	5.50488	3.60808e-06	6.87722e-05	409;3133;3606;3902;3965;5272;5777;7409;10859;11151;114836	LGALS9;CORO1A;LAG3;HLA-E;LILRB1;IL18;PTPN6;ARRB2;VAV1;SLAMF6;SERPINB9	geneontology_Biological_Process
GO:0030335	positive regulation of cell migration	http://amigo.geneontology.org/amigo/term/GO:0030335	393	33	14.0233	2.35323	4.0279e-06	7.65081e-05	199;719;728;972;1240;1601;2268;2621;2625;3162;3627;3965;5031;5293;5641;5724;5788;6348;6352;6355;6387;6776;6846;7010;7114;7941;11151;29108;58191;63940;64218;81704;83706	CD74;AIF1;CXCL10;LGALS9;CCL8;CORO1A;PYCARD;C3AR1;P2RY6;PTAFR;CCL5;CXCL12;CXCL16;PLA2G7;FERMT3;GATA3;GPSM3;XCL2;CMKLR1;FGR;DOCK8;PTPRC;LGMN;CCL3;DAB2;GAS6;STAT5A;TMSB4X;HMOX1;PIK3CD;C5AR1;TEK;SEMA4A	geneontology_Biological_Process
GO:0001914	regulation of T cell mediated cytotoxicity	http://amigo.geneontology.org/amigo/term/GO:0001914	28	8	0.999113	8.0071	4.04097e-06	7.65081e-05	567;2213;3133;3134;3594;5788;10859;11035	FCGR2B;HLA-E;LILRB1;B2M;HLA-F;PTPRC;RIPK3;IL12RB1	geneontology_Biological_Process
GO:0022408	negative regulation of cell-cell adhesion	http://amigo.geneontology.org/amigo/term/GO:0022408	132	17	4.7101	3.60926	4.28953e-06	8.09434e-05	942;972;2213;3557;3620;3659;3718;3902;3965;5580;5777;6387;8651;10653;10859;11326;80380	VSIG4;CD74;LGALS9;LAG3;FCGR2B;CXCL12;LILRB1;PTPN6;IDO1;JAK3;IL1RN;PDCD1LG2;IRF1;SOCS1;PRKCD;SPINT2;CD86	geneontology_Biological_Process
GO:0051272	positive regulation of cellular component movement	http://amigo.geneontology.org/amigo/term/GO:0051272	413	34	14.7369	2.30713	4.4209e-06	8.31453e-05	199;719;728;972;1240;1601;2268;2621;2625;3162;3627;3965;5031;5293;5641;5724;5788;6348;6352;6355;6387;6776;6846;7010;7114;7941;9806;11151;29108;58191;63940;64218;81704;83706	CD74;AIF1;CXCL10;LGALS9;CCL8;CORO1A;PYCARD;C3AR1;P2RY6;PTAFR;CCL5;CXCL12;CXCL16;PLA2G7;FERMT3;SPOCK2;GATA3;GPSM3;XCL2;CMKLR1;FGR;DOCK8;PTPRC;LGMN;CCL3;DAB2;GAS6;STAT5A;TMSB4X;HMOX1;PIK3CD;C5AR1;TEK;SEMA4A	geneontology_Biological_Process
GO:0090026	positive regulation of monocyte chemotaxis	http://amigo.geneontology.org/amigo/term/GO:0090026	14	6	0.499556	12.0107	4.66545e-06	8.65939e-05	199;3627;5641;6352;6387;7941	AIF1;CXCL10;CCL5;CXCL12;PLA2G7;LGMN	geneontology_Biological_Process
GO:0006957	complement activation, alternative pathway	http://amigo.geneontology.org/amigo/term/GO:0006957	14	6	0.499556	12.0107	4.66545e-06	8.65939e-05	629;718;1675;3075;5199;11326	VSIG4;CFP;C3;CFB;CFD;CFH	geneontology_Biological_Process
GO:0002830	positive regulation of type 2 immune response	http://amigo.geneontology.org/amigo/term/GO:0002830	14	6	0.499556	12.0107	4.66545e-06	8.65939e-05	942;972;2625;3606;3620;114548	CD74;IL18;NLRP3;GATA3;IDO1;CD86	geneontology_Biological_Process
GO:0002577	regulation of antigen processing and presentation	http://amigo.geneontology.org/amigo/term/GO:0002577	14	6	0.499556	12.0107	4.66545e-06	8.65939e-05	972;2213;3111;7454;29108;54209	CD74;PYCARD;TREM2;WAS;FCGR2B;HLA-DOA	geneontology_Biological_Process
GO:0050710	negative regulation of cytokine secretion	http://amigo.geneontology.org/amigo/term/GO:0050710	47	10	1.67708	5.96274	4.70461e-06	8.67519e-05	947;2213;2621;2633;5552;7114;10859;114548;114769;131450	CD200R1;FCGR2B;SRGN;LILRB1;NLRP3;GBP1;CARD16;GAS6;TMSB4X;CD34	geneontology_Biological_Process
GO:0002720	positive regulation of cytokine production involved in immune response	http://amigo.geneontology.org/amigo/term/GO:0002720	47	10	1.67708	5.96274	4.70461e-06	8.67519e-05	567;972;2207;2625;3133;3606;7099;10859;54440;114548	SASH3;CD74;FCER1G;HLA-E;TLR4;LILRB1;IL18;NLRP3;B2M;GATA3	geneontology_Biological_Process
GO:0051048	negative regulation of secretion	http://amigo.geneontology.org/amigo/term/GO:0051048	177	20	6.31582	3.16665	4.82924e-06	8.87608e-05	947;972;1393;2213;2621;2633;3162;3965;5008;5552;6622;7114;7133;7351;8673;10062;10859;114548;114769;131450	CD74;LGALS9;TNFRSF1B;CD200R1;FCGR2B;VAMP8;SRGN;LILRB1;UCP2;NLRP3;CRHBP;GBP1;CARD16;NR1H3;GAS6;TMSB4X;HMOX1;CD34;SNCA;OSM	geneontology_Biological_Process
GO:0033077	T cell differentiation in thymus	http://amigo.geneontology.org/amigo/term/GO:0033077	58	11	2.06959	5.31506	5.17502e-06	9.48084e-05	567;915;916;940;972;1794;2625;5788;7535;11035;84433	CD3E;CD3D;CD74;DOCK2;ZAP70;CARD11;B2M;GATA3;PTPRC;RIPK3;CD28	geneontology_Biological_Process
GO:0030003	cellular cation homeostasis	http://amigo.geneontology.org/amigo/term/GO:0030003	454	36	16.1999	2.22224	5.37919e-06	9.81298e-05	147;187;348;719;728;920;1193;1234;1240;1535;2357;2512;2769;2833;3162;3627;3932;4283;5031;5777;5788;6279;6280;6348;6352;6355;6358;6373;6387;6622;7226;8698;10161;10268;11151;30061	CCR5;CXCR3;CXCL10;CCL8;CORO1A;S1PR4;LCK;APOE;C3AR1;P2RY6;CXCL9;CXCL11;CCL5;TRPM2;RAMP3;CXCL12;LPAR6;PTPN6;S100A9;FTL;CMKLR1;PTPRC;CCL3;S100A8;CYBA;CLIC2;HMOX1;SLC40A1;SNCA;FPR1;CD4;C5AR1;GNA15;ADRA1B;APLNR;CCL14	geneontology_Biological_Process
GO:0002888	positive regulation of myeloid leukocyte mediated immunity	http://amigo.geneontology.org/amigo/term/GO:0002888	29	8	1.0348	7.731	5.40832e-06	9.81298e-05	718;2207;2268;3133;3684;3689;5724;8673	PTAFR;FCER1G;ITGAM;VAMP8;ITGB2;HLA-E;C3;FGR	geneontology_Biological_Process
GO:0050690	regulation of defense response to virus by virus	http://amigo.geneontology.org/amigo/term/GO:0050690	29	8	1.0348	7.731	5.40832e-06	9.81298e-05	567;919;920;926;940;1794;3055;3932	CD247;LCK;DOCK2;B2M;CD8B;HCK;CD4;CD28	geneontology_Biological_Process
GO:1903038	negative regulation of leukocyte cell-cell adhesion	http://amigo.geneontology.org/amigo/term/GO:1903038	94	14	3.35416	4.17392	5.49731e-06	9.94257e-05	942;972;2213;3620;3659;3718;3902;3965;5777;6387;8651;10859;11326;80380	VSIG4;CD74;LGALS9;LAG3;FCGR2B;CXCL12;LILRB1;PTPN6;IDO1;JAK3;PDCD1LG2;IRF1;SOCS1;CD86	geneontology_Biological_Process
GO:0097028	dendritic cell differentiation	http://amigo.geneontology.org/amigo/term/GO:0097028	38	9	1.35594	6.63747	5.52974e-06	9.96938e-05	2213;2621;3965;6688;7226;10538;10859;54209;116071	LGALS9;TREM2;FCGR2B;TRPM2;LILRB1;BATF2;SPI1;BATF;GAS6	geneontology_Biological_Process
GO:0050848	regulation of calcium-mediated signaling	http://amigo.geneontology.org/amigo/term/GO:0050848	83	13	2.96166	4.38944	6.74642e-06	0.000121243	683;916;920;1193;1240;2633;5031;5341;6348;7535;9454;54209;84174	CD3E;TREM2;PLEK;P2RY6;ZAP70;SLA2;GBP1;BST1;CMKLR1;CCL3;CLIC2;CD4;HOMER3	geneontology_Biological_Process
GO:0002433	immune response-regulating cell surface receptor signaling pathway involved in phagocytosis	http://amigo.geneontology.org/amigo/term/GO:0002433	71	12	2.53346	4.7366	6.79673e-06	0.000121376	919;2209;2212;2213;2214;2268;3055;5580;5788;7409;7454;10095	CD247;FCGR3A;FCGR1A;FCGR2A;WAS;FCGR2B;VAV1;FGR;HCK;PTPRC;PRKCD;ARPC1B	geneontology_Biological_Process
GO:0038096	Fc-gamma receptor signaling pathway involved in phagocytosis	http://amigo.geneontology.org/amigo/term/GO:0038096	71	12	2.53346	4.7366	6.79673e-06	0.000121376	919;2209;2212;2213;2214;2268;3055;5580;5788;7409;7454;10095	CD247;FCGR3A;FCGR1A;FCGR2A;WAS;FCGR2B;VAV1;FGR;HCK;PTPRC;PRKCD;ARPC1B	geneontology_Biological_Process
GO:0002711	positive regulation of T cell mediated immunity	http://amigo.geneontology.org/amigo/term/GO:0002711	39	9	1.39162	6.46728	6.96505e-06	0.000123991	567;2625;3133;3134;3594;3606;5788;54440;114548	SASH3;HLA-E;IL18;NLRP3;B2M;GATA3;HLA-F;PTPRC;IL12RB1	geneontology_Biological_Process
GO:0031295	T cell costimulation	http://amigo.geneontology.org/amigo/term/GO:0031295	49	10	1.74845	5.71936	7.00595e-06	0.000124328	916;940;942;3932;5777;7409;9402;10673;80380;84433	CD3E;TNFSF13B;LCK;CARD11;PTPN6;VAV1;PDCD1LG2;GRAP2;CD86;CD28	geneontology_Biological_Process
GO:0051480	regulation of cytosolic calcium ion concentration	http://amigo.geneontology.org/amigo/term/GO:0051480	279	26	9.95545	2.61164	7.0516e-06	0.000124747	147;187;719;728;920;1193;1234;1240;1535;2357;2769;2833;3627;3932;4283;5031;5777;5788;6348;6373;6622;7226;8698;10161;10268;11151	CCR5;CXCR3;CXCL10;CORO1A;S1PR4;LCK;C3AR1;P2RY6;CXCL9;CXCL11;TRPM2;RAMP3;LPAR6;PTPN6;CMKLR1;PTPRC;CCL3;CYBA;CLIC2;SNCA;FPR1;CD4;C5AR1;GNA15;ADRA1B;APLNR	geneontology_Biological_Process
GO:0052547	regulation of peptidase activity	http://amigo.geneontology.org/amigo/term/GO:0052547	332	29	11.8466	2.44795	7.42179e-06	0.000130887	409;710;718;834;939;1475;2537;2621;2876;3429;3932;3965;5265;5272;5641;5696;5698;5973;6279;6280;6622;6653;8743;9806;10653;29108;58484;114548;114769	CD27;LGALS9;CASP1;PYCARD;LCK;NLRC4;PSMB9;SERPINA1;IFI6;TNFSF10;NLRP3;ARRB2;S100A9;SPOCK2;C3;CARD16;IFI27;PSMB8;SERPING1;CSTA;LGMN;S100A8;GPX1;GAS6;SNCA;RENBP;SPINT2;SERPINB9;SORL1	geneontology_Biological_Process
GO:0050868	negative regulation of T cell activation	http://amigo.geneontology.org/amigo/term/GO:0050868	84	13	2.99734	4.33718	7.72827e-06	0.000135448	942;972;2213;3620;3659;3718;3902;3965;5777;8651;10859;11326;80380	VSIG4;CD74;LGALS9;LAG3;FCGR2B;LILRB1;PTPN6;IDO1;JAK3;PDCD1LG2;IRF1;SOCS1;CD86	geneontology_Biological_Process
GO:0002702	positive regulation of production of molecular mediator of immune response	http://amigo.geneontology.org/amigo/term/GO:0002702	84	13	2.99734	4.33718	7.72827e-06	0.000135448	567;940;972;2207;2625;3133;3606;5788;7099;8741;10859;54440;114548	SASH3;CD74;FCER1G;TNFSF13;HLA-E;TLR4;LILRB1;IL18;NLRP3;B2M;GATA3;PTPRC;CD28	geneontology_Biological_Process
GO:0006873	cellular ion homeostasis	http://amigo.geneontology.org/amigo/term/GO:0006873	462	36	16.4854	2.18376	7.96589e-06	0.000139182	147;187;348;719;728;920;1193;1234;1240;1535;2357;2512;2769;2833;3162;3627;3932;4283;5031;5777;5788;6279;6280;6348;6352;6355;6358;6373;6387;6622;7226;8698;10161;10268;11151;30061	CCR5;CXCR3;CXCL10;CCL8;CORO1A;S1PR4;LCK;APOE;C3AR1;P2RY6;CXCL9;CXCL11;CCL5;TRPM2;RAMP3;CXCL12;LPAR6;PTPN6;S100A9;FTL;CMKLR1;PTPRC;CCL3;S100A8;CYBA;CLIC2;HMOX1;SLC40A1;SNCA;FPR1;CD4;C5AR1;GNA15;ADRA1B;APLNR;CCL14	geneontology_Biological_Process
GO:0070372	regulation of ERK1 and ERK2 cascade	http://amigo.geneontology.org/amigo/term/GO:0070372	264	25	9.42021	2.65387	8.02026e-06	0.000139701	348;409;728;920;972;2621;2633;3965;5031;5777;5788;6347;6348;6352;6355;6358;6362;6846;7010;7099;10268;10461;29108;54209;140885	CD74;LGALS9;CCL8;PYCARD;TREM2;APOE;P2RY6;CCL5;RAMP3;CCL2;TLR4;SIRPA;PTPN6;ARRB2;GBP1;XCL2;CCL18;PTPRC;CCL3;GAS6;CD4;MERTK;C5AR1;TEK;CCL14	geneontology_Biological_Process
GO:0031294	lymphocyte costimulation	http://amigo.geneontology.org/amigo/term/GO:0031294	50	10	1.78413	5.60497	8.48318e-06	0.000147311	916;940;942;3932;5777;7409;9402;10673;80380;84433	CD3E;TNFSF13B;LCK;CARD11;PTPN6;VAV1;PDCD1LG2;GRAP2;CD86;CD28	geneontology_Biological_Process
GO:0043370	regulation of CD4-positive, alpha-beta T cell differentiation	http://amigo.geneontology.org/amigo/term/GO:0043370	40	9	1.4273	6.30559	8.7077e-06	0.000150747	942;2625;3594;3606;3718;3965;8651;54440;114548	SASH3;LGALS9;IL18;NLRP3;GATA3;JAK3;SOCS1;IL12RB1;CD86	geneontology_Biological_Process
GO:0006958	complement activation, classical pathway	http://amigo.geneontology.org/amigo/term/GO:0006958	31	8	1.10616	7.23222	9.33697e-06	0.000161148	710;712;713;714;715;716;717;718	C1QA;C1QB;C1QC;C2;C3;SERPING1;C1S;C1R	geneontology_Biological_Process
GO:0030260	entry into host cell	http://amigo.geneontology.org/amigo/term/GO:0030260	112	15	3.99645	3.75333	9.73064e-06	0.000165919	920;942;972;1234;1508;2219;2621;3965;6404;8519;8547;8673;8692;10410;30835	CCR5;CD74;LGALS9;VAMP8;CD209;FCN1;IFITM1;SELPLG;GAS6;FCN3;HYAL2;CD4;IFITM3;CTSB;CD86	geneontology_Biological_Process
GO:0044409	entry into host	http://amigo.geneontology.org/amigo/term/GO:0044409	112	15	3.99645	3.75333	9.73064e-06	0.000165919	920;942;972;1234;1508;2219;2621;3965;6404;8519;8547;8673;8692;10410;30835	CCR5;CD74;LGALS9;VAMP8;CD209;FCN1;IFITM1;SELPLG;GAS6;FCN3;HYAL2;CD4;IFITM3;CTSB;CD86	geneontology_Biological_Process
GO:0051806	entry into cell of other organism involved in symbiotic interaction	http://amigo.geneontology.org/amigo/term/GO:0051806	112	15	3.99645	3.75333	9.73064e-06	0.000165919	920;942;972;1234;1508;2219;2621;3965;6404;8519;8547;8673;8692;10410;30835	CCR5;CD74;LGALS9;VAMP8;CD209;FCN1;IFITM1;SELPLG;GAS6;FCN3;HYAL2;CD4;IFITM3;CTSB;CD86	geneontology_Biological_Process
GO:0051828	entry into other organism involved in symbiotic interaction	http://amigo.geneontology.org/amigo/term/GO:0051828	112	15	3.99645	3.75333	9.73064e-06	0.000165919	920;942;972;1234;1508;2219;2621;3965;6404;8519;8547;8673;8692;10410;30835	CCR5;CD74;LGALS9;VAMP8;CD209;FCN1;IFITM1;SELPLG;GAS6;FCN3;HYAL2;CD4;IFITM3;CTSB;CD86	geneontology_Biological_Process
GO:0050728	negative regulation of inflammatory response	http://amigo.geneontology.org/amigo/term/GO:0050728	99	14	3.53258	3.96311	1.01962e-05	0.000173252	348;2213;2625;2876;5580;5788;7010;7133;10062;29108;89790;114548;131450;140885	PYCARD;APOE;TNFRSF1B;CD200R1;FCGR2B;SIRPA;NLRP3;GATA3;PTPRC;GPX1;NR1H3;PRKCD;SIGLEC10;TEK	geneontology_Biological_Process
GO:0042093	T-helper cell differentiation	http://amigo.geneontology.org/amigo/term/GO:0042093	51	10	1.81981	5.49507	1.02219e-05	0.000173252	942;2625;3594;3606;3718;4063;10538;64218;114548;114836	IL18;NLRP3;GATA3;BATF;JAK3;IL12RB1;SLAMF6;CD86;LY9;SEMA4A	geneontology_Biological_Process
GO:0042590	antigen processing and presentation of exogenous peptide antigen via MHC class I	http://amigo.geneontology.org/amigo/term/GO:0042590	23	7	0.8207	8.52931	1.03911e-05	0.000175594	567;2207;2209;3133;3134;6890;8673	FCGR1A;FCER1G;VAMP8;HLA-E;B2M;TAP1;HLA-F	geneontology_Biological_Process
GO:0040017	positive regulation of locomotion	http://amigo.geneontology.org/amigo/term/GO:0040017	430	34	15.3435	2.21592	1.05735e-05	0.000178145	199;719;728;972;1240;1601;2268;2621;2625;3162;3627;3965;5031;5293;5641;5724;5788;6348;6352;6355;6387;6776;6846;7010;7114;7941;9806;11151;29108;58191;63940;64218;81704;83706	CD74;AIF1;CXCL10;LGALS9;CCL8;CORO1A;PYCARD;C3AR1;P2RY6;PTAFR;CCL5;CXCL12;CXCL16;PLA2G7;FERMT3;SPOCK2;GATA3;GPSM3;XCL2;CMKLR1;FGR;DOCK8;PTPRC;LGMN;CCL3;DAB2;GAS6;STAT5A;TMSB4X;HMOX1;PIK3CD;C5AR1;TEK;SEMA4A	geneontology_Biological_Process
GO:0007596	blood coagulation	http://amigo.geneontology.org/amigo/term/GO:0007596	286	26	10.2052	2.54771	1.1008e-05	0.000184914	348;409;710;947;953;2162;2207;2621;2625;2769;3659;3932;3937;5265;5293;5341;5580;5777;7099;7409;7450;7454;10461;23533;81704;83706	PLEK;LCK;APOE;LCP2;FCER1G;WAS;F13A1;TLR4;SERPINA1;PIK3R5;PTPN6;ARRB2;FERMT3;VAV1;GATA3;SERPING1;ENTPD1;DOCK8;GAS6;IRF1;CD34;PRKCD;MERTK;PIK3CD;VWF;GNA15	geneontology_Biological_Process
GO:2000403	positive regulation of lymphocyte migration	http://amigo.geneontology.org/amigo/term/GO:2000403	32	8	1.14184	7.00622	1.20659e-05	0.000201489	199;3627;6348;6352;6387;6846;29108;81704	AIF1;CXCL10;PYCARD;CCL5;CXCL12;XCL2;DOCK8;CCL3	geneontology_Biological_Process
GO:0032735	positive regulation of interleukin-12 production	http://amigo.geneontology.org/amigo/term/GO:0032735	32	8	1.14184	7.00622	1.20659e-05	0.000201489	3394;3620;3659;3663;3965;4050;7097;7099	LTB;LGALS9;IRF8;TLR4;TLR2;IRF5;IDO1;IRF1	geneontology_Biological_Process
GO:0002792	negative regulation of peptide secretion	http://amigo.geneontology.org/amigo/term/GO:0002792	101	14	3.60394	3.88463	1.29016e-05	0.000214812	947;972;1393;2213;2621;2633;5552;7114;7351;10062;10859;114548;114769;131450	CD74;CD200R1;FCGR2B;SRGN;LILRB1;UCP2;NLRP3;CRHBP;GBP1;CARD16;NR1H3;GAS6;TMSB4X;CD34	geneontology_Biological_Process
GO:0050817	coagulation	http://amigo.geneontology.org/amigo/term/GO:0050817	289	26	10.3123	2.52127	1.32529e-05	0.000220013	348;409;710;947;953;2162;2207;2621;2625;2769;3659;3932;3937;5265;5293;5341;5580;5777;7099;7409;7450;7454;10461;23533;81704;83706	PLEK;LCK;APOE;LCP2;FCER1G;WAS;F13A1;TLR4;SERPINA1;PIK3R5;PTPN6;ARRB2;FERMT3;VAV1;GATA3;SERPING1;ENTPD1;DOCK8;GAS6;IRF1;CD34;PRKCD;MERTK;PIK3CD;VWF;GNA15	geneontology_Biological_Process
GO:0050792	regulation of viral process	http://amigo.geneontology.org/amigo/term/GO:0050792	144	17	5.13829	3.30849	1.39863e-05	0.00023151	348;920;940;972;2219;3429;3965;4599;6348;6352;6772;8519;8547;8638;9636;10410;84875	CD74;LGALS9;APOE;CCL5;FCN1;PARP10;ISG15;IFI27;IFITM1;MX1;CCL3;FCN3;CD4;IFITM3;CD28;STAT1;OASL	geneontology_Biological_Process
GO:0045730	respiratory burst	http://amigo.geneontology.org/amigo/term/GO:0045730	24	7	0.856382	8.17392	1.42235e-05	0.00023475	1535;1536;3055;4688;4689;5293;653361	CYBB;NCF4;NCF1;NCF2;HCK;CYBA;PIK3CD	geneontology_Biological_Process
GO:0007229	integrin-mediated signaling pathway	http://amigo.geneontology.org/amigo/term/GO:0007229	89	13	3.17575	4.09352	1.47775e-05	0.000242479	683;1601;2207;2268;3055;3683;3684;3689;5341;7305;7409;55679;83706	PLEK;FCER1G;TYROBP;ITGAM;ITGB2;FERMT3;ITGAL;VAV1;BST1;FGR;HCK;DAB2;LIMS2	geneontology_Biological_Process
GO:0002377	immunoglobulin production	http://amigo.geneontology.org/amigo/term/GO:0002377	89	13	3.17575	4.09352	1.47775e-05	0.000242479	940;2213;3119;3133;5452;5788;8741;9452;10538;10673;25939;54440;84433	SASH3;HLA-DQB1;TNFSF13B;SAMHD1;FCGR2B;TNFSF13;CARD11;HLA-E;ITM2A;POU2F2;BATF;PTPRC;CD28	geneontology_Biological_Process
GO:0007599	hemostasis	http://amigo.geneontology.org/amigo/term/GO:0007599	291	26	10.3836	2.50394	1.49728e-05	0.000244974	348;409;710;947;953;2162;2207;2621;2625;2769;3659;3932;3937;5265;5293;5341;5580;5777;7099;7409;7450;7454;10461;23533;81704;83706	PLEK;LCK;APOE;LCP2;FCER1G;WAS;F13A1;TLR4;SERPINA1;PIK3R5;PTPN6;ARRB2;FERMT3;VAV1;GATA3;SERPING1;ENTPD1;DOCK8;GAS6;IRF1;CD34;PRKCD;MERTK;PIK3CD;VWF;GNA15	geneontology_Biological_Process
GO:0002707	negative regulation of lymphocyte mediated immunity	http://amigo.geneontology.org/amigo/term/GO:0002707	33	8	1.17753	6.79391	1.54366e-05	0.000251834	409;2213;3133;3965;5272;5777;5788;10859	LGALS9;FCGR2B;HLA-E;LILRB1;PTPN6;ARRB2;PTPRC;SERPINB9	geneontology_Biological_Process
GO:0043901	negative regulation of multi-organism process	http://amigo.geneontology.org/amigo/term/GO:0043901	131	16	4.67442	3.42288	1.62687e-05	0.000264647	397;2219;3394;4599;6348;6352;6772;8519;8547;8638;9636;10410;27306;79132;84875;114769	ARHGDIB;CCL5;IRF8;FCN1;PARP10;CARD16;ISG15;IFITM1;DHX58;MX1;CCL3;FCN3;IFITM3;HPGDS;STAT1;OASL	geneontology_Biological_Process
GO:0030168	platelet activation	http://amigo.geneontology.org/amigo/term/GO:0030168	146	17	5.20966	3.26317	1.6802e-05	0.000272538	348;409;2207;2621;2769;3932;3937;5293;5341;5580;5777;7099;7409;7450;10461;23533;83706	PLEK;LCK;APOE;LCP2;FCER1G;TLR4;PIK3R5;PTPN6;ARRB2;FERMT3;VAV1;GAS6;PRKCD;MERTK;PIK3CD;VWF;GNA15	geneontology_Biological_Process
GO:0030888	regulation of B cell proliferation	http://amigo.geneontology.org/amigo/term/GO:0030888	54	10	1.92686	5.18979	1.74024e-05	0.00028067	683;972;2213;4332;5788;7099;10673;22806;54440;84433	SASH3;CD74;TNFSF13B;MNDA;FCGR2B;CARD11;TLR4;BST1;PTPRC;IKZF3	geneontology_Biological_Process
GO:0045576	mast cell activation	http://amigo.geneontology.org/amigo/term/GO:0045576	54	10	1.92686	5.18979	1.74024e-05	0.00028067	2207;2213;2268;3162;3937;3965;5293;6813;8673;146722	LGALS9;LCP2;FCER1G;FCGR2B;VAMP8;CD300LF;FGR;HMOX1;STXBP2;PIK3CD	geneontology_Biological_Process
GO:0051896	regulation of protein kinase B signaling	http://amigo.geneontology.org/amigo/term/GO:0051896	177	19	6.31582	3.00832	1.75115e-05	0.000281627	409;940;942;2022;2621;2625;2876;3059;3606;3932;5008;5293;6348;7010;7409;8692;10268;23533;118788	LCK;RAMP3;HCLS1;IL18;PIK3R5;ARRB2;VAV1;GATA3;CCL3;GPX1;PIK3AP1;GAS6;ENG;HYAL2;PIK3CD;CD86;CD28;TEK;OSM	geneontology_Biological_Process
GO:0070555	response to interleukin-1	http://amigo.geneontology.org/amigo/term/GO:0070555	132	16	4.7101	3.39695	1.7921e-05	0.000287396	1535;2633;2634;3557;3965;6347;6348;6352;6355;6358;6362;6622;6846;8692;29108;140885	LGALS9;CCL8;PYCARD;CCL5;CCL2;SIRPA;GBP1;XCL2;CCL18;CCL3;GBP2;CYBA;IL1RN;SNCA;HYAL2;CCL14	geneontology_Biological_Process
GO:0050878	regulation of body fluid levels	http://amigo.geneontology.org/amigo/term/GO:0050878	422	33	15.0581	2.19152	1.80123e-05	0.000288044	187;348;409;710;947;953;1535;2162;2207;2621;2625;2702;2769;3659;3932;3937;5265;5293;5341;5580;5777;6776;7099;7409;7450;7454;8673;8692;10062;10461;23533;81704;83706	PLEK;LCK;APOE;LCP2;FCER1G;WAS;VAMP8;F13A1;TLR4;SERPINA1;PIK3R5;PTPN6;ARRB2;FERMT3;VAV1;GJA5;GATA3;SERPING1;ENTPD1;DOCK8;NR1H3;CYBA;GAS6;STAT5A;IRF1;CD34;PRKCD;HYAL2;MERTK;PIK3CD;VWF;GNA15;APLNR	geneontology_Biological_Process
GO:0070664	negative regulation of leukocyte proliferation	http://amigo.geneontology.org/amigo/term/GO:0070664	66	11	2.35505	4.67081	1.89003e-05	0.000301393	942;2213;3620;3965;4332;5777;6355;7940;10859;11326;80380	VSIG4;LGALS9;CCL8;LST1;MNDA;FCGR2B;LILRB1;PTPN6;IDO1;PDCD1LG2;CD86	geneontology_Biological_Process
GO:0043372	positive regulation of CD4-positive, alpha-beta T cell differentiation	http://amigo.geneontology.org/amigo/term/GO:0043372	25	7	0.892065	7.84696	1.91541e-05	0.00030288	942;3594;3606;3965;8651;54440;114548	SASH3;LGALS9;IL18;NLRP3;SOCS1;IL12RB1;CD86	geneontology_Biological_Process
GO:0046596	regulation of viral entry into host cell	http://amigo.geneontology.org/amigo/term/GO:0046596	25	7	0.892065	7.84696	1.91541e-05	0.00030288	920;972;2219;3965;8519;8547;10410	CD74;LGALS9;FCN1;IFITM1;FCN3;CD4;IFITM3	geneontology_Biological_Process
GO:0032647	regulation of interferon-alpha production	http://amigo.geneontology.org/amigo/term/GO:0032647	25	7	0.892065	7.84696	1.91541e-05	0.00030288	3663;3665;6772;7099;9111;51284;64135	TLR7;TLR4;IRF5;IFIH1;NMI;IRF7;STAT1	geneontology_Biological_Process
GO:0006968	cellular defense response	http://amigo.geneontology.org/amigo/term/GO:0006968	44	9	1.57003	5.73236	1.98981e-05	0.000312898	728;1234;4283;4332;4688;5551;7305;23643;653361	CCR5;LY96;MNDA;CXCL9;TYROBP;PRF1;NCF1;NCF2;C5AR1	geneontology_Biological_Process
GO:0001913	T cell mediated cytotoxicity	http://amigo.geneontology.org/amigo/term/GO:0001913	44	9	1.57003	5.73236	1.98981e-05	0.000312898	567;2213;3133;3134;3594;5551;5788;10859;11035	FCGR2B;PRF1;HLA-E;LILRB1;B2M;HLA-F;PTPRC;RIPK3;IL12RB1	geneontology_Biological_Process
GO:0046637	regulation of alpha-beta T cell differentiation	http://amigo.geneontology.org/amigo/term/GO:0046637	55	10	1.96254	5.09543	2.06044e-05	0.000323106	942;2625;3594;3606;3718;3965;7535;8651;54440;114548	SASH3;LGALS9;ZAP70;IL18;NLRP3;GATA3;JAK3;SOCS1;IL12RB1;CD86	geneontology_Biological_Process
GO:0045953	negative regulation of natural killer cell mediated cytotoxicity	http://amigo.geneontology.org/amigo/term/GO:0045953	11	5	0.392509	12.7386	2.17703e-05	0.000340447	409;3133;3965;5272;10859	LGALS9;HLA-E;LILRB1;ARRB2;SERPINB9	geneontology_Biological_Process
GO:0070371	ERK1 and ERK2 cascade	http://amigo.geneontology.org/amigo/term/GO:0070371	280	25	9.99113	2.50222	2.21573e-05	0.000345545	348;409;728;920;972;2621;2633;3965;5031;5777;5788;6347;6348;6352;6355;6358;6362;6846;7010;7099;10268;10461;29108;54209;140885	CD74;LGALS9;CCL8;PYCARD;TREM2;APOE;P2RY6;CCL5;RAMP3;CCL2;TLR4;SIRPA;PTPN6;ARRB2;GBP1;XCL2;CCL18;PTPRC;CCL3;GAS6;CD4;MERTK;C5AR1;TEK;CCL14	geneontology_Biological_Process
GO:0050701	interleukin-1 secretion	http://amigo.geneontology.org/amigo/term/GO:0050701	45	9	1.60572	5.60497	2.41004e-05	0.000374814	834;2621;3965;6348;7099;29108;58484;114548;114769	LGALS9;CASP1;PYCARD;NLRC4;TLR4;NLRP3;CARD16;CCL3;GAS6	geneontology_Biological_Process
GO:0007162	negative regulation of cell adhesion	http://amigo.geneontology.org/amigo/term/GO:0007162	214	21	7.63608	2.7501	2.52284e-05	0.000391282	397;942;972;2213;2633;3557;3620;3659;3718;3902;3965;5580;5777;5788;6387;8651;9404;10653;10859;11326;80380	VSIG4;CD74;LGALS9;LAG3;ARHGDIB;FCGR2B;LPXN;CXCL12;LILRB1;PTPN6;GBP1;IDO1;PTPRC;JAK3;IL1RN;PDCD1LG2;IRF1;SOCS1;PRKCD;SPINT2;CD86	geneontology_Biological_Process
GO:0071677	positive regulation of mononuclear cell migration	http://amigo.geneontology.org/amigo/term/GO:0071677	18	6	0.642287	9.34162	2.554e-05	0.000393905	199;3627;5641;6352;6387;7941	AIF1;CXCL10;CCL5;CXCL12;PLA2G7;LGMN	geneontology_Biological_Process
GO:0090025	regulation of monocyte chemotaxis	http://amigo.geneontology.org/amigo/term/GO:0090025	18	6	0.642287	9.34162	2.554e-05	0.000393905	199;3627;5641;6352;6387;7941	AIF1;CXCL10;CCL5;CXCL12;PLA2G7;LGMN	geneontology_Biological_Process
GO:0070838	divalent metal ion transport	http://amigo.geneontology.org/amigo/term/GO:0070838	318	27	11.3471	2.37947	2.56759e-05	0.000393905	187;409;920;1193;1234;1535;2621;3627;3932;4283;5031;5777;5788;6347;6348;6352;6355;6373;6387;6622;7226;9454;10266;10268;10859;11151;30061	CCR5;CXCL10;CCL8;CORO1A;LCK;P2RY6;CXCL9;CXCL11;CCL5;TRPM2;RAMP3;CXCL12;CCL2;LILRB1;PTPN6;ARRB2;RAMP2;PTPRC;CCL3;CYBA;GAS6;CLIC2;SLC40A1;SNCA;CD4;APLNR;HOMER3	geneontology_Biological_Process
GO:0072511	divalent inorganic cation transport	http://amigo.geneontology.org/amigo/term/GO:0072511	318	27	11.3471	2.37947	2.56759e-05	0.000393905	187;409;920;1193;1234;1535;2621;3627;3932;4283;5031;5777;5788;6347;6348;6352;6355;6373;6387;6622;7226;9454;10266;10268;10859;11151;30061	CCR5;CXCL10;CCL8;CORO1A;LCK;P2RY6;CXCL9;CXCL11;CCL5;TRPM2;RAMP3;CXCL12;CCL2;LILRB1;PTPN6;ARRB2;RAMP2;PTPRC;CCL3;CYBA;GAS6;CLIC2;SLC40A1;SNCA;CD4;APLNR;HOMER3	geneontology_Biological_Process
GO:0032602	chemokine production	http://amigo.geneontology.org/amigo/term/GO:0032602	69	11	2.4621	4.46773	2.91597e-05	0.000446143	972;3162;3606;3965;6279;6280;7097;7099;29108;51284;140885	CD74;LGALS9;PYCARD;TLR7;TLR4;IL18;SIRPA;TLR2;S100A9;S100A8;HMOX1	geneontology_Biological_Process
GO:0043903	regulation of symbiosis, encompassing mutualism through parasitism	http://amigo.geneontology.org/amigo/term/GO:0043903	169	18	6.03036	2.9849	3.23616e-05	0.000493798	348;920;940;972;2219;3394;3429;3965;4599;6348;6352;6772;8519;8547;8638;9636;10410;84875	CD74;LGALS9;APOE;CCL5;IRF8;FCN1;PARP10;ISG15;IFI27;IFITM1;MX1;CCL3;FCN3;CD4;IFITM3;CD28;STAT1;OASL	geneontology_Biological_Process
GO:0070232	regulation of T cell apoptotic process	http://amigo.geneontology.org/amigo/term/GO:0070232	27	7	0.96343	7.2657	3.32667e-05	0.000503536	939;3620;3718;3965;6352;11035;81704	CD27;LGALS9;CCL5;IDO1;DOCK8;RIPK3;JAK3	geneontology_Biological_Process
GO:2000406	positive regulation of T cell migration	http://amigo.geneontology.org/amigo/term/GO:2000406	27	7	0.96343	7.2657	3.32667e-05	0.000503536	199;3627;6352;6387;6846;29108;81704	AIF1;CXCL10;PYCARD;CCL5;CXCL12;XCL2;DOCK8	geneontology_Biological_Process
GO:0032607	interferon-alpha production	http://amigo.geneontology.org/amigo/term/GO:0032607	27	7	0.96343	7.2657	3.32667e-05	0.000503536	3663;3665;6772;7099;9111;51284;64135	TLR7;TLR4;IRF5;IFIH1;NMI;IRF7;STAT1	geneontology_Biological_Process
GO:0006816	calcium ion transport	http://amigo.geneontology.org/amigo/term/GO:0006816	305	26	10.8832	2.389	3.39129e-05	0.000511949	187;409;920;1193;1234;1535;2621;3627;3932;4283;5031;5777;5788;6347;6348;6352;6355;6373;6387;6622;7226;9454;10266;10268;10859;11151	CCR5;CXCL10;CCL8;CORO1A;LCK;P2RY6;CXCL9;CXCL11;CCL5;TRPM2;RAMP3;CXCL12;CCL2;LILRB1;PTPN6;ARRB2;RAMP2;PTPRC;CCL3;CYBA;GAS6;CLIC2;SNCA;CD4;APLNR;HOMER3	geneontology_Biological_Process
GO:1903900	regulation of viral life cycle	http://amigo.geneontology.org/amigo/term/GO:1903900	110	14	3.92509	3.5668	3.45421e-05	0.000519273	920;940;972;2219;3429;3965;4599;6352;8519;8547;8638;9636;10410;84875	CD74;LGALS9;CCL5;FCN1;PARP10;ISG15;IFI27;IFITM1;MX1;FCN3;CD4;IFITM3;CD28;OASL	geneontology_Biological_Process
GO:0048872	homeostasis of number of cells	http://amigo.geneontology.org/amigo/term/GO:0048872	202	20	7.20789	2.77474	3.45815e-05	0.000519273	567;972;2207;2625;3059;3162;3718;3965;5293;6688;6772;9636;10320;10461;10673;11035;11151;30061;54440;84433	SASH3;CD74;LGALS9;CORO1A;IKZF1;TNFSF13B;FCER1G;HCLS1;CARD11;B2M;GATA3;ISG15;SPI1;RIPK3;JAK3;HMOX1;SLC40A1;MERTK;PIK3CD;STAT1	geneontology_Biological_Process
GO:0010522	regulation of calcium ion transport into cytosol	http://amigo.geneontology.org/amigo/term/GO:0010522	83	12	2.96166	4.05179	3.49733e-05	0.000523766	187;920;1193;1535;3627;4283;5031;5777;6373;6622;10268;11151	CXCL10;CORO1A;P2RY6;CXCL9;CXCL11;RAMP3;PTPN6;CYBA;CLIC2;SNCA;CD4;APLNR	geneontology_Biological_Process
GO:0002861	regulation of inflammatory response to antigenic stimulus	http://amigo.geneontology.org/amigo/term/GO:0002861	19	6	0.677969	8.84996	3.62122e-05	0.000539744	718;940;2207;2213;2876;3133	FCER1G;FCGR2B;HLA-E;C3;GPX1;CD28	geneontology_Biological_Process
GO:0002716	negative regulation of natural killer cell mediated immunity	http://amigo.geneontology.org/amigo/term/GO:0002716	12	5	0.428191	11.677	3.62309e-05	0.000539744	409;3133;3965;5272;10859	LGALS9;HLA-E;LILRB1;ARRB2;SERPINB9	geneontology_Biological_Process
GO:0051928	positive regulation of calcium ion transport	http://amigo.geneontology.org/amigo/term/GO:0051928	97	13	3.46121	3.75591	3.78575e-05	0.000562497	187;409;920;3627;4283;5031;6347;6348;6352;6373;6387;6622;10268	CXCL10;P2RY6;CXCL9;CXCL11;CCL5;RAMP3;CXCL12;CCL2;ARRB2;CCL3;SNCA;CD4;APLNR	geneontology_Biological_Process
GO:0032612	interleukin-1 production	http://amigo.geneontology.org/amigo/term/GO:0032612	71	11	2.53346	4.34188	3.84061e-05	0.000567668	409;834;2621;3965;6348;7099;29108;58484;114548;114769;140885	LGALS9;CASP1;PYCARD;NLRC4;TLR4;SIRPA;NLRP3;ARRB2;CARD16;CCL3;GAS6	geneontology_Biological_Process
GO:0048525	negative regulation of viral process	http://amigo.geneontology.org/amigo/term/GO:0048525	71	11	2.53346	4.34188	3.84061e-05	0.000567668	2219;4599;6348;6352;6772;8519;8547;8638;9636;10410;84875	CCL5;FCN1;PARP10;ISG15;IFITM1;MX1;CCL3;FCN3;IFITM3;STAT1;OASL	geneontology_Biological_Process
GO:0016485	protein processing	http://amigo.geneontology.org/amigo/term/GO:0016485	204	20	7.27925	2.74754	3.98427e-05	0.000585843	629;710;712;713;714;715;716;717;718;719;728;834;1520;3075;5199;5552;5641;7123;29108;114769	C1QA;C1QB;C1QC;CASP1;CTSS;PYCARD;C3AR1;CLEC3B;SRGN;CFP;C2;C3;CARD16;CFB;SERPING1;LGMN;C1S;C5AR1;C1R;CFH	geneontology_Biological_Process
GO:2000116	regulation of cysteine-type endopeptidase activity	http://amigo.geneontology.org/amigo/term/GO:2000116	204	20	7.27925	2.74754	3.98427e-05	0.000585843	409;834;939;2537;2621;2876;3429;3932;3965;5272;5641;5698;6279;6280;6622;8743;29108;58484;114548;114769	CD27;LGALS9;CASP1;PYCARD;LCK;NLRC4;PSMB9;IFI6;TNFSF10;NLRP3;ARRB2;S100A9;CARD16;IFI27;LGMN;S100A8;GPX1;GAS6;SNCA;SERPINB9	geneontology_Biological_Process
GO:2000514	regulation of CD4-positive, alpha-beta T cell activation	http://amigo.geneontology.org/amigo/term/GO:2000514	48	9	1.71276	5.25466	4.14956e-05	0.000608566	942;2625;3594;3606;3718;3965;8651;54440;114548	SASH3;LGALS9;IL18;NLRP3;GATA3;JAK3;SOCS1;IL12RB1;CD86	geneontology_Biological_Process
GO:0072593	reactive oxygen species metabolic process	http://amigo.geneontology.org/amigo/term/GO:0072593	205	20	7.31493	2.73413	4.27323e-05	0.000624286	199;683;947;1535;1536;2537;2876;3039;3684;3689;4688;4689;5580;6622;7097;7099;7409;11035;140885;653361	AIF1;CYBB;NCF4;ITGAM;ITGB2;NCF1;TLR4;NCF2;SIRPA;IFI6;TLR2;VAV1;BST1;GPX1;CYBA;RIPK3;CD34;SNCA;PRKCD;HBA1	geneontology_Biological_Process
GO:0042554	superoxide anion generation	http://amigo.geneontology.org/amigo/term/GO:0042554	28	7	0.999113	7.00622	4.30085e-05	0.000624286	1535;1536;3684;3689;4688;5580;653361	CYBB;ITGAM;ITGB2;NCF1;NCF2;CYBA;PRKCD	geneontology_Biological_Process
GO:0001774	microglial cell activation	http://amigo.geneontology.org/amigo/term/GO:0001774	28	7	0.999113	7.00622	4.30085e-05	0.000624286	199;3684;3689;5788;6622;7097;51284	AIF1;ITGAM;ITGB2;TLR7;TLR2;PTPRC;SNCA	geneontology_Biological_Process
GO:0002269	leukocyte activation involved in inflammatory response	http://amigo.geneontology.org/amigo/term/GO:0002269	28	7	0.999113	7.00622	4.30085e-05	0.000624286	199;3684;3689;5788;6622;7097;51284	AIF1;ITGAM;ITGB2;TLR7;TLR2;PTPRC;SNCA	geneontology_Biological_Process
GO:0042100	B cell proliferation	http://amigo.geneontology.org/amigo/term/GO:0042100	72	11	2.56915	4.28158	4.39075e-05	0.000635704	683;972;2213;4332;5580;5788;7099;10673;22806;54440;84433	SASH3;CD74;TNFSF13B;MNDA;FCGR2B;CARD11;TLR4;BST1;PTPRC;PRKCD;IKZF3	geneontology_Biological_Process
GO:0032611	interleukin-1 beta production	http://amigo.geneontology.org/amigo/term/GO:0032611	60	10	2.14096	4.67081	4.53147e-05	0.00065274	409;834;3965;6348;7099;29108;58484;114548;114769;140885	LGALS9;CASP1;PYCARD;NLRC4;TLR4;SIRPA;NLRP3;ARRB2;CARD16;CCL3	geneontology_Biological_Process
GO:0032481	positive regulation of type I interferon production	http://amigo.geneontology.org/amigo/term/GO:0032481	60	10	2.14096	4.67081	4.53147e-05	0.00065274	929;3659;3663;3665;6772;7097;7099;51284;64135;79132	CD14;TLR7;TLR4;TLR2;IRF5;DHX58;IRF1;IFIH1;IRF7;STAT1	geneontology_Biological_Process
GO:0042269	regulation of natural killer cell mediated cytotoxicity	http://amigo.geneontology.org/amigo/term/GO:0042269	38	8	1.35594	5.89997	4.65093e-05	0.000667657	409;3133;3902;3965;5272;7409;10859;114836	LGALS9;LAG3;HLA-E;LILRB1;ARRB2;VAV1;SLAMF6;SERPINB9	geneontology_Biological_Process
GO:0007249	I-kappaB kinase/NF-kappaB signaling	http://amigo.geneontology.org/amigo/term/GO:0007249	223	21	7.95722	2.63911	4.65862e-05	0.000667657	834;920;929;972;3162;3557;3965;6398;6772;7097;7099;8743;10346;11035;23643;29108;51246;51284;84433;114769;140885	CD74;LGALS9;LY96;CASP1;PYCARD;CD14;SECTM1;TLR7;CARD11;TLR4;SIRPA;TNFSF10;TLR2;SHISA5;CARD16;RIPK3;IL1RN;HMOX1;CD4;TRIM22;STAT1	geneontology_Biological_Process
GO:0051924	regulation of calcium ion transport	http://amigo.geneontology.org/amigo/term/GO:0051924	190	19	6.77969	2.80249	4.72959e-05	0.000676116	187;409;920;1193;1535;3627;4283;5031;5777;6347;6348;6352;6373;6387;6622;9454;10268;10859;11151	CXCL10;CORO1A;P2RY6;CXCL9;CXCL11;CCL5;RAMP3;CXCL12;CCL2;LILRB1;PTPN6;ARRB2;CCL3;CYBA;CLIC2;SNCA;CD4;APLNR;HOMER3	geneontology_Biological_Process
GO:0019722	calcium-mediated signaling	http://amigo.geneontology.org/amigo/term/GO:0019722	174	18	6.20877	2.89912	4.77942e-05	0.000681519	683;916;920;1193;1234;1240;2633;2833;5031;5341;5788;6348;7226;7412;7535;9454;54209;84174	CD3E;CCR5;CXCR3;TREM2;PLEK;P2RY6;TRPM2;ZAP70;SLA2;GBP1;BST1;CMKLR1;PTPRC;CCL3;VCAM1;CLIC2;CD4;HOMER3	geneontology_Biological_Process
GO:0150077	regulation of neuroinflammatory response	http://amigo.geneontology.org/amigo/term/GO:0150077	20	6	0.713652	8.40746	5.01866e-05	0.000712046	3606;3684;3689;5788;7133;131450	TNFRSF1B;CD200R1;ITGAM;ITGB2;IL18;PTPRC	geneontology_Biological_Process
GO:0002479	antigen processing and presentation of exogenous peptide antigen via MHC class I, TAP-dependent	http://amigo.geneontology.org/amigo/term/GO:0002479	20	6	0.713652	8.40746	5.01866e-05	0.000712046	567;2209;3133;3134;6890;8673	FCGR1A;VAMP8;HLA-E;B2M;TAP1;HLA-F	geneontology_Biological_Process
GO:0032945	negative regulation of mononuclear cell proliferation	http://amigo.geneontology.org/amigo/term/GO:0032945	61	10	2.17664	4.59424	5.25073e-05	0.000741256	942;2213;3620;3965;4332;5777;7940;10859;11326;80380	VSIG4;LGALS9;LST1;MNDA;FCGR2B;LILRB1;PTPN6;IDO1;PDCD1LG2;CD86	geneontology_Biological_Process
GO:0050672	negative regulation of lymphocyte proliferation	http://amigo.geneontology.org/amigo/term/GO:0050672	61	10	2.17664	4.59424	5.25073e-05	0.000741256	942;2213;3620;3965;4332;5777;7940;10859;11326;80380	VSIG4;LGALS9;LST1;MNDA;FCGR2B;LILRB1;PTPN6;IDO1;PDCD1LG2;CD86	geneontology_Biological_Process
GO:0019932	second-messenger-mediated signaling	http://amigo.geneontology.org/amigo/term/GO:0019932	350	28	12.4889	2.24199	5.31045e-05	0.000747822	147;187;348;683;916;920;1193;1234;1240;2357;2633;2833;3627;4283;5031;5341;5788;6348;6373;7226;7412;7535;8698;9454;10266;10268;54209;84174	CD3E;CCR5;CXCR3;CXCL10;TREM2;S1PR4;PLEK;APOE;P2RY6;CXCL9;CXCL11;TRPM2;ZAP70;RAMP3;SLA2;GBP1;BST1;CMKLR1;RAMP2;PTPRC;CCL3;VCAM1;CLIC2;FPR1;CD4;ADRA1B;APLNR;HOMER3	geneontology_Biological_Process
GO:0032743	positive regulation of interleukin-2 production	http://amigo.geneontology.org/amigo/term/GO:0032743	29	7	1.0348	6.76462	5.49723e-05	0.000770292	916;920;940;942;5788;54440;84433	CD3E;SASH3;CARD11;PTPRC;CD4;CD86;CD28	geneontology_Biological_Process
GO:2000516	positive regulation of CD4-positive, alpha-beta T cell activation	http://amigo.geneontology.org/amigo/term/GO:2000516	29	7	1.0348	6.76462	5.49723e-05	0.000770292	942;3594;3606;3965;8651;54440;114548	SASH3;LGALS9;IL18;NLRP3;SOCS1;IL12RB1;CD86	geneontology_Biological_Process
GO:0050702	interleukin-1 beta secretion	http://amigo.geneontology.org/amigo/term/GO:0050702	39	8	1.39162	5.74869	5.67143e-05	0.000790787	834;3965;6348;7099;29108;58484;114548;114769	LGALS9;CASP1;PYCARD;NLRC4;TLR4;NLRP3;CARD16;CCL3	geneontology_Biological_Process
GO:0050704	regulation of interleukin-1 secretion	http://amigo.geneontology.org/amigo/term/GO:0050704	39	8	1.39162	5.74869	5.67143e-05	0.000790787	834;2621;3965;6348;7099;29108;114548;114769	LGALS9;CASP1;PYCARD;TLR4;NLRP3;CARD16;CCL3;GAS6	geneontology_Biological_Process
GO:0045064	T-helper 2 cell differentiation	http://amigo.geneontology.org/amigo/term/GO:0045064	13	5	0.463874	10.7788	5.71574e-05	0.00079112	942;2625;3606;10538;114548	IL18;NLRP3;GATA3;BATF;CD86	geneontology_Biological_Process
GO:0035723	interleukin-15-mediated signaling pathway	http://amigo.geneontology.org/amigo/term/GO:0035723	13	5	0.463874	10.7788	5.71574e-05	0.00079112	920;3561;3601;3718;6776	IL2RG;IL15RA;JAK3;STAT5A;CD4	geneontology_Biological_Process
GO:0071350	cellular response to interleukin-15	http://amigo.geneontology.org/amigo/term/GO:0071350	13	5	0.463874	10.7788	5.71574e-05	0.00079112	920;3561;3601;3718;6776	IL2RG;IL15RA;JAK3;STAT5A;CD4	geneontology_Biological_Process
GO:0043302	positive regulation of leukocyte degranulation	http://amigo.geneontology.org/amigo/term/GO:0043302	21	6	0.749335	8.0071	6.8164e-05	0.000938872	2207;2268;3684;3689;5724;8673	PTAFR;FCER1G;ITGAM;VAMP8;ITGB2;FGR	geneontology_Biological_Process
GO:0032727	positive regulation of interferon-alpha production	http://amigo.geneontology.org/amigo/term/GO:0032727	21	6	0.749335	8.0071	6.8164e-05	0.000938872	3663;3665;6772;7099;51284;64135	TLR7;TLR4;IRF5;IFIH1;IRF7;STAT1	geneontology_Biological_Process
GO:0002715	regulation of natural killer cell mediated immunity	http://amigo.geneontology.org/amigo/term/GO:0002715	40	8	1.4273	5.60497	6.87159e-05	0.000944176	409;3133;3902;3965;5272;7409;10859;114836	LGALS9;LAG3;HLA-E;LILRB1;ARRB2;VAV1;SLAMF6;SERPINB9	geneontology_Biological_Process
GO:0033344	cholesterol efflux	http://amigo.geneontology.org/amigo/term/GO:0033344	30	7	1.07048	6.53913	6.95276e-05	0.000948423	341;344;348;1071;5360;10062;10577	APOE;APOC1;PLTP;NPC2;NR1H3;APOC2;CETP	geneontology_Biological_Process
GO:0046006	regulation of activated T cell proliferation	http://amigo.geneontology.org/amigo/term/GO:0046006	30	7	1.07048	6.53913	6.95276e-05	0.000948423	3594;3606;3620;3965;11035;29108;80380	LGALS9;PYCARD;IL18;IDO1;RIPK3;PDCD1LG2;IL12RB1	geneontology_Biological_Process
GO:0032728	positive regulation of interferon-beta production	http://amigo.geneontology.org/amigo/term/GO:0032728	30	7	1.07048	6.53913	6.95276e-05	0.000948423	3659;3663;3665;7097;7099;51284;64135	TLR7;TLR4;TLR2;IRF5;IRF1;IFIH1;IRF7	geneontology_Biological_Process
GO:0032652	regulation of interleukin-1 production	http://amigo.geneontology.org/amigo/term/GO:0032652	63	10	2.248	4.44839	6.98434e-05	0.000950441	409;834;2621;3965;6348;7099;29108;114548;114769;140885	LGALS9;CASP1;PYCARD;TLR4;SIRPA;NLRP3;ARRB2;CARD16;CCL3;GAS6	geneontology_Biological_Process
GO:0051279	regulation of release of sequestered calcium ion into cytosol	http://amigo.geneontology.org/amigo/term/GO:0051279	64	10	2.28369	4.37888	8.01942e-05	0.00108868	187;1193;1535;3627;4283;5031;5777;6373;6622;11151	CXCL10;CORO1A;P2RY6;CXCL9;CXCL11;PTPN6;CYBA;CLIC2;SNCA;APLNR	geneontology_Biological_Process
GO:0034375	high-density lipoprotein particle remodeling	http://amigo.geneontology.org/amigo/term/GO:0034375	14	5	0.499556	10.0089	8.63196e-05	0.00116624	341;344;348;1071;5360	APOE;APOC1;PLTP;APOC2;CETP	geneontology_Biological_Process
GO:0070672	response to interleukin-15	http://amigo.geneontology.org/amigo/term/GO:0070672	14	5	0.499556	10.0089	8.63196e-05	0.00116624	920;3561;3601;3718;6776	IL2RG;IL15RA;JAK3;STAT5A;CD4	geneontology_Biological_Process
GO:0042092	type 2 immune response	http://amigo.geneontology.org/amigo/term/GO:0042092	31	7	1.10616	6.32819	8.70831e-05	0.00117319	942;972;2625;3606;3620;10538;114548	CD74;IL18;NLRP3;GATA3;BATF;IDO1;CD86	geneontology_Biological_Process
GO:0002576	platelet degranulation	http://amigo.geneontology.org/amigo/term/GO:0002576	105	13	3.74667	3.46974	8.76625e-05	0.00117319	710;1675;2162;2207;2621;5265;5341;5552;6813;7114;7123;7450;83706	PLEK;CLEC3B;FCER1G;F13A1;SRGN;SERPINA1;FERMT3;SERPING1;CFD;GAS6;TMSB4X;STXBP2;VWF	geneontology_Biological_Process
GO:0033209	tumor necrosis factor-mediated signaling pathway	http://amigo.geneontology.org/amigo/term/GO:0033209	105	13	3.74667	3.46974	8.76625e-05	0.00117319	834;939;944;2621;4050;6772;7114;7133;7185;8741;10673;29108;114769	LTB;CD27;TNFSF13B;CASP1;PYCARD;TNFSF8;TNFRSF1B;TNFSF13;CARD16;GAS6;TMSB4X;TRAF1;STAT1	geneontology_Biological_Process
GO:0014066	regulation of phosphatidylinositol 3-kinase signaling	http://amigo.geneontology.org/amigo/term/GO:0014066	105	13	3.74667	3.46974	8.76625e-05	0.00117319	940;2268;3059;3606;5008;5293;5777;6352;7010;10870;23533;118788;653361	HCST;CCL5;NCF1;HCLS1;IL18;PIK3R5;PTPN6;FGR;PIK3AP1;PIK3CD;CD28;TEK;OSM	geneontology_Biological_Process
GO:0019079	viral genome replication	http://amigo.geneontology.org/amigo/term/GO:0019079	91	12	3.24712	3.69559	8.81577e-05	0.00117703	940;2621;3429;4599;6347;6352;8519;8638;9636;10410;30835;84875	CCL5;CD209;CCL2;PARP10;ISG15;IFI27;IFITM1;MX1;GAS6;IFITM3;CD28;OASL	geneontology_Biological_Process
GO:0032651	regulation of interleukin-1 beta production	http://amigo.geneontology.org/amigo/term/GO:0032651	53	9	1.89118	4.75894	9.36789e-05	0.0012478	409;834;3965;6348;7099;29108;114548;114769;140885	LGALS9;CASP1;PYCARD;TLR4;SIRPA;NLRP3;ARRB2;CARD16;CCL3	geneontology_Biological_Process
GO:0046638	positive regulation of alpha-beta T cell differentiation	http://amigo.geneontology.org/amigo/term/GO:0046638	42	8	1.49867	5.33807	9.90886e-05	0.00131368	942;3594;3606;3965;7535;8651;54440;114548	SASH3;LGALS9;ZAP70;IL18;NLRP3;SOCS1;IL12RB1;CD86	geneontology_Biological_Process
GO:0002448	mast cell mediated immunity	http://amigo.geneontology.org/amigo/term/GO:0002448	42	8	1.49867	5.33807	9.90886e-05	0.00131368	2207;2268;3162;3965;5272;5293;6813;8673	LGALS9;FCER1G;VAMP8;FGR;HMOX1;STXBP2;PIK3CD;SERPINB9	geneontology_Biological_Process
GO:0043281	regulation of cysteine-type endopeptidase activity involved in apoptotic process	http://amigo.geneontology.org/amigo/term/GO:0043281	184	18	6.5656	2.74156	9.93298e-05	0.0013138	409;834;939;2537;2621;2876;3429;3932;3965;5272;6279;6280;6622;8743;29108;58484;114548;114769	CD27;LGALS9;CASP1;PYCARD;LCK;NLRC4;IFI6;TNFSF10;NLRP3;ARRB2;S100A9;CARD16;IFI27;S100A8;GPX1;GAS6;SNCA;SERPINB9	geneontology_Biological_Process
GO:0006898	receptor-mediated endocytosis	http://amigo.geneontology.org/amigo/term/GO:0006898	235	21	8.38541	2.50435	9.961e-05	0.00131443	341;344;348;409;567;929;1601;2207;2209;2213;3039;3689;4481;6622;6653;8542;9332;10266;10268;10859;58191	CD163;CD14;APOE;MSR1;APOC1;FCGR1A;FCER1G;FCGR2B;ITGB2;RAMP3;LILRB1;CXCL16;B2M;ARRB2;APOL1;RAMP2;DAB2;APOC2;SNCA;SORL1;HBA1	geneontology_Biological_Process
GO:0050871	positive regulation of B cell activation	http://amigo.geneontology.org/amigo/term/GO:0050871	66	10	2.35505	4.24619	0.000104839	0.00138022	683;939;940;972;5788;7099;8741;10673;54440;84433	SASH3;CD27;CD74;TNFSF13B;TNFSF13;CARD11;TLR4;BST1;PTPRC;CD28	geneontology_Biological_Process
GO:0050830	defense response to Gram-positive bacterium	http://amigo.geneontology.org/amigo/term/GO:0050830	54	9	1.92686	4.67081	0.000108934	0.00142749	728;944;2268;3133;4069;6036;6039;7097;114548	TNFSF8;HLA-E;RNASE2;LYZ;NLRP3;TLR2;RNASE6;FGR;C5AR1	geneontology_Biological_Process
GO:0031343	positive regulation of cell killing	http://amigo.geneontology.org/amigo/term/GO:0031343	54	9	1.92686	4.67081	0.000108934	0.00142749	567;3133;3134;3594;3902;5551;5788;7409;114836	LAG3;PRF1;HLA-E;B2M;VAV1;HLA-F;PTPRC;IL12RB1;SLAMF6	geneontology_Biological_Process
GO:0051047	positive regulation of secretion	http://amigo.geneontology.org/amigo/term/GO:0051047	346	27	12.3462	2.18691	0.000110079	0.00143916	834;914;929;947;1535;2207;2219;2268;2625;3133;3684;3689;3965;5008;5724;6279;6348;6387;6622;7096;7097;7099;8673;8692;29108;64135;114548	CD2;LGALS9;CASP1;PYCARD;CD14;PTAFR;FCER1G;ITGAM;VAMP8;ITGB2;CXCL12;HLA-E;TLR4;TLR1;FCN1;NLRP3;TLR2;GATA3;FGR;CCL3;S100A8;CYBA;IFIH1;CD34;SNCA;HYAL2;OSM	geneontology_Biological_Process
GO:0051092	positive regulation of NF-kappaB transcription factor activity	http://amigo.geneontology.org/amigo/term/GO:0051092	138	15	4.9242	3.04618	0.000116323	0.00151729	3606;3689;3965;6279;6280;7097;7099;7185;10346;11035;29108;58484;84433;114548;114769	LGALS9;PYCARD;ITGB2;NLRC4;CARD11;TLR4;IL18;NLRP3;TLR2;S100A9;CARD16;S100A8;RIPK3;TRIM22;TRAF1	geneontology_Biological_Process
GO:0034368	protein-lipid complex remodeling	http://amigo.geneontology.org/amigo/term/GO:0034368	23	6	0.8207	7.31083	0.000119355	0.00154262	341;344;348;1071;5360;7941	APOE;APOC1;PLA2G7;PLTP;APOC2;CETP	geneontology_Biological_Process
GO:0034369	plasma lipoprotein particle remodeling	http://amigo.geneontology.org/amigo/term/GO:0034369	23	6	0.8207	7.31083	0.000119355	0.00154262	341;344;348;1071;5360;7941	APOE;APOC1;PLA2G7;PLTP;APOC2;CETP	geneontology_Biological_Process
GO:0045577	regulation of B cell differentiation	http://amigo.geneontology.org/amigo/term/GO:0045577	23	6	0.8207	7.31083	0.000119355	0.00154262	939;5777;5788;22806;84433;150372	CD27;NFAM1;CARD11;PTPN6;PTPRC;IKZF3	geneontology_Biological_Process
GO:0050718	positive regulation of interleukin-1 beta secretion	http://amigo.geneontology.org/amigo/term/GO:0050718	23	6	0.8207	7.31083	0.000119355	0.00154262	834;3965;6348;7099;29108;114548	LGALS9;CASP1;PYCARD;TLR4;NLRP3;CCL3	geneontology_Biological_Process
GO:0034134	toll-like receptor 2 signaling pathway	http://amigo.geneontology.org/amigo/term/GO:0034134	15	5	0.535239	9.34162	0.000125708	0.00162103	1535;3965;7096;7097;118788	LGALS9;TLR1;TLR2;PIK3AP1;CYBA	geneontology_Biological_Process
GO:0006801	superoxide metabolic process	http://amigo.geneontology.org/amigo/term/GO:0006801	55	9	1.96254	4.58589	0.000126216	0.00162389	683;1535;1536;3684;3689;4688;4689;5580;653361	CYBB;NCF4;ITGAM;ITGB2;NCF1;NCF2;BST1;CYBA;PRKCD	geneontology_Biological_Process
GO:0043270	positive regulation of ion transport	http://amigo.geneontology.org/amigo/term/GO:0043270	222	20	7.92154	2.52476	0.000130231	0.00166796	187;348;409;920;1520;3627;4283;5031;5580;5724;6324;6347;6348;6352;6373;6387;6622;7114;8673;10268	CXCL10;CTSS;APOE;P2RY6;PTAFR;CXCL9;CXCL11;CCL5;VAMP8;RAMP3;CXCL12;CCL2;ARRB2;SCN1B;CCL3;TMSB4X;SNCA;PRKCD;CD4;APLNR	geneontology_Biological_Process
GO:0050730	regulation of peptidyl-tyrosine phosphorylation	http://amigo.geneontology.org/amigo/term/GO:0050730	222	20	7.92154	2.52476	0.000130231	0.00166796	409;683;916;920;972;2621;3059;3606;3689;5008;5580;5777;5788;6352;8651;8692;54209;64092;83666;653361	CD3E;CD74;SAMSN1;TREM2;CCL5;ITGB2;NCF1;HCLS1;IL18;PTPN6;ARRB2;BST1;PARP9;PTPRC;GAS6;SOCS1;PRKCD;HYAL2;CD4;OSM	geneontology_Biological_Process
GO:0044764	multi-organism cellular process	http://amigo.geneontology.org/amigo/term/GO:0044764	33	7	1.17753	5.94467	0.000133033	0.00169617	920;1234;2621;3665;8692;64135;79132	CCR5;DHX58;GAS6;IFIH1;HYAL2;CD4;IRF7	geneontology_Biological_Process
GO:0071622	regulation of granulocyte chemotaxis	http://amigo.geneontology.org/amigo/term/GO:0071622	33	7	1.17753	5.94467	0.000133033	0.00169617	683;719;728;972;1240;4354;6352	CD74;C3AR1;CCL5;MPP1;BST1;CMKLR1;C5AR1	geneontology_Biological_Process
GO:0050709	negative regulation of protein secretion	http://amigo.geneontology.org/amigo/term/GO:0050709	95	12	3.38985	3.53998	0.000134367	0.00170933	947;2213;2621;2633;5552;7114;7351;10062;10859;114548;114769;131450	CD200R1;FCGR2B;SRGN;LILRB1;UCP2;NLRP3;GBP1;CARD16;NR1H3;GAS6;TMSB4X;CD34	geneontology_Biological_Process
GO:0032720	negative regulation of tumor necrosis factor production	http://amigo.geneontology.org/amigo/term/GO:0032720	44	8	1.57003	5.09543	0.000139805	0.00177452	409;947;2621;3965;5777;7099;10859;140885	LGALS9;TLR4;LILRB1;SIRPA;PTPN6;ARRB2;GAS6;CD34	geneontology_Biological_Process
GO:0014065	phosphatidylinositol 3-kinase signaling	http://amigo.geneontology.org/amigo/term/GO:0014065	125	14	4.46033	3.13878	0.000141941	0.0017976	940;2268;2625;3059;3606;5008;5293;5777;6352;7010;10870;23533;118788;653361	HCST;CCL5;NCF1;HCLS1;IL18;PIK3R5;PTPN6;GATA3;FGR;PIK3AP1;PIK3CD;CD28;TEK;OSM	geneontology_Biological_Process
GO:0060191	regulation of lipase activity	http://amigo.geneontology.org/amigo/term/GO:0060191	82	11	2.92597	3.75943	0.000147892	0.00186879	341;344;728;2769;5031;5724;6352;6622;8698;10062;115727	S1PR4;APOC1;P2RY6;PTAFR;CCL5;NR1H3;RASGRP4;APOC2;SNCA;C5AR1;GNA15	geneontology_Biological_Process
GO:0002698	negative regulation of immune effector process	http://amigo.geneontology.org/amigo/term/GO:0002698	96	12	3.42553	3.50311	0.000148726	0.00187514	409;710;2213;3133;3162;3718;3965;5272;5777;5788;10859;79132	LGALS9;FCGR2B;HLA-E;LILRB1;PTPN6;ARRB2;SERPING1;DHX58;PTPRC;JAK3;HMOX1;SERPINB9	geneontology_Biological_Process
GO:0002724	regulation of T cell cytokine production	http://amigo.geneontology.org/amigo/term/GO:0002724	24	6	0.856382	7.00622	0.000154399	0.00192948	567;2625;3606;7133;54440;114548	SASH3;TNFRSF1B;IL18;NLRP3;B2M;GATA3	geneontology_Biological_Process
GO:0035456	response to interferon-beta	http://amigo.geneontology.org/amigo/term/GO:0035456	24	6	0.856382	7.00622	0.000154399	0.00192948	3437;3659;4332;6772;8519;10410	MNDA;IFITM1;IFIT3;IRF1;IFITM3;STAT1	geneontology_Biological_Process
GO:0036336	dendritic cell migration	http://amigo.geneontology.org/amigo/term/GO:0036336	24	6	0.856382	7.00622	0.000154399	0.00192948	1234;2621;3965;6352;7226;81704	CCR5;LGALS9;CCL5;TRPM2;DOCK8;GAS6	geneontology_Biological_Process
GO:0001773	myeloid dendritic cell activation	http://amigo.geneontology.org/amigo/term/GO:0001773	24	6	0.856382	7.00622	0.000154399	0.00192948	914;1794;6688;10538;29108;116071	CD2;PYCARD;DOCK2;BATF2;SPI1;BATF	geneontology_Biological_Process
GO:0050706	regulation of interleukin-1 beta secretion	http://amigo.geneontology.org/amigo/term/GO:0050706	34	7	1.21321	5.76982	0.00016245	0.00202562	834;3965;6348;7099;29108;114548;114769	LGALS9;CASP1;PYCARD;TLR4;NLRP3;CARD16;CCL3	geneontology_Biological_Process
GO:1903532	positive regulation of secretion by cell	http://amigo.geneontology.org/amigo/term/GO:1903532	317	25	11.3114	2.21016	0.000167683	0.00208628	834;914;929;947;2207;2219;2268;2625;3133;3684;3689;3965;5008;5724;6348;6387;6622;7096;7097;7099;8673;8692;29108;64135;114548	CD2;LGALS9;CASP1;PYCARD;CD14;PTAFR;FCER1G;ITGAM;VAMP8;ITGB2;CXCL12;HLA-E;TLR4;TLR1;FCN1;NLRP3;TLR2;GATA3;FGR;CCL3;IFIH1;CD34;SNCA;HYAL2;OSM	geneontology_Biological_Process
GO:0051090	regulation of DNA-binding transcription factor activity	http://amigo.geneontology.org/amigo/term/GO:0051090	355	27	12.6673	2.13147	0.000168484	0.00209164	140;409;1240;2535;2621;3055;3059;3162;3606;3689;3965;6279;6280;7097;7099;7114;7185;10346;11035;29108;53840;58484;84433;84875;114548;114769;150372	LGALS9;PYCARD;ITGB2;NLRC4;NFAM1;HCLS1;CARD11;TLR4;IL18;NLRP3;TLR2;ARRB2;S100A9;TRIM34;ADORA3;PARP10;CARD16;CMKLR1;HCK;S100A8;RIPK3;GAS6;FZD2;TMSB4X;HMOX1;TRIM22;TRAF1	geneontology_Biological_Process
GO:0071347	cellular response to interleukin-1	http://amigo.geneontology.org/amigo/term/GO:0071347	112	13	3.99645	3.25289	0.000170351	0.00211019	2633;2634;3557;6347;6348;6352;6355;6358;6362;6846;8692;29108;140885	CCL8;PYCARD;CCL5;CCL2;SIRPA;GBP1;XCL2;CCL18;CCL3;GBP2;IL1RN;HYAL2;CCL14	geneontology_Biological_Process
GO:0035455	response to interferon-alpha	http://amigo.geneontology.org/amigo/term/GO:0035455	16	5	0.570922	8.75777	0.000177527	0.00218473	2621;2625;3437;8519;10410	GATA3;IFITM1;IFIT3;GAS6;IFITM3	geneontology_Biological_Process
GO:0032693	negative regulation of interleukin-10 production	http://amigo.geneontology.org/amigo/term/GO:0032693	16	5	0.570922	8.75777	0.000177527	0.00218473	2213;3620;3718;10859;80380	FCGR2B;LILRB1;IDO1;JAK3;PDCD1LG2	geneontology_Biological_Process
GO:0019883	antigen processing and presentation of endogenous antigen	http://amigo.geneontology.org/amigo/term/GO:0019883	16	5	0.570922	8.75777	0.000177527	0.00218473	567;972;3133;3134;6890	CD74;HLA-E;B2M;TAP1;HLA-F	geneontology_Biological_Process
GO:0010469	regulation of signaling receptor activity	http://amigo.geneontology.org/amigo/term/GO:0010469	416	30	14.844	2.02102	0.00018919	0.00232322	944;1393;2213;2621;3557;3606;3627;4050;4283;5008;5580;6347;6348;6352;6355;6358;6362;6373;6387;6398;6846;8741;8743;9235;10148;10268;10673;58191;146433;653361	LTB;CXCL10;CCL8;TNFSF13B;SECTM1;TNFSF8;CXCL9;CXCL11;CCL5;FCGR2B;TNFSF13;RAMP3;NCF1;CXCL12;CCL2;EBI3;IL32;IL18;CXCL16;TNFSF10;CRHBP;XCL2;CCL18;CCL3;GAS6;IL1RN;PRKCD;IL34;OSM;CCL14	geneontology_Biological_Process
GO:1903901	negative regulation of viral life cycle	http://amigo.geneontology.org/amigo/term/GO:1903901	58	9	2.06959	4.34869	0.000192369	0.00233951	2219;4599;6352;8519;8547;8638;9636;10410;84875	CCL5;FCN1;PARP10;ISG15;IFITM1;MX1;FCN3;IFITM3;OASL	geneontology_Biological_Process
GO:0050853	B cell receptor signaling pathway	http://amigo.geneontology.org/amigo/term/GO:0050853	46	8	1.6414	4.87389	0.000193409	0.00233951	974;3932;4332;5293;5777;5788;9404;150372	MNDA;LCK;LPXN;NFAM1;PTPN6;PTPRC;CD79B;PIK3CD	geneontology_Biological_Process
GO:0010524	positive regulation of calcium ion transport into cytosol	http://amigo.geneontology.org/amigo/term/GO:0010524	46	8	1.6414	4.87389	0.000193409	0.00233951	187;920;3627;4283;5031;6373;6622;10268	CXCL10;P2RY6;CXCL9;CXCL11;RAMP3;SNCA;CD4;APLNR	geneontology_Biological_Process
GO:1903556	negative regulation of tumor necrosis factor superfamily cytokine production	http://amigo.geneontology.org/amigo/term/GO:1903556	46	8	1.6414	4.87389	0.000193409	0.00233951	409;947;2621;3965;5777;7099;10859;140885	LGALS9;TLR4;LILRB1;SIRPA;PTPN6;ARRB2;GAS6;CD34	geneontology_Biological_Process
GO:0070228	regulation of lymphocyte apoptotic process	http://amigo.geneontology.org/amigo/term/GO:0070228	46	8	1.6414	4.87389	0.000193409	0.00233951	939;972;3620;3718;3965;6352;11035;81704	CD27;CD74;LGALS9;CCL5;IDO1;DOCK8;RIPK3;JAK3	geneontology_Biological_Process
GO:0002712	regulation of B cell mediated immunity	http://amigo.geneontology.org/amigo/term/GO:0002712	46	8	1.6414	4.87389	0.000193409	0.00233951	718;940;2207;2213;3133;5777;5788;8741	FCER1G;FCGR2B;TNFSF13;HLA-E;PTPN6;C3;PTPRC;CD28	geneontology_Biological_Process
GO:0002889	regulation of immunoglobulin mediated immune response	http://amigo.geneontology.org/amigo/term/GO:0002889	46	8	1.6414	4.87389	0.000193409	0.00233951	718;940;2207;2213;3133;5777;5788;8741	FCER1G;FCGR2B;TNFSF13;HLA-E;PTPN6;C3;PTPRC;CD28	geneontology_Biological_Process
GO:0015914	phospholipid transport	http://amigo.geneontology.org/amigo/term/GO:0015914	35	7	1.24889	5.60497	0.000196917	0.00234911	341;344;348;1071;5360;5580;10577	APOE;APOC1;PLTP;NPC2;APOC2;CETP;PRKCD	geneontology_Biological_Process
GO:0050798	activated T cell proliferation	http://amigo.geneontology.org/amigo/term/GO:0050798	35	7	1.24889	5.60497	0.000196917	0.00234911	3594;3606;3620;3965;11035;29108;80380	LGALS9;PYCARD;IL18;IDO1;RIPK3;PDCD1LG2;IL12RB1	geneontology_Biological_Process
GO:0061900	glial cell activation	http://amigo.geneontology.org/amigo/term/GO:0061900	35	7	1.24889	5.60497	0.000196917	0.00234911	199;3684;3689;5788;6622;7097;51284	AIF1;ITGAM;ITGB2;TLR7;TLR2;PTPRC;SNCA	geneontology_Biological_Process
GO:0001961	positive regulation of cytokine-mediated signaling pathway	http://amigo.geneontology.org/amigo/term/GO:0001961	35	7	1.24889	5.60497	0.000196917	0.00234911	834;972;2621;3665;54209;83666;146722	CD74;CASP1;TREM2;CD300LF;PARP9;GAS6;IRF7	geneontology_Biological_Process
GO:1905517	macrophage migration	http://amigo.geneontology.org/amigo/term/GO:1905517	35	7	1.24889	5.60497	0.000196917	0.00234911	719;728;1240;6347;6348;6352;131450	C3AR1;CD200R1;CCL5;CCL2;CMKLR1;CCL3;C5AR1	geneontology_Biological_Process
GO:0034367	protein-containing complex remodeling	http://amigo.geneontology.org/amigo/term/GO:0034367	25	6	0.892065	6.72597	0.000197108	0.00234911	341;344;348;1071;5360;7941	APOE;APOC1;PLA2G7;PLTP;APOC2;CETP	geneontology_Biological_Process
GO:0032689	negative regulation of interferon-gamma production	http://amigo.geneontology.org/amigo/term/GO:0032689	25	6	0.892065	6.72597	0.000197108	0.00234911	2621;2625;3965;7099;10859;80380	LGALS9;TLR4;LILRB1;GATA3;GAS6;PDCD1LG2	geneontology_Biological_Process
GO:0051604	protein maturation	http://amigo.geneontology.org/amigo/term/GO:0051604	247	21	8.8136	2.38268	0.000200635	0.00238613	629;710;712;713;714;715;716;717;718;719;728;834;1520;3075;5199;5552;5641;6653;7123;29108;114769	C1QA;C1QB;C1QC;CASP1;CTSS;PYCARD;C3AR1;CLEC3B;SRGN;CFP;C2;C3;CARD16;CFB;SERPING1;LGMN;C1S;C5AR1;SORL1;C1R;CFH	geneontology_Biological_Process
GO:0001912	positive regulation of leukocyte mediated cytotoxicity	http://amigo.geneontology.org/amigo/term/GO:0001912	47	8	1.67708	4.77019	0.000225946	0.0026759	567;3133;3134;3594;3902;5788;7409;114836	LAG3;HLA-E;B2M;VAV1;HLA-F;PTPRC;IL12RB1;SLAMF6	geneontology_Biological_Process
GO:0045806	negative regulation of endocytosis	http://amigo.geneontology.org/amigo/term/GO:0045806	47	8	1.67708	4.77019	0.000225946	0.0026759	341;344;2213;7097;10062;10859;140885;146722	APOC1;FCGR2B;LILRB1;SIRPA;TLR2;CD300LF;NR1H3;APOC2	geneontology_Biological_Process
GO:0002793	positive regulation of peptide secretion	http://amigo.geneontology.org/amigo/term/GO:0002793	214	19	7.63608	2.48819	0.000230966	0.00272964	834;914;929;947;2219;2268;2625;3133;3965;5008;6279;6348;7096;7097;7099;8692;29108;64135;114548	CD2;LGALS9;CASP1;PYCARD;CD14;HLA-E;TLR4;TLR1;FCN1;NLRP3;TLR2;GATA3;FGR;CCL3;S100A8;IFIH1;CD34;HYAL2;OSM	geneontology_Biological_Process
GO:0048015	phosphatidylinositol-mediated signaling	http://amigo.geneontology.org/amigo/term/GO:0048015	147	15	5.24534	2.85968	0.000235851	0.00278157	940;2268;2625;3059;3606;5008;5293;5724;5777;6352;7010;10870;23533;118788;653361	HCST;PTAFR;CCL5;NCF1;HCLS1;IL18;PIK3R5;PTPN6;GATA3;FGR;PIK3AP1;PIK3CD;CD28;TEK;OSM	geneontology_Biological_Process
GO:0033003	regulation of mast cell activation	http://amigo.geneontology.org/amigo/term/GO:0033003	36	7	1.28457	5.44928	0.000237055	0.00278416	2207;2268;3162;3965;6813;8673;146722	LGALS9;FCER1G;VAMP8;CD300LF;FGR;HMOX1;STXBP2	geneontology_Biological_Process
GO:0002474	antigen processing and presentation of peptide antigen via MHC class I	http://amigo.geneontology.org/amigo/term/GO:0002474	36	7	1.28457	5.44928	0.000237055	0.00278416	567;2207;2209;3133;3134;6890;8673	FCGR1A;FCER1G;VAMP8;HLA-E;B2M;TAP1;HLA-F	geneontology_Biological_Process
GO:0002726	positive regulation of T cell cytokine production	http://amigo.geneontology.org/amigo/term/GO:0002726	17	5	0.606604	8.24261	0.000244183	0.00286194	567;2625;3606;54440;114548	SASH3;IL18;NLRP3;B2M;GATA3	geneontology_Biological_Process
GO:0002828	regulation of type 2 immune response	http://amigo.geneontology.org/amigo/term/GO:0002828	26	6	0.927748	6.46728	0.000248616	0.00290189	942;972;2625;3606;3620;114548	CD74;IL18;NLRP3;GATA3;IDO1;CD86	geneontology_Biological_Process
GO:0050716	positive regulation of interleukin-1 secretion	http://amigo.geneontology.org/amigo/term/GO:0050716	26	6	0.927748	6.46728	0.000248616	0.00290189	834;3965;6348;7099;29108;114548	LGALS9;CASP1;PYCARD;TLR4;NLRP3;CCL3	geneontology_Biological_Process
GO:0050714	positive regulation of protein secretion	http://amigo.geneontology.org/amigo/term/GO:0050714	198	18	7.06516	2.54771	0.000251099	0.00292483	834;914;929;947;2219;2268;2625;3133;3965;5008;6348;7096;7097;7099;8692;29108;64135;114548	CD2;LGALS9;CASP1;PYCARD;CD14;HLA-E;TLR4;TLR1;FCN1;NLRP3;TLR2;GATA3;FGR;CCL3;IFIH1;CD34;HYAL2;OSM	geneontology_Biological_Process
GO:0048017	inositol lipid-mediated signaling	http://amigo.geneontology.org/amigo/term/GO:0048017	149	15	5.31671	2.82129	0.000273576	0.00318012	940;2268;2625;3059;3606;5008;5293;5724;5777;6352;7010;10870;23533;118788;653361	HCST;PTAFR;CCL5;NCF1;HCLS1;IL18;PIK3R5;PTPN6;GATA3;FGR;PIK3AP1;PIK3CD;CD28;TEK;OSM	geneontology_Biological_Process
GO:0001776	leukocyte homeostasis	http://amigo.geneontology.org/amigo/term/GO:0001776	74	10	2.64051	3.78714	0.000277144	0.00321498	972;2207;3718;3965;5293;10461;10673;11035;11151;30061	CD74;LGALS9;CORO1A;TNFSF13B;FCER1G;RIPK3;JAK3;SLC40A1;MERTK;PIK3CD	geneontology_Biological_Process
GO:0097048	dendritic cell apoptotic process	http://amigo.geneontology.org/amigo/term/GO:0097048	10	4	0.356826	11.2099	0.000282258	0.00323454	2621;3965;6387;10859	LGALS9;CXCL12;LILRB1;GAS6	geneontology_Biological_Process
GO:2000668	regulation of dendritic cell apoptotic process	http://amigo.geneontology.org/amigo/term/GO:2000668	10	4	0.356826	11.2099	0.000282258	0.00323454	2621;3965;6387;10859	LGALS9;CXCL12;LILRB1;GAS6	geneontology_Biological_Process
GO:0032494	response to peptidoglycan	http://amigo.geneontology.org/amigo/term/GO:0032494	10	4	0.356826	11.2099	0.000282258	0.00323454	728;3663;54209;114548	TREM2;NLRP3;IRF5;C5AR1	geneontology_Biological_Process
GO:0070391	response to lipoteichoic acid	http://amigo.geneontology.org/amigo/term/GO:0070391	10	4	0.356826	11.2099	0.000282258	0.00323454	929;7097;7099;54209	TREM2;CD14;TLR4;TLR2	geneontology_Biological_Process
GO:0071223	cellular response to lipoteichoic acid	http://amigo.geneontology.org/amigo/term/GO:0071223	10	4	0.356826	11.2099	0.000282258	0.00323454	929;7097;7099;54209	TREM2;CD14;TLR4;TLR2	geneontology_Biological_Process
GO:0071104	response to interleukin-9	http://amigo.geneontology.org/amigo/term/GO:0071104	10	4	0.356826	11.2099	0.000282258	0.00323454	3561;3718;6772;6776	IL2RG;JAK3;STAT5A;STAT1	geneontology_Biological_Process
GO:0045071	negative regulation of viral genome replication	http://amigo.geneontology.org/amigo/term/GO:0045071	37	7	1.32026	5.302	0.000283528	0.00324253	4599;6352;8519;8638;9636;10410;84875	CCL5;PARP10;ISG15;IFITM1;MX1;IFITM3;OASL	geneontology_Biological_Process
GO:0060193	positive regulation of lipase activity	http://amigo.geneontology.org/amigo/term/GO:0060193	61	9	2.17664	4.13482	0.000285123	0.00325419	344;728;2769;5031;5724;6352;8698;10062;115727	S1PR4;P2RY6;PTAFR;CCL5;NR1H3;RASGRP4;APOC2;C5AR1;GNA15	geneontology_Biological_Process
GO:0032102	negative regulation of response to external stimulus	http://amigo.geneontology.org/amigo/term/GO:0032102	254	21	9.06338	2.31702	0.000294352	0.00335277	199;348;710;947;2213;2625;2876;5580;5788;6347;7010;7133;10062;29108;64218;79132;89790;114548;114769;131450;140885	AIF1;PYCARD;APOE;TNFRSF1B;CD200R1;FCGR2B;CCL2;SIRPA;NLRP3;GATA3;CARD16;SERPING1;DHX58;PTPRC;GPX1;NR1H3;CD34;PRKCD;SIGLEC10;TEK;SEMA4A	geneontology_Biological_Process
GO:1902106	negative regulation of leukocyte differentiation	http://amigo.geneontology.org/amigo/term/GO:1902106	75	10	2.6762	3.73665	0.000309833	0.00351849	714;972;2213;3659;3718;6348;7099;8651;10859;11006	C1QC;CD74;FCGR2B;TLR4;LILRB1;CCL3;LILRB4;JAK3;IRF1;SOCS1	geneontology_Biological_Process
GO:0043304	regulation of mast cell degranulation	http://amigo.geneontology.org/amigo/term/GO:0043304	27	6	0.96343	6.22775	0.000310144	0.00351849	2207;2268;3162;3965;6813;8673	LGALS9;FCER1G;VAMP8;FGR;HMOX1;STXBP2	geneontology_Biological_Process
GO:0030101	natural killer cell activation	http://amigo.geneontology.org/amigo/term/GO:0030101	62	9	2.21232	4.06813	0.000323241	0.00365973	914;2621;3133;3606;3689;5293;5788;10461;11151	CD2;CORO1A;ITGB2;HLA-E;IL18;PTPRC;GAS6;MERTK;PIK3CD	geneontology_Biological_Process
GO:0097242	amyloid-beta clearance	http://amigo.geneontology.org/amigo/term/GO:0097242	18	5	0.642287	7.78468	0.000328276	0.00370194	348;718;3684;3689;4481	APOE;MSR1;ITGAM;ITGB2;C3	geneontology_Biological_Process
GO:0036037	CD8-positive, alpha-beta T cell activation	http://amigo.geneontology.org/amigo/term/GO:0036037	18	5	0.642287	7.78468	0.000328276	0.00370194	944;3133;3659;8651;10859	TNFSF8;HLA-E;LILRB1;IRF1;SOCS1	geneontology_Biological_Process
GO:0030890	positive regulation of B cell proliferation	http://amigo.geneontology.org/amigo/term/GO:0030890	38	7	1.35594	5.16247	0.000337049	0.00378578	683;972;5788;7099;10673;54440;84433	SASH3;CD74;TNFSF13B;CARD11;TLR4;BST1;PTPRC	geneontology_Biological_Process
GO:0042088	T-helper 1 type immune response	http://amigo.geneontology.org/amigo/term/GO:0042088	38	7	1.35594	5.16247	0.000337049	0.00378578	3594;3606;3718;7099;10068;10148;64218	EBI3;TLR4;IL18;IL18BP;JAK3;IL12RB1;SEMA4A	geneontology_Biological_Process
GO:0046486	glycerolipid metabolic process	http://amigo.geneontology.org/amigo/term/GO:0046486	294	23	10.4907	2.19242	0.000342084	0.00383473	341;344;348;718;940;942;1071;1154;2167;2876;3932;5293;5341;5920;7409;7941;8651;10062;23533;55697;84174;118788;151056	PLEK;LCK;APOE;APOC1;PIK3R5;PLA2G7;SLA2;VAV1;PLB1;C3;RARRES3;FABP4;GPX1;NR1H3;PIK3AP1;APOC2;VAC14;SOCS1;CETP;CISH;PIK3CD;CD86;CD28	geneontology_Biological_Process
GO:0033006	regulation of mast cell activation involved in immune response	http://amigo.geneontology.org/amigo/term/GO:0033006	28	6	0.999113	6.00533	0.000383	0.00427645	2207;2268;3162;3965;6813;8673	LGALS9;FCER1G;VAMP8;FGR;HMOX1;STXBP2	geneontology_Biological_Process
GO:0048246	macrophage chemotaxis	http://amigo.geneontology.org/amigo/term/GO:0048246	28	6	0.999113	6.00533	0.000383	0.00427645	719;728;1240;6347;6348;6352	C3AR1;CCL5;CCL2;CMKLR1;CCL3;C5AR1	geneontology_Biological_Process
GO:0002437	inflammatory response to antigenic stimulus	http://amigo.geneontology.org/amigo/term/GO:0002437	39	7	1.39162	5.0301	0.000398372	0.00443934	718;940;2207;2213;2625;2876;3133	FCER1G;FCGR2B;HLA-E;C3;GATA3;GPX1;CD28	geneontology_Biological_Process
GO:0002864	regulation of acute inflammatory response to antigenic stimulus	http://amigo.geneontology.org/amigo/term/GO:0002864	11	4	0.392509	10.1909	0.000431108	0.00474696	718;2207;2213;3133	FCER1G;FCGR2B;HLA-E;C3	geneontology_Biological_Process
GO:0002863	positive regulation of inflammatory response to antigenic stimulus	http://amigo.geneontology.org/amigo/term/GO:0002863	11	4	0.392509	10.1909	0.000431108	0.00474696	718;940;2207;3133	FCER1G;HLA-E;C3;CD28	geneontology_Biological_Process
GO:0010759	positive regulation of macrophage chemotaxis	http://amigo.geneontology.org/amigo/term/GO:0010759	11	4	0.392509	10.1909	0.000431108	0.00474696	719;728;1240;6352	C3AR1;CCL5;CMKLR1;C5AR1	geneontology_Biological_Process
GO:0072540	T-helper 17 cell lineage commitment	http://amigo.geneontology.org/amigo/term/GO:0072540	11	4	0.392509	10.1909	0.000431108	0.00474696	3594;4063;10538;114836	BATF;IL12RB1;SLAMF6;LY9	geneontology_Biological_Process
GO:0045351	type I interferon biosynthetic process	http://amigo.geneontology.org/amigo/term/GO:0045351	11	4	0.392509	10.1909	0.000431108	0.00474696	3665;7099;9111;51284	TLR7;TLR4;NMI;IRF7	geneontology_Biological_Process
GO:0070233	negative regulation of T cell apoptotic process	http://amigo.geneontology.org/amigo/term/GO:0070233	19	5	0.677969	7.37496	0.000432585	0.00474696	939;3620;3718;6352;81704	CD27;CCL5;IDO1;DOCK8;JAK3	geneontology_Biological_Process
GO:0038111	interleukin-7-mediated signaling pathway	http://amigo.geneontology.org/amigo/term/GO:0038111	19	5	0.677969	7.37496	0.000432585	0.00474696	1154;3561;3718;6776;8651	IL2RG;JAK3;STAT5A;SOCS1;CISH	geneontology_Biological_Process
GO:0051222	positive regulation of protein transport	http://amigo.geneontology.org/amigo/term/GO:0051222	318	24	11.3471	2.11508	0.000432685	0.00474696	834;914;929;947;2219;2268;2621;2625;3059;3133;3684;3689;3965;5008;5580;6348;6653;7096;7097;7099;8692;29108;64135;114548	CD2;LGALS9;CASP1;PYCARD;CD14;ITGAM;ITGB2;HCLS1;HLA-E;TLR4;TLR1;FCN1;NLRP3;TLR2;GATA3;FGR;CCL3;GAS6;IFIH1;CD34;PRKCD;HYAL2;SORL1;OSM	geneontology_Biological_Process
GO:0051051	negative regulation of transport	http://amigo.geneontology.org/amigo/term/GO:0051051	377	27	13.4523	2.00709	0.000441633	0.00483575	341;344;947;972;1193;1393;2213;2621;2633;3162;3965;5008;5552;6622;7097;7114;7133;7351;8673;10062;10859;11151;114548;114769;131450;140885;146722	CD74;LGALS9;CORO1A;APOC1;TNFRSF1B;CD200R1;FCGR2B;VAMP8;SRGN;LILRB1;SIRPA;UCP2;NLRP3;TLR2;CD300LF;CRHBP;GBP1;CARD16;NR1H3;GAS6;TMSB4X;CLIC2;HMOX1;APOC2;CD34;SNCA;OSM	geneontology_Biological_Process
GO:0097006	regulation of plasma lipoprotein particle levels	http://amigo.geneontology.org/amigo/term/GO:0097006	65	9	2.31937	3.88037	0.000463638	0.00505714	341;344;348;1071;3162;4481;5360;7941;10577	APOE;MSR1;APOC1;PLA2G7;PLTP;NPC2;HMOX1;APOC2;CETP	geneontology_Biological_Process
GO:0010517	regulation of phospholipase activity	http://amigo.geneontology.org/amigo/term/GO:0010517	65	9	2.31937	3.88037	0.000463638	0.00505714	344;728;2769;5031;5724;6352;6622;8698;115727	S1PR4;P2RY6;PTAFR;CCL5;RASGRP4;APOC2;SNCA;C5AR1;GNA15	geneontology_Biological_Process
GO:0070231	T cell apoptotic process	http://amigo.geneontology.org/amigo/term/GO:0070231	40	7	1.4273	4.90435	0.000468299	0.00507187	939;3620;3718;3965;6352;11035;81704	CD27;LGALS9;CCL5;IDO1;DOCK8;RIPK3;JAK3	geneontology_Biological_Process
GO:0070229	negative regulation of lymphocyte apoptotic process	http://amigo.geneontology.org/amigo/term/GO:0070229	29	6	1.0348	5.79825	0.000468572	0.00507187	939;972;3620;3718;6352;81704	CD27;CD74;CCL5;IDO1;DOCK8;JAK3	geneontology_Biological_Process
GO:0061082	myeloid leukocyte cytokine production	http://amigo.geneontology.org/amigo/term/GO:0061082	29	6	1.0348	5.79825	0.000468572	0.00507187	972;2207;2621;3162;7099;10859	CD74;FCER1G;TLR4;LILRB1;GAS6;HMOX1	geneontology_Biological_Process
GO:0072604	interleukin-6 secretion	http://amigo.geneontology.org/amigo/term/GO:0072604	29	6	1.0348	5.79825	0.000468572	0.00507187	2621;3965;8692;29108;64135;131450	LGALS9;PYCARD;CD200R1;GAS6;IFIH1;HYAL2	geneontology_Biological_Process
GO:0006919	activation of cysteine-type endopeptidase activity involved in apoptotic process	http://amigo.geneontology.org/amigo/term/GO:0006919	80	10	2.85461	3.50311	0.000525535	0.00567759	834;3429;3932;6279;6280;6622;8743;29108;58484;114548	CASP1;PYCARD;LCK;NLRC4;TNFSF10;NLRP3;S100A9;IFI27;S100A8;SNCA	geneontology_Biological_Process
GO:0002532	production of molecular mediator involved in inflammatory response	http://amigo.geneontology.org/amigo/term/GO:0002532	53	8	1.89118	4.23017	0.000528584	0.00569965	240;2207;3620;7099;8673;29108;63940;140885	PYCARD;FCER1G;VAMP8;TLR4;SIRPA;ALOX5;GPSM3;IDO1	geneontology_Biological_Process
GO:0043303	mast cell degranulation	http://amigo.geneontology.org/amigo/term/GO:0043303	41	7	1.46299	4.78473	0.000547676	0.0058914	2207;2268;3162;3965;5293;6813;8673	LGALS9;FCER1G;VAMP8;FGR;HMOX1;STXBP2;PIK3CD	geneontology_Biological_Process
GO:0010951	negative regulation of endopeptidase activity	http://amigo.geneontology.org/amigo/term/GO:0010951	176	16	6.28014	2.54771	0.000548449	0.0058914	409;710;718;939;1475;2537;2621;2876;5265;5272;5973;6622;6653;9806;10653;114769	CD27;SERPINA1;IFI6;ARRB2;SPOCK2;C3;CARD16;SERPING1;CSTA;GPX1;GAS6;SNCA;RENBP;SPINT2;SERPINB9;SORL1	geneontology_Biological_Process
GO:0002438	acute inflammatory response to antigenic stimulus	http://amigo.geneontology.org/amigo/term/GO:0002438	20	5	0.713652	7.00622	0.000560051	0.00599329	718;2207;2213;2625;3133	FCER1G;FCGR2B;HLA-E;C3;GATA3	geneontology_Biological_Process
GO:0002230	positive regulation of defense response to virus by host	http://amigo.geneontology.org/amigo/term/GO:0002230	20	5	0.713652	7.00622	0.000560051	0.00599329	3594;6772;10859;29108;83666	PYCARD;LILRB1;PARP9;IL12RB1;STAT1	geneontology_Biological_Process
GO:0042060	wound healing	http://amigo.geneontology.org/amigo/term/GO:0042060	444	30	15.8431	1.89357	0.000571587	0.0061052	348;409;710;947;953;2162;2207;2621;2625;2769;2876;3162;3659;3932;3936;3937;5265;5293;5341;5580;5777;6279;7099;7409;7450;7454;10461;23533;81704;83706	PLEK;LCK;APOE;LCP2;FCER1G;WAS;F13A1;TLR4;SERPINA1;PIK3R5;PTPN6;ARRB2;FERMT3;VAV1;GATA3;SERPING1;ENTPD1;DOCK8;S100A8;GPX1;LCP1;GAS6;IRF1;HMOX1;CD34;PRKCD;MERTK;PIK3CD;VWF;GNA15	geneontology_Biological_Process
GO:0051701	interaction with host	http://amigo.geneontology.org/amigo/term/GO:0051701	177	16	6.31582	2.53332	0.000583774	0.00622363	920;942;972;1234;1508;2219;2621;3965;5272;6404;8519;8547;8673;8692;10410;30835	CCR5;CD74;LGALS9;VAMP8;CD209;FCN1;IFITM1;SELPLG;GAS6;FCN3;HYAL2;CD4;IFITM3;CTSB;SERPINB9;CD86	geneontology_Biological_Process
GO:0006641	triglyceride metabolic process	http://amigo.geneontology.org/amigo/term/GO:0006641	54	8	1.92686	4.15183	0.000601567	0.00640126	341;344;348;718;1071;2167;2876;10062	APOE;APOC1;C3;FABP4;GPX1;NR1H3;APOC2;CETP	geneontology_Biological_Process
GO:0051770	positive regulation of nitric-oxide synthase biosynthetic process	http://amigo.geneontology.org/amigo/term/GO:0051770	12	4	0.428191	9.34162	0.000628546	0.00666329	6347;6772;7097;7099	CCL2;TLR4;TLR2;STAT1	geneontology_Biological_Process
GO:0032688	negative regulation of interferon-beta production	http://amigo.geneontology.org/amigo/term/GO:0032688	12	4	0.428191	9.34162	0.000628546	0.00666329	9111;10859;29108;140885	PYCARD;LILRB1;SIRPA;NMI	geneontology_Biological_Process
GO:0002279	mast cell activation involved in immune response	http://amigo.geneontology.org/amigo/term/GO:0002279	42	7	1.49867	4.67081	0.000637394	0.00674446	2207;2268;3162;3965;5293;6813;8673	LGALS9;FCER1G;VAMP8;FGR;HMOX1;STXBP2;PIK3CD	geneontology_Biological_Process
GO:0006638	neutral lipid metabolic process	http://amigo.geneontology.org/amigo/term/GO:0006638	68	9	2.42642	3.70917	0.000650669	0.00687208	341;344;348;718;1071;2167;2876;6622;10062	APOE;APOC1;C3;FABP4;GPX1;NR1H3;APOC2;SNCA;CETP	geneontology_Biological_Process
GO:0010518	positive regulation of phospholipase activity	http://amigo.geneontology.org/amigo/term/GO:0010518	55	8	1.96254	4.07634	0.000682478	0.00719461	344;728;2769;5031;5724;6352;8698;115727	S1PR4;P2RY6;PTAFR;CCL5;RASGRP4;APOC2;C5AR1;GNA15	geneontology_Biological_Process
GO:0032731	positive regulation of interleukin-1 beta production	http://amigo.geneontology.org/amigo/term/GO:0032731	31	6	1.10616	5.42417	0.000683833	0.0071955	834;3965;6348;7099;29108;114548	LGALS9;CASP1;PYCARD;TLR4;NLRP3;CCL3	geneontology_Biological_Process
GO:0043410	positive regulation of MAPK cascade	http://amigo.geneontology.org/amigo/term/GO:0043410	470	31	16.7708	1.84845	0.000694977	0.00729919	147;348;409;728;920;939;972;2213;2357;2621;3557;3965;5008;5031;5788;6347;6348;6352;6355;6358;6362;6846;7010;7099;10268;10461;23533;29108;54209;221472;653361	CD27;CD74;LGALS9;CCL8;PYCARD;TREM2;APOE;P2RY6;CCL5;FCGR2B;RAMP3;NCF1;CCL2;TLR4;FGD2;PIK3R5;ARRB2;XCL2;CCL18;PTPRC;CCL3;GAS6;IL1RN;FPR1;CD4;MERTK;C5AR1;ADRA1B;TEK;OSM;CCL14	geneontology_Biological_Process
GO:0010466	negative regulation of peptidase activity	http://amigo.geneontology.org/amigo/term/GO:0010466	180	16	6.42287	2.4911	0.00070168	0.00735595	409;710;718;939;1475;2537;2621;2876;5265;5272;5973;6622;6653;9806;10653;114769	CD27;SERPINA1;IFI6;ARRB2;SPOCK2;C3;CARD16;SERPING1;CSTA;GPX1;GAS6;SNCA;RENBP;SPINT2;SERPINB9;SORL1	geneontology_Biological_Process
GO:0051091	positive regulation of DNA-binding transcription factor activity	http://amigo.geneontology.org/amigo/term/GO:0051091	234	19	8.34973	2.27552	0.000707456	0.00740279	2535;3059;3606;3689;3965;6279;6280;7097;7099;7185;10346;11035;29108;53840;58484;84433;114548;114769;150372	LGALS9;PYCARD;ITGB2;NLRC4;NFAM1;HCLS1;CARD11;TLR4;IL18;NLRP3;TLR2;S100A9;TRIM34;CARD16;S100A8;RIPK3;FZD2;TRIM22;TRAF1	geneontology_Biological_Process
GO:1901623	regulation of lymphocyte chemotaxis	http://amigo.geneontology.org/amigo/term/GO:1901623	21	5	0.749335	6.67259	0.000713766	0.00742762	3627;6347;6348;6352;6846	CXCL10;CCL5;CCL2;XCL2;CCL3	geneontology_Biological_Process
GO:0001916	positive regulation of T cell mediated cytotoxicity	http://amigo.geneontology.org/amigo/term/GO:0001916	21	5	0.749335	6.67259	0.000713766	0.00742762	567;3133;3134;3594;5788	HLA-E;B2M;HLA-F;PTPRC;IL12RB1	geneontology_Biological_Process
GO:0002407	dendritic cell chemotaxis	http://amigo.geneontology.org/amigo/term/GO:0002407	21	5	0.749335	6.67259	0.000713766	0.00742762	1234;2621;3965;6352;7226	CCR5;LGALS9;CCL5;TRPM2;GAS6	geneontology_Biological_Process
GO:0002761	regulation of myeloid leukocyte differentiation	http://amigo.geneontology.org/amigo/term/GO:0002761	99	11	3.53258	3.11387	0.000775635	0.00805664	714;920;972;3059;3665;6348;7099;7305;10859;11006;146433	C1QC;CD74;TYROBP;HCLS1;TLR4;LILRB1;CCL3;LILRB4;IL34;CD4;IRF7	geneontology_Biological_Process
GO:0045069	regulation of viral genome replication	http://amigo.geneontology.org/amigo/term/GO:0045069	70	9	2.49778	3.6032	0.000806596	0.0083629	940;3429;4599;6352;8519;8638;9636;10410;84875	CCL5;PARP10;ISG15;IFI27;IFITM1;MX1;IFITM3;CD28;OASL	geneontology_Biological_Process
GO:0002369	T cell cytokine production	http://amigo.geneontology.org/amigo/term/GO:0002369	32	6	1.14184	5.25466	0.000816697	0.00842135	567;2625;3606;7133;54440;114548	SASH3;TNFRSF1B;IL18;NLRP3;B2M;GATA3	geneontology_Biological_Process
GO:0002714	positive regulation of B cell mediated immunity	http://amigo.geneontology.org/amigo/term/GO:0002714	32	6	1.14184	5.25466	0.000816697	0.00842135	718;940;2207;3133;5788;8741	FCER1G;TNFSF13;HLA-E;C3;PTPRC;CD28	geneontology_Biological_Process
GO:0002891	positive regulation of immunoglobulin mediated immune response	http://amigo.geneontology.org/amigo/term/GO:0002891	32	6	1.14184	5.25466	0.000816697	0.00842135	718;940;2207;3133;5788;8741	FCER1G;TNFSF13;HLA-E;C3;PTPRC;CD28	geneontology_Biological_Process
GO:0001960	negative regulation of cytokine-mediated signaling pathway	http://amigo.geneontology.org/amigo/term/GO:0001960	44	7	1.57003	4.4585	0.000851631	0.00876561	2621;3557;5788;6352;10062;25939;114769	SAMHD1;CCL5;CARD16;PTPRC;NR1H3;GAS6;IL1RN	geneontology_Biological_Process
GO:0072643	interferon-gamma secretion	http://amigo.geneontology.org/amigo/term/GO:0072643	13	4	0.463874	8.62303	0.000882497	0.00901771	914;2625;3965;10859	CD2;LGALS9;LILRB1;GATA3	geneontology_Biological_Process
GO:0032695	negative regulation of interleukin-12 production	http://amigo.geneontology.org/amigo/term/GO:0032695	13	4	0.463874	8.62303	0.000882497	0.00901771	409;1240;3718;10859	LILRB1;ARRB2;CMKLR1;JAK3	geneontology_Biological_Process
GO:2001185	regulation of CD8-positive, alpha-beta T cell activation	http://amigo.geneontology.org/amigo/term/GO:2001185	13	4	0.463874	8.62303	0.000882497	0.00901771	3133;3659;8651;10859	HLA-E;LILRB1;IRF1;SOCS1	geneontology_Biological_Process
GO:0001771	immunological synapse formation	http://amigo.geneontology.org/amigo/term/GO:0001771	13	4	0.463874	8.62303	0.000882497	0.00901771	1794;5551;11151;81704	CORO1A;DOCK2;PRF1;DOCK8	geneontology_Biological_Process
GO:0055090	acylglycerol homeostasis	http://amigo.geneontology.org/amigo/term/GO:0055090	22	5	0.785017	6.36929	0.000896953	0.00909973	344;348;1071;3606;10062	APOE;IL18;NR1H3;APOC2;CETP	geneontology_Biological_Process
GO:0070328	triglyceride homeostasis	http://amigo.geneontology.org/amigo/term/GO:0070328	22	5	0.785017	6.36929	0.000896953	0.00909973	344;348;1071;3606;10062	APOE;IL18;NR1H3;APOC2;CETP	geneontology_Biological_Process
GO:0032616	interleukin-13 production	http://amigo.geneontology.org/amigo/term/GO:0032616	22	5	0.785017	6.36929	0.000896953	0.00909973	2625;3133;3606;3965;114548	LGALS9;HLA-E;IL18;NLRP3;GATA3	geneontology_Biological_Process
GO:0072539	T-helper 17 cell differentiation	http://amigo.geneontology.org/amigo/term/GO:0072539	22	5	0.785017	6.36929	0.000896953	0.00909973	3594;4063;10538;114548;114836	NLRP3;BATF;IL12RB1;SLAMF6;LY9	geneontology_Biological_Process
GO:0043269	regulation of ion transport	http://amigo.geneontology.org/amigo/term/GO:0043269	500	32	17.8413	1.79359	0.000949118	0.00961173	187;348;409;567;920;1193;1393;1520;1535;1536;2702;3627;3762;4283;5031;5580;5724;5777;6324;6347;6348;6352;6373;6387;6622;6623;7114;8673;9454;10268;10859;11151	CXCL10;CYBB;CORO1A;CTSS;APOE;P2RY6;PTAFR;CXCL9;CXCL11;CCL5;KCNJ5;VAMP8;RAMP3;CXCL12;CCL2;LILRB1;B2M;PTPN6;ARRB2;GJA5;CRHBP;SCN1B;CCL3;CYBA;TMSB4X;CLIC2;SNCA;PRKCD;CD4;SNCG;APLNR;HOMER3	geneontology_Biological_Process
GO:0051281	positive regulation of release of sequestered calcium ion into cytosol	http://amigo.geneontology.org/amigo/term/GO:0051281	33	6	1.17753	5.09543	0.000968623	0.00977428	187;3627;4283;5031;6373;6622	CXCL10;P2RY6;CXCL9;CXCL11;SNCA;APLNR	geneontology_Biological_Process
GO:0032715	negative regulation of interleukin-6 production	http://amigo.geneontology.org/amigo/term/GO:0032715	33	6	1.17753	5.09543	0.000968623	0.00977428	409;2621;5777;7099;131450;140885	CD200R1;TLR4;SIRPA;PTPN6;ARRB2;GAS6	geneontology_Biological_Process
GO:0015748	organophosphate ester transport	http://amigo.geneontology.org/amigo/term/GO:0015748	45	7	1.60572	4.35942	0.000978149	0.00983535	341;344;348;1071;5360;5580;10577	APOE;APOC1;PLTP;NPC2;APOC2;CETP;PRKCD	geneontology_Biological_Process
GO:0032722	positive regulation of chemokine production	http://amigo.geneontology.org/amigo/term/GO:0032722	45	7	1.60572	4.35942	0.000978149	0.00983535	972;3162;3965;7097;7099;29108;51284	CD74;LGALS9;PYCARD;TLR7;TLR4;TLR2;HMOX1	geneontology_Biological_Process
GO:0038061	NIK/NF-kappaB signaling	http://amigo.geneontology.org/amigo/term/GO:0038061	103	11	3.67531	2.99295	0.00108118	0.0108521	929;939;3606;3965;7097;7099;7114;11035;29775;51284;114548	CD27;LGALS9;CD14;TLR7;TLR4;IL18;NLRP3;TLR2;CARD10;RIPK3;TMSB4X	geneontology_Biological_Process
GO:1903725	regulation of phospholipid metabolic process	http://amigo.geneontology.org/amigo/term/GO:1903725	73	9	2.60483	3.45512	0.00109633	0.0109846	341;344;1154;2268;5580;7010;8651;23533;84174	APOC1;PIK3R5;SLA2;FGR;APOC2;SOCS1;PRKCD;CISH;TEK	geneontology_Biological_Process
GO:0032660	regulation of interleukin-17 production	http://amigo.geneontology.org/amigo/term/GO:0032660	23	5	0.8207	6.09236	0.00111295	0.0110923	3606;4063;5008;7099;114836	TLR4;IL18;SLAMF6;LY9;OSM	geneontology_Biological_Process
GO:0090022	regulation of neutrophil chemotaxis	http://amigo.geneontology.org/amigo/term/GO:0090022	23	5	0.8207	6.09236	0.00111295	0.0110923	683;719;728;972;4354	CD74;C3AR1;MPP1;BST1;C5AR1	geneontology_Biological_Process
GO:0072538	T-helper 17 type immune response	http://amigo.geneontology.org/amigo/term/GO:0072538	23	5	0.8207	6.09236	0.00111295	0.0110923	3594;4063;10538;114548;114836	NLRP3;BATF;IL12RB1;SLAMF6;LY9	geneontology_Biological_Process
GO:1901222	regulation of NIK/NF-kappaB signaling	http://amigo.geneontology.org/amigo/term/GO:1901222	88	10	3.14007	3.18464	0.00111965	0.0111221	929;939;3606;3965;7097;7099;7114;29775;51284;114548	CD27;LGALS9;CD14;TLR7;TLR4;IL18;NLRP3;TLR2;CARD10;TMSB4X	geneontology_Biological_Process
GO:0045637	regulation of myeloid cell differentiation	http://amigo.geneontology.org/amigo/term/GO:0045637	188	16	6.70833	2.38509	0.00111987	0.0111221	567;714;920;972;1441;3059;3665;6348;6688;6772;7099;7305;9636;10859;11006;146433	C1QC;CD74;TYROBP;HCLS1;TLR4;LILRB1;B2M;CSF3R;ISG15;SPI1;CCL3;LILRB4;IL34;CD4;IRF7;STAT1	geneontology_Biological_Process
GO:0071827	plasma lipoprotein particle organization	http://amigo.geneontology.org/amigo/term/GO:0071827	34	6	1.21321	4.94556	0.00114137	0.0113158	341;344;348;1071;5360;7941	APOE;APOC1;PLA2G7;PLTP;APOC2;CETP	geneontology_Biological_Process
GO:1905523	positive regulation of macrophage migration	http://amigo.geneontology.org/amigo/term/GO:1905523	14	4	0.499556	8.0071	0.00120097	0.0118651	719;728;1240;6352	C3AR1;CCL5;CMKLR1;C5AR1	geneontology_Biological_Process
GO:0010934	macrophage cytokine production	http://amigo.geneontology.org/amigo/term/GO:0010934	14	4	0.499556	8.0071	0.00120097	0.0118651	972;2621;7099;10859	CD74;TLR4;LILRB1;GAS6	geneontology_Biological_Process
GO:0030301	cholesterol transport	http://amigo.geneontology.org/amigo/term/GO:0030301	60	8	2.14096	3.73665	0.00122854	0.0121163	341;344;348;1071;4481;5360;10062;10577	APOE;MSR1;APOC1;PLTP;NPC2;NR1H3;APOC2;CETP	geneontology_Biological_Process
GO:0050854	regulation of antigen receptor-mediated signaling pathway	http://amigo.geneontology.org/amigo/term/GO:0050854	47	7	1.67708	4.17392	0.00127528	0.0125555	2633;3932;5777;5788;9404;11006;150372	LCK;LPXN;NFAM1;PTPN6;GBP1;PTPRC;LILRB4	geneontology_Biological_Process
GO:0002244	hematopoietic progenitor cell differentiation	http://amigo.geneontology.org/amigo/term/GO:0002244	90	10	3.21143	3.11387	0.00133251	0.01307	2625;4005;5341;5777;5788;6688;8692;10538;55008;115761	PLEK;PTPN6;LMO2;GATA3;SPI1;BATF;PTPRC;HYAL2;ARL11;HERC6	geneontology_Biological_Process
GO:0032371	regulation of sterol transport	http://amigo.geneontology.org/amigo/term/GO:0032371	35	6	1.24889	4.80426	0.00133678	0.01307	341;344;348;1071;5360;10062	APOE;APOC1;PLTP;NR1H3;APOC2;CETP	geneontology_Biological_Process
GO:0032374	regulation of cholesterol transport	http://amigo.geneontology.org/amigo/term/GO:0032374	35	6	1.24889	4.80426	0.00133678	0.01307	341;344;348;1071;5360;10062	APOE;APOC1;PLTP;NR1H3;APOC2;CETP	geneontology_Biological_Process
GO:0032732	positive regulation of interleukin-1 production	http://amigo.geneontology.org/amigo/term/GO:0032732	35	6	1.24889	4.80426	0.00133678	0.01307	834;3965;6348;7099;29108;114548	LGALS9;CASP1;PYCARD;TLR4;NLRP3;CCL3	geneontology_Biological_Process
GO:0008277	regulation of G protein-coupled receptor signaling pathway	http://amigo.geneontology.org/amigo/term/GO:0008277	122	12	4.35328	2.75654	0.00134802	0.0131571	187;409;718;2535;5341;6352;6622;8490;10266;10268;64407;115727	PLEK;CCL5;RAMP3;ARRB2;C3;RGS18;RAMP2;RASGRP4;FZD2;SNCA;APLNR;RGS5	geneontology_Biological_Process
GO:0050901	leukocyte tethering or rolling	http://amigo.geneontology.org/amigo/term/GO:0050901	24	5	0.856382	5.83851	0.0013652	0.0132563	5724;6387;6402;6404;7412	PTAFR;CXCL12;SELPLG;VCAM1;SELL	geneontology_Biological_Process
GO:0045589	regulation of regulatory T cell differentiation	http://amigo.geneontology.org/amigo/term/GO:0045589	24	5	0.856382	5.83851	0.0013652	0.0132563	940;3659;3965;8651;11006	LGALS9;LILRB4;IRF1;SOCS1;CD28	geneontology_Biological_Process
GO:0035666	TRIF-dependent toll-like receptor signaling pathway	http://amigo.geneontology.org/amigo/term/GO:0035666	24	5	0.856382	5.83851	0.0013652	0.0132563	929;3665;7099;23643;146722	LY96;CD14;TLR4;CD300LF;IRF7	geneontology_Biological_Process
GO:0070227	lymphocyte apoptotic process	http://amigo.geneontology.org/amigo/term/GO:0070227	61	8	2.17664	3.67539	0.00137095	0.0132893	939;972;3620;3718;3965;6352;11035;81704	CD27;CD74;LGALS9;CCL5;IDO1;DOCK8;RIPK3;JAK3	geneontology_Biological_Process
GO:0043122	regulation of I-kappaB kinase/NF-kappaB signaling	http://amigo.geneontology.org/amigo/term/GO:0043122	192	16	6.85106	2.33541	0.00139804	0.0135287	834;920;972;3162;3557;3965;6398;6772;7099;8743;10346;29108;51246;84433;114769;140885	CD74;LGALS9;CASP1;PYCARD;SECTM1;CARD11;TLR4;SIRPA;TNFSF10;SHISA5;CARD16;IL1RN;HMOX1;CD4;TRIM22;STAT1	geneontology_Biological_Process
GO:0002262	myeloid cell homeostasis	http://amigo.geneontology.org/amigo/term/GO:0002262	123	12	4.38896	2.73413	0.00144698	0.0138948	567;2207;2625;3059;3162;3718;5293;6688;6772;9636;10320;10461	IKZF1;FCER1G;HCLS1;B2M;GATA3;ISG15;SPI1;JAK3;HMOX1;MERTK;PIK3CD;STAT1	geneontology_Biological_Process
GO:0007259	JAK-STAT cascade	http://amigo.geneontology.org/amigo/term/GO:0007259	123	12	4.38896	2.73413	0.00144698	0.0138948	3059;3606;3718;5008;5788;6347;6352;6772;6776;8651;9111;83666	CCL5;HCLS1;CCL2;IL18;PARP9;PTPRC;JAK3;STAT5A;NMI;SOCS1;STAT1;OSM	geneontology_Biological_Process
GO:2001056	positive regulation of cysteine-type endopeptidase activity	http://amigo.geneontology.org/amigo/term/GO:2001056	123	12	4.38896	2.73413	0.00144698	0.0138948	834;3429;3932;3965;5641;6279;6280;6622;8743;29108;58484;114548	LGALS9;CASP1;PYCARD;LCK;NLRC4;TNFSF10;NLRP3;S100A9;IFI27;LGMN;S100A8;SNCA	geneontology_Biological_Process
GO:0060761	negative regulation of response to cytokine stimulus	http://amigo.geneontology.org/amigo/term/GO:0060761	48	7	1.71276	4.08696	0.00144814	0.0138948	2621;3557;5788;6352;10062;25939;114769	SAMHD1;CCL5;CARD16;PTPRC;NR1H3;GAS6;IL1RN	geneontology_Biological_Process
GO:0042130	negative regulation of T cell proliferation	http://amigo.geneontology.org/amigo/term/GO:0042130	48	7	1.71276	4.08696	0.00144814	0.0138948	942;3620;3965;5777;10859;11326;80380	VSIG4;LGALS9;LILRB1;PTPN6;IDO1;PDCD1LG2;CD86	geneontology_Biological_Process
GO:0019730	antimicrobial humoral response	http://amigo.geneontology.org/amigo/term/GO:0019730	76	9	2.71188	3.31873	0.00146503	0.014033	3133;3627;4069;4283;6036;6039;6279;6280;6373	CXCL10;CXCL9;CXCL11;HLA-E;RNASE2;LYZ;S100A9;RNASE6;S100A8	geneontology_Biological_Process
GO:1901224	positive regulation of NIK/NF-kappaB signaling	http://amigo.geneontology.org/amigo/term/GO:1901224	62	8	2.21232	3.61611	0.00152616	0.0145693	929;939;3606;3965;7097;7099;29775;51284	CD27;LGALS9;CD14;TLR7;TLR4;IL18;TLR2;CARD10	geneontology_Biological_Process
GO:0032642	regulation of chemokine production	http://amigo.geneontology.org/amigo/term/GO:0032642	62	8	2.21232	3.61611	0.00152616	0.0145693	972;3162;3965;7097;7099;29108;51284;140885	CD74;LGALS9;PYCARD;TLR7;TLR4;SIRPA;TLR2;HMOX1	geneontology_Biological_Process
GO:1901214	regulation of neuron death	http://amigo.geneontology.org/amigo/term/GO:1901214	250	19	8.92065	2.12989	0.00155321	0.0147863	348;409;728;947;2213;2625;2876;3162;3684;3689;5641;6347;6348;6352;6622;6653;7099;11151;131450	CORO1A;APOE;CD200R1;CCL5;FCGR2B;ITGAM;ITGB2;CCL2;TLR4;ARRB2;GATA3;LGMN;CCL3;GPX1;HMOX1;CD34;SNCA;C5AR1;SORL1	geneontology_Biological_Process
GO:0030225	macrophage differentiation	http://amigo.geneontology.org/amigo/term/GO:0030225	36	6	1.28457	4.67081	0.00155672	0.0147863	714;1050;3059;6688;7097;146433	C1QC;CEBPA;HCLS1;TLR2;SPI1;IL34	geneontology_Biological_Process
GO:0002820	negative regulation of adaptive immune response	http://amigo.geneontology.org/amigo/term/GO:0002820	36	6	1.28457	4.67081	0.00155672	0.0147863	2213;3718;5777;5788;10859;64092	SAMSN1;FCGR2B;LILRB1;PTPN6;PTPRC;JAK3	geneontology_Biological_Process
GO:0010919	regulation of inositol phosphate biosynthetic process	http://amigo.geneontology.org/amigo/term/GO:0010919	15	4	0.535239	7.4733	0.00159197	0.0148961	5031;5341;5724;6622	PLEK;P2RY6;PTAFR;SNCA	geneontology_Biological_Process
GO:0045655	regulation of monocyte differentiation	http://amigo.geneontology.org/amigo/term/GO:0045655	15	4	0.535239	7.4733	0.00159197	0.0148961	920;972;3665;146433	CD74;IL34;CD4;IRF7	geneontology_Biological_Process
GO:0033033	negative regulation of myeloid cell apoptotic process	http://amigo.geneontology.org/amigo/term/GO:0033033	15	4	0.535239	7.4733	0.00159197	0.0148961	1234;2207;3665;6352	CCR5;FCER1G;CCL5;IRF7	geneontology_Biological_Process
GO:0090280	positive regulation of calcium ion import	http://amigo.geneontology.org/amigo/term/GO:0090280	15	4	0.535239	7.4733	0.00159197	0.0148961	6347;6348;6387;10268	RAMP3;CXCL12;CCL2;CCL3	geneontology_Biological_Process
GO:0051767	nitric-oxide synthase biosynthetic process	http://amigo.geneontology.org/amigo/term/GO:0051767	15	4	0.535239	7.4733	0.00159197	0.0148961	6347;6772;7097;7099	CCL2;TLR4;TLR2;STAT1	geneontology_Biological_Process
GO:0051769	regulation of nitric-oxide synthase biosynthetic process	http://amigo.geneontology.org/amigo/term/GO:0051769	15	4	0.535239	7.4733	0.00159197	0.0148961	6347;6772;7097;7099	CCL2;TLR4;TLR2;STAT1	geneontology_Biological_Process
GO:0002295	T-helper cell lineage commitment	http://amigo.geneontology.org/amigo/term/GO:0002295	15	4	0.535239	7.4733	0.00159197	0.0148961	3594;4063;10538;114836	BATF;IL12RB1;SLAMF6;LY9	geneontology_Biological_Process
GO:0032736	positive regulation of interleukin-13 production	http://amigo.geneontology.org/amigo/term/GO:0032736	15	4	0.535239	7.4733	0.00159197	0.0148961	2625;3133;3965;114548	LGALS9;HLA-E;NLRP3;GATA3	geneontology_Biological_Process
GO:0032740	positive regulation of interleukin-17 production	http://amigo.geneontology.org/amigo/term/GO:0032740	15	4	0.535239	7.4733	0.00159197	0.0148961	3606;4063;5008;114836	IL18;SLAMF6;LY9;OSM	geneontology_Biological_Process
GO:1904951	positive regulation of establishment of protein localization	http://amigo.geneontology.org/amigo/term/GO:1904951	350	24	12.4889	1.9217	0.00165097	0.0153703	834;914;929;947;2219;2268;2621;2625;3059;3133;3684;3689;3965;5008;5580;6348;6653;7096;7097;7099;8692;29108;64135;114548	CD2;LGALS9;CASP1;PYCARD;CD14;ITGAM;ITGB2;HCLS1;HLA-E;TLR4;TLR1;FCN1;NLRP3;TLR2;GATA3;FGR;CCL3;GAS6;IFIH1;CD34;PRKCD;HYAL2;SORL1;OSM	geneontology_Biological_Process
GO:1902622	regulation of neutrophil migration	http://amigo.geneontology.org/amigo/term/GO:1902622	25	5	0.892065	5.60497	0.00165723	0.0153703	683;719;728;972;4354	CD74;C3AR1;MPP1;BST1;C5AR1	geneontology_Biological_Process
GO:0034122	negative regulation of toll-like receptor signaling pathway	http://amigo.geneontology.org/amigo/term/GO:0034122	25	5	0.892065	5.60497	0.00165723	0.0153703	409;929;7099;23643;146722	LY96;CD14;TLR4;ARRB2;CD300LF	geneontology_Biological_Process
GO:0045066	regulatory T cell differentiation	http://amigo.geneontology.org/amigo/term/GO:0045066	25	5	0.892065	5.60497	0.00165723	0.0153703	940;3659;3965;8651;11006	LGALS9;LILRB4;IRF1;SOCS1;CD28	geneontology_Biological_Process
GO:1905521	regulation of macrophage migration	http://amigo.geneontology.org/amigo/term/GO:1905521	25	5	0.892065	5.60497	0.00165723	0.0153703	719;728;1240;6352;131450	C3AR1;CD200R1;CCL5;CMKLR1;C5AR1	geneontology_Biological_Process
GO:0006644	phospholipid metabolic process	http://amigo.geneontology.org/amigo/term/GO:0006644	310	22	11.0616	1.98886	0.00165894	0.0153703	341;344;940;942;1071;1154;2268;3932;5293;5341;5580;5920;6622;7010;7409;7941;8651;23533;55697;84174;118788;151056	PLEK;LCK;APOC1;PIK3R5;PLA2G7;SLA2;VAV1;PLB1;RARRES3;FGR;PIK3AP1;APOC2;VAC14;SNCA;SOCS1;CETP;PRKCD;CISH;PIK3CD;CD86;CD28;TEK	geneontology_Biological_Process
GO:0002312	B cell activation involved in immune response	http://amigo.geneontology.org/amigo/term/GO:0002312	63	8	2.248	3.55871	0.00169499	0.0156786	940;2213;4242;5788;7099;8741;9452;10538	FCGR2B;TNFSF13;TLR4;MFNG;ITM2A;BATF;PTPRC;CD28	geneontology_Biological_Process
GO:0071396	cellular response to lipid	http://amigo.geneontology.org/amigo/term/GO:0071396	497	31	17.7343	1.74803	0.00171415	0.01583	409;834;929;942;1234;1393;1601;3055;3394;3557;3606;3627;4283;5031;5724;6347;6348;6352;6373;7097;7099;7133;10062;10268;10859;23643;29108;80380;114548;114769;140885	CCR5;CXCL10;LY96;CASP1;PYCARD;CD14;P2RY6;PTAFR;CXCL9;TNFRSF1B;CXCL11;CCL5;IRF8;RAMP3;CCL2;TLR4;LILRB1;IL18;SIRPA;NLRP3;TLR2;ARRB2;CRHBP;CARD16;HCK;CCL3;NR1H3;DAB2;IL1RN;PDCD1LG2;CD86	geneontology_Biological_Process
GO:0043280	positive regulation of cysteine-type endopeptidase activity involved in apoptotic process	http://amigo.geneontology.org/amigo/term/GO:0043280	109	11	3.8894	2.8282	0.00172024	0.0158603	834;3429;3932;3965;6279;6280;6622;8743;29108;58484;114548	LGALS9;CASP1;PYCARD;LCK;NLRC4;TNFSF10;NLRP3;S100A9;IFI27;S100A8;SNCA	geneontology_Biological_Process
GO:0070588	calcium ion transmembrane transport	http://amigo.geneontology.org/amigo/term/GO:0070588	215	17	7.67176	2.21592	0.00177628	0.0163504	187;1193;1234;1535;2621;3627;3932;4283;5031;5777;5788;6348;6373;6622;7226;10268;11151	CCR5;CXCL10;CORO1A;LCK;P2RY6;CXCL9;CXCL11;TRPM2;RAMP3;PTPN6;PTPRC;CCL3;CYBA;GAS6;CLIC2;SNCA;APLNR	geneontology_Biological_Process
GO:0097696	STAT cascade	http://amigo.geneontology.org/amigo/term/GO:0097696	126	12	4.49601	2.66903	0.00178047	0.0163624	3059;3606;3718;5008;5788;6347;6352;6772;6776;8651;9111;83666	CCL5;HCLS1;CCL2;IL18;PARP9;PTPRC;JAK3;STAT5A;NMI;SOCS1;STAT1;OSM	geneontology_Biological_Process
GO:0071825	protein-lipid complex subunit organization	http://amigo.geneontology.org/amigo/term/GO:0071825	37	6	1.32026	4.54457	0.00180315	0.016544	341;344;348;1071;5360;7941	APOE;APOC1;PLA2G7;PLTP;APOC2;CETP	geneontology_Biological_Process
GO:1903169	regulation of calcium ion transmembrane transport	http://amigo.geneontology.org/amigo/term/GO:1903169	110	11	3.92509	2.80249	0.00185189	0.0169636	187;1193;1535;3627;4283;5031;5777;6373;6622;10268;11151	CXCL10;CORO1A;P2RY6;CXCL9;CXCL11;RAMP3;PTPN6;CYBA;CLIC2;SNCA;APLNR	geneontology_Biological_Process
GO:0032620	interleukin-17 production	http://amigo.geneontology.org/amigo/term/GO:0032620	26	5	0.927748	5.3894	0.00199261	0.0181938	3606;4063;5008;7099;114836	TLR4;IL18;SLAMF6;LY9;OSM	geneontology_Biological_Process
GO:0002756	MyD88-independent toll-like receptor signaling pathway	http://amigo.geneontology.org/amigo/term/GO:0002756	26	5	0.927748	5.3894	0.00199261	0.0181938	929;3665;7099;23643;146722	LY96;CD14;TLR4;CD300LF;IRF7	geneontology_Biological_Process
GO:0032930	positive regulation of superoxide anion generation	http://amigo.geneontology.org/amigo/term/GO:0032930	16	4	0.570922	7.00622	0.00206345	0.0186601	1535;3684;3689;5580	ITGAM;ITGB2;CYBA;PRKCD	geneontology_Biological_Process
GO:0007252	I-kappaB phosphorylation	http://amigo.geneontology.org/amigo/term/GO:0007252	16	4	0.570922	7.00622	0.00206345	0.0186601	7097;7099;51284;140885	TLR7;TLR4;SIRPA;TLR2	geneontology_Biological_Process
GO:0001779	natural killer cell differentiation	http://amigo.geneontology.org/amigo/term/GO:0001779	16	4	0.570922	7.00622	0.00206345	0.0186601	2621;5293;5788;10461	PTPRC;GAS6;MERTK;PIK3CD	geneontology_Biological_Process
GO:0050765	negative regulation of phagocytosis	http://amigo.geneontology.org/amigo/term/GO:0050765	16	4	0.570922	7.00622	0.00206345	0.0186601	2213;7097;140885;146722	FCGR2B;SIRPA;TLR2;CD300LF	geneontology_Biological_Process
GO:0042095	interferon-gamma biosynthetic process	http://amigo.geneontology.org/amigo/term/GO:0042095	16	4	0.570922	7.00622	0.00206345	0.0186601	3606;10148;10859;51284	TLR7;EBI3;LILRB1;IL18	geneontology_Biological_Process
GO:0043373	CD4-positive, alpha-beta T cell lineage commitment	http://amigo.geneontology.org/amigo/term/GO:0043373	16	4	0.570922	7.00622	0.00206345	0.0186601	3594;4063;10538;114836	BATF;IL12RB1;SLAMF6;LY9	geneontology_Biological_Process
GO:0050850	positive regulation of calcium-mediated signaling	http://amigo.geneontology.org/amigo/term/GO:0050850	38	6	1.35594	4.42498	0.00207804	0.0187027	916;920;5031;6348;7535;54209	CD3E;TREM2;P2RY6;ZAP70;CCL3;CD4	geneontology_Biological_Process
GO:0002260	lymphocyte homeostasis	http://amigo.geneontology.org/amigo/term/GO:0002260	51	7	1.81981	3.84655	0.00207808	0.0187027	972;3718;3965;10673;11035;11151;30061	CD74;LGALS9;CORO1A;TNFSF13B;RIPK3;JAK3;SLC40A1	geneontology_Biological_Process
GO:0034113	heterotypic cell-cell adhesion	http://amigo.geneontology.org/amigo/term/GO:0034113	51	7	1.81981	3.84655	0.00207808	0.0187027	914;3557;3689;3932;5788;131450;140885	CD2;LCK;CD200R1;ITGB2;SIRPA;PTPRC;IL1RN	geneontology_Biological_Process
GO:0010959	regulation of metal ion transport	http://amigo.geneontology.org/amigo/term/GO:0010959	296	21	10.5621	1.98825	0.00210855	0.0189468	187;409;567;920;1193;1535;3627;4283;5031;5777;6324;6347;6348;6352;6373;6387;6622;9454;10268;10859;11151	CXCL10;CORO1A;P2RY6;CXCL9;CXCL11;CCL5;RAMP3;CXCL12;CCL2;LILRB1;B2M;PTPN6;ARRB2;SCN1B;CCL3;CYBA;CLIC2;SNCA;CD4;APLNR;HOMER3	geneontology_Biological_Process
GO:0010543	regulation of platelet activation	http://amigo.geneontology.org/amigo/term/GO:0010543	27	5	0.96343	5.18979	0.00237499	0.0212398	348;2207;5341;5580;7099	PLEK;APOE;FCER1G;TLR4;PRKCD	geneontology_Biological_Process
GO:0071353	cellular response to interleukin-4	http://amigo.geneontology.org/amigo/term/GO:0071353	27	5	0.96343	5.18979	0.00237499	0.0212398	2625;3561;3718;11151;146722	CORO1A;IL2RG;CD300LF;GATA3;JAK3	geneontology_Biological_Process
GO:0033032	regulation of myeloid cell apoptotic process	http://amigo.geneontology.org/amigo/term/GO:0033032	27	5	0.96343	5.18979	0.00237499	0.0212398	1234;2207;3665;5293;6352	CCR5;FCER1G;CCL5;PIK3CD;IRF7	geneontology_Biological_Process
GO:0043062	extracellular structure organization	http://amigo.geneontology.org/amigo/term/GO:0043062	320	22	11.4184	1.92671	0.00246797	0.0220366	341;344;348;822;947;1071;1520;2022;2621;3683;3684;3689;3936;4324;5360;7133;7412;7450;7941;9806;10266;10653	CTSS;APOE;APOC1;TNFRSF1B;ITGAM;ITGB2;PLA2G7;ITGAL;SPOCK2;PLTP;RAMP2;CAPG;LCP1;GAS6;VCAM1;APOC2;CD34;ENG;CETP;SPINT2;MMP15;VWF	geneontology_Biological_Process
GO:0006639	acylglycerol metabolic process	http://amigo.geneontology.org/amigo/term/GO:0006639	67	8	2.39073	3.34625	0.00252321	0.0224589	341;344;348;718;1071;2167;2876;10062	APOE;APOC1;C3;FABP4;GPX1;NR1H3;APOC2;CETP	geneontology_Biological_Process
GO:0015918	sterol transport	http://amigo.geneontology.org/amigo/term/GO:0015918	67	8	2.39073	3.34625	0.00252321	0.0224589	341;344;348;1071;4481;5360;10062;10577	APOE;MSR1;APOC1;PLTP;NPC2;NR1H3;APOC2;CETP	geneontology_Biological_Process
GO:0009308	amine metabolic process	http://amigo.geneontology.org/amigo/term/GO:0009308	53	7	1.89118	3.7014	0.00260335	0.0230591	3620;3684;3689;6303;6622;7412;9056	ITGAM;ITGB2;SLC7A7;SAT1;IDO1;VCAM1;SNCA	geneontology_Biological_Process
GO:2000146	negative regulation of cell motility	http://amigo.geneontology.org/amigo/term/GO:2000146	204	16	7.27925	2.19803	0.0026042	0.0230591	140;199;348;393;397;2022;2625;3162;6347;6387;7454;8519;8692;10653;29775;131450	AIF1;APOE;ARHGDIB;WAS;CD200R1;CXCL12;CCL2;ADORA3;GATA3;IFITM1;ARHGAP4;CARD10;HMOX1;ENG;HYAL2;SPINT2	geneontology_Biological_Process
GO:1902532	negative regulation of intracellular signal transduction	http://amigo.geneontology.org/amigo/term/GO:1902532	404	26	14.4158	1.80358	0.00261096	0.0230591	187;348;409;597;972;1193;2633;2876;5341;5580;5777;5788;6387;6653;6772;7099;7114;8651;8692;9454;9938;29108;79132;84174;114548;140885	CD74;PYCARD;PLEK;APOE;CXCL12;TLR4;SIRPA;NLRP3;PTPN6;ARRB2;SLA2;GBP1;ARHGAP25;DHX58;PTPRC;GPX1;BCL2A1;TMSB4X;CLIC2;SOCS1;PRKCD;HYAL2;SORL1;STAT1;APLNR;HOMER3	geneontology_Biological_Process
GO:0010874	regulation of cholesterol efflux	http://amigo.geneontology.org/amigo/term/GO:0010874	17	4	0.606604	6.59409	0.00262323	0.0230591	348;1071;5360;10062	APOE;PLTP;NR1H3;CETP	geneontology_Biological_Process
GO:0002544	chronic inflammatory response	http://amigo.geneontology.org/amigo/term/GO:0002544	17	4	0.606604	6.59409	0.00262323	0.0230591	3620;6279;6352;7412	CCL5;IDO1;S100A8;VCAM1	geneontology_Biological_Process
GO:0046597	negative regulation of viral entry into host cell	http://amigo.geneontology.org/amigo/term/GO:0046597	17	4	0.606604	6.59409	0.00262323	0.0230591	2219;8519;8547;10410	FCN1;IFITM1;FCN3;IFITM3	geneontology_Biological_Process
GO:0035458	cellular response to interferon-beta	http://amigo.geneontology.org/amigo/term/GO:0035458	17	4	0.606604	6.59409	0.00262323	0.0230591	3437;3659;4332;6772	MNDA;IFIT3;IRF1;STAT1	geneontology_Biological_Process
GO:0061081	positive regulation of myeloid leukocyte cytokine production involved in immune response	http://amigo.geneontology.org/amigo/term/GO:0061081	17	4	0.606604	6.59409	0.00262323	0.0230591	972;2207;7099;10859	CD74;FCER1G;TLR4;LILRB1	geneontology_Biological_Process
GO:0043902	positive regulation of multi-organism process	http://amigo.geneontology.org/amigo/term/GO:0043902	133	12	4.74579	2.52856	0.00280866	0.0246127	348;920;940;972;1535;3965;5551;5724;6352;23643;79132;151056	CD74;LGALS9;LY96;APOE;PTAFR;CCL5;PRF1;PLB1;DHX58;CYBA;CD4;CD28	geneontology_Biological_Process
GO:0035821	modification of morphology or physiology of other organism	http://amigo.geneontology.org/amigo/term/GO:0035821	133	12	4.74579	2.52856	0.00280866	0.0246127	348;920;3429;4069;5272;5551;6280;6348;6352;8542;8692;30835	APOE;CCL5;PRF1;CD209;LYZ;S100A9;APOL1;IFI27;CCL3;HYAL2;CD4;SERPINB9	geneontology_Biological_Process
GO:0043123	positive regulation of I-kappaB kinase/NF-kappaB signaling	http://amigo.geneontology.org/amigo/term/GO:0043123	152	13	5.42376	2.39686	0.00305344	0.0267164	834;920;972;3162;3557;3965;6398;7099;8743;10346;51246;84433;114769	CD74;LGALS9;CASP1;SECTM1;CARD11;TLR4;TNFSF10;SHISA5;CARD16;IL1RN;HMOX1;CD4;TRIM22	geneontology_Biological_Process
GO:0010863	positive regulation of phospholipase C activity	http://amigo.geneontology.org/amigo/term/GO:0010863	41	6	1.46299	4.1012	0.00309404	0.0269882	728;2769;5031;5724;8698;115727	S1PR4;P2RY6;PTAFR;RASGRP4;C5AR1;GNA15	geneontology_Biological_Process
GO:0050732	negative regulation of peptidyl-tyrosine phosphorylation	http://amigo.geneontology.org/amigo/term/GO:0050732	41	6	1.46299	4.1012	0.00309404	0.0269882	5580;5777;5788;8651;8692;64092	SAMSN1;PTPN6;PTPRC;SOCS1;PRKCD;HYAL2	geneontology_Biological_Process
GO:0042632	cholesterol homeostasis	http://amigo.geneontology.org/amigo/term/GO:0042632	55	7	1.96254	3.5668	0.00322509	0.0280449	344;348;1071;2167;3606;10062;10577	APOE;IL18;FABP4;NPC2;NR1H3;APOC2;CETP	geneontology_Biological_Process
GO:1904427	positive regulation of calcium ion transmembrane transport	http://amigo.geneontology.org/amigo/term/GO:1904427	55	7	1.96254	3.5668	0.00322509	0.0280449	187;3627;4283;5031;6373;6622;10268	CXCL10;P2RY6;CXCL9;CXCL11;RAMP3;SNCA;APLNR	geneontology_Biological_Process
GO:0002374	cytokine secretion involved in immune response	http://amigo.geneontology.org/amigo/term/GO:0002374	18	4	0.642287	6.22775	0.00327893	0.0282657	7097;7133;10859;114548	TNFRSF1B;LILRB1;NLRP3;TLR2	geneontology_Biological_Process
GO:0002363	alpha-beta T cell lineage commitment	http://amigo.geneontology.org/amigo/term/GO:0002363	18	4	0.642287	6.22775	0.00327893	0.0282657	3594;4063;10538;114836	BATF;IL12RB1;SLAMF6;LY9	geneontology_Biological_Process
GO:0034123	positive regulation of toll-like receptor signaling pathway	http://amigo.geneontology.org/amigo/term/GO:0034123	18	4	0.642287	6.22775	0.00327893	0.0282657	1535;7096;7097;10062	TLR1;TLR2;NR1H3;CYBA	geneontology_Biological_Process
GO:0010039	response to iron ion	http://amigo.geneontology.org/amigo/term/GO:0010039	29	5	1.0348	4.83187	0.00329542	0.0282657	567;712;3162;6622;30061	C1QA;B2M;HMOX1;SLC40A1;SNCA	geneontology_Biological_Process
GO:0010742	macrophage derived foam cell differentiation	http://amigo.geneontology.org/amigo/term/GO:0010742	29	5	1.0348	4.83187	0.00329542	0.0282657	1071;3606;4481;6772;10062	MSR1;IL18;NR1H3;CETP;STAT1	geneontology_Biological_Process
GO:0090077	foam cell differentiation	http://amigo.geneontology.org/amigo/term/GO:0090077	29	5	1.0348	4.83187	0.00329542	0.0282657	1071;3606;4481;6772;10062	MSR1;IL18;NR1H3;CETP;STAT1	geneontology_Biological_Process
GO:0090322	regulation of superoxide metabolic process	http://amigo.geneontology.org/amigo/term/GO:0090322	29	5	1.0348	4.83187	0.00329542	0.0282657	683;1535;3684;3689;5580	ITGAM;ITGB2;BST1;CYBA;PRKCD	geneontology_Biological_Process
GO:0007202	activation of phospholipase C activity	http://amigo.geneontology.org/amigo/term/GO:0007202	29	5	1.0348	4.83187	0.00329542	0.0282657	728;2769;5031;8698;115727	S1PR4;P2RY6;RASGRP4;C5AR1;GNA15	geneontology_Biological_Process
GO:0019835	cytolysis	http://amigo.geneontology.org/amigo/term/GO:0019835	29	5	1.0348	4.83187	0.00329542	0.0282657	3001;4069;5551;8542;10859	PRF1;LYZ;LILRB1;APOL1;GZMA	geneontology_Biological_Process
GO:0002831	regulation of response to biotic stimulus	http://amigo.geneontology.org/amigo/term/GO:0002831	102	10	3.63963	2.74754	0.00340434	0.0291117	1535;3594;6772;10859;23643;29108;51191;79132;83666;114769	LY96;PYCARD;LILRB1;CARD16;PARP9;DHX58;CYBA;IL12RB1;HERC5;STAT1	geneontology_Biological_Process
GO:0046854	phosphatidylinositol phosphorylation	http://amigo.geneontology.org/amigo/term/GO:0046854	102	10	3.63963	2.74754	0.00340434	0.0291117	940;942;1154;3932;5293;7409;8651;23533;84174;118788	LCK;PIK3R5;SLA2;VAV1;PIK3AP1;SOCS1;CISH;PIK3CD;CD86;CD28	geneontology_Biological_Process
GO:0034381	plasma lipoprotein particle clearance	http://amigo.geneontology.org/amigo/term/GO:0034381	42	6	1.49867	4.00355	0.00350348	0.0299144	341;344;348;3162;4481;10577	APOE;MSR1;APOC1;NPC2;HMOX1;APOC2	geneontology_Biological_Process
GO:0051259	protein complex oligomerization	http://amigo.geneontology.org/amigo/term/GO:0051259	413	26	14.7369	1.76428	0.00351439	0.029931	241;348;915;916;919;972;974;978;2207;2633;2702;3039;3162;5551;6352;6653;7010;7450;10320;10346;11035;25939;29108;53840;58484;114548	CD3E;CD3D;CD247;CD74;IKZF1;PYCARD;SAMHD1;APOE;FCER1G;CCL5;PRF1;CDA;NLRC4;NLRP3;TRIM34;GJA5;ALOX5AP;GBP1;CD79B;RIPK3;HMOX1;VWF;TRIM22;SORL1;TEK;HBA1	geneontology_Biological_Process
GO:0043547	positive regulation of GTPase activity	http://amigo.geneontology.org/amigo/term/GO:0043547	309	21	11.0259	1.9046	0.00351601	0.029931	216;393;397;1794;6347;6348;6352;6355;6358;6362;6846;7409;8490;9938;22899;55803;64333;64407;81704;117289;257106	CCL8;ARHGDIB;CCL5;ADAP2;DOCK2;ARHGAP30;CCL2;ARHGAP9;VAV1;RGS18;XCL2;TAGAP;ARHGAP4;ARHGAP25;DOCK8;CCL18;CCL3;ALDH1A1;CCL14;RGS5;ARHGEF15	geneontology_Biological_Process
GO:0055092	sterol homeostasis	http://amigo.geneontology.org/amigo/term/GO:0055092	56	7	1.99823	3.50311	0.00357554	0.0303011	344;348;1071;2167;3606;10062;10577	APOE;IL18;FABP4;NPC2;NR1H3;APOC2;CETP	geneontology_Biological_Process
GO:0032418	lysosome localization	http://amigo.geneontology.org/amigo/term/GO:0032418	56	7	1.99823	3.50311	0.00357554	0.0303011	2207;2268;3162;3965;5293;6813;8673	LGALS9;FCER1G;VAMP8;FGR;HMOX1;STXBP2;PIK3CD	geneontology_Biological_Process
GO:0050688	regulation of defense response to virus	http://amigo.geneontology.org/amigo/term/GO:0050688	56	7	1.99823	3.50311	0.00357554	0.0303011	3594;6772;10859;29108;51191;79132;83666	PYCARD;LILRB1;PARP9;DHX58;IL12RB1;HERC5;STAT1	geneontology_Biological_Process
GO:0051271	negative regulation of cellular component movement	http://amigo.geneontology.org/amigo/term/GO:0051271	231	17	8.24268	2.06244	0.00376008	0.0318174	140;199;348;393;397;2022;2625;3162;6347;6387;7454;8519;8692;10653;29775;64218;131450	AIF1;APOE;ARHGDIB;WAS;CD200R1;CXCL12;CCL2;ADORA3;GATA3;IFITM1;ARHGAP4;CARD10;HMOX1;ENG;HYAL2;SPINT2;SEMA4A	geneontology_Biological_Process
GO:0043087	regulation of GTPase activity	http://amigo.geneontology.org/amigo/term/GO:0043087	373	24	13.3096	1.80321	0.00377886	0.0319285	216;393;397;409;1794;6347;6348;6352;6355;6358;6362;6846;7409;8490;9938;22899;29108;55803;64333;64407;81704;117289;221472;257106	CCL8;PYCARD;ARHGDIB;CCL5;ADAP2;DOCK2;ARHGAP30;CCL2;FGD2;ARHGAP9;ARRB2;VAV1;RGS18;XCL2;TAGAP;ARHGAP4;ARHGAP25;DOCK8;CCL18;CCL3;ALDH1A1;CCL14;RGS5;ARHGEF15	geneontology_Biological_Process
GO:0070670	response to interleukin-4	http://amigo.geneontology.org/amigo/term/GO:0070670	30	5	1.07048	4.67081	0.00384083	0.0322118	2625;3561;3718;11151;146722	CORO1A;IL2RG;CD300LF;GATA3;JAK3	geneontology_Biological_Process
GO:0033028	myeloid cell apoptotic process	http://amigo.geneontology.org/amigo/term/GO:0033028	30	5	1.07048	4.67081	0.00384083	0.0322118	1234;2207;3665;5293;6352	CCR5;FCER1G;CCL5;PIK3CD;IRF7	geneontology_Biological_Process
GO:0045622	regulation of T-helper cell differentiation	http://amigo.geneontology.org/amigo/term/GO:0045622	30	5	1.07048	4.67081	0.00384083	0.0322118	942;3594;3606;3718;114548	IL18;NLRP3;JAK3;IL12RB1;CD86	geneontology_Biological_Process
GO:0098760	response to interleukin-7	http://amigo.geneontology.org/amigo/term/GO:0098760	30	5	1.07048	4.67081	0.00384083	0.0322118	1154;3561;3718;6776;8651	IL2RG;JAK3;STAT5A;SOCS1;CISH	geneontology_Biological_Process
GO:0098761	cellular response to interleukin-7	http://amigo.geneontology.org/amigo/term/GO:0098761	30	5	1.07048	4.67081	0.00384083	0.0322118	1154;3561;3718;6776;8651	IL2RG;JAK3;STAT5A;SOCS1;CISH	geneontology_Biological_Process
GO:0051224	negative regulation of protein transport	http://amigo.geneontology.org/amigo/term/GO:0051224	139	12	4.95988	2.41941	0.00403375	0.0333219	947;2213;2621;2633;5552;7114;7351;10062;10859;114548;114769;131450	CD200R1;FCGR2B;SRGN;LILRB1;UCP2;NLRP3;GBP1;CARD16;NR1H3;GAS6;TMSB4X;CD34	geneontology_Biological_Process
GO:0090207	regulation of triglyceride metabolic process	http://amigo.geneontology.org/amigo/term/GO:0090207	19	4	0.677969	5.89997	0.00403795	0.0333219	344;348;718;10062	APOE;C3;NR1H3;APOC2	geneontology_Biological_Process
GO:0002691	regulation of cellular extravasation	http://amigo.geneontology.org/amigo/term/GO:0002691	19	4	0.677969	5.89997	0.00403795	0.0333219	683;5724;6387;11035	PTAFR;CXCL12;BST1;RIPK3	geneontology_Biological_Process
GO:0032928	regulation of superoxide anion generation	http://amigo.geneontology.org/amigo/term/GO:0032928	19	4	0.677969	5.89997	0.00403795	0.0333219	1535;3684;3689;5580	ITGAM;ITGB2;CYBA;PRKCD	geneontology_Biological_Process
GO:0006925	inflammatory cell apoptotic process	http://amigo.geneontology.org/amigo/term/GO:0006925	19	4	0.677969	5.89997	0.00403795	0.0333219	1234;3665;5293;6352	CCR5;CCL5;PIK3CD;IRF7	geneontology_Biological_Process
GO:0045624	positive regulation of T-helper cell differentiation	http://amigo.geneontology.org/amigo/term/GO:0045624	19	4	0.677969	5.89997	0.00403795	0.0333219	942;3594;3606;114548	IL18;NLRP3;IL12RB1;CD86	geneontology_Biological_Process
GO:0071800	podosome assembly	http://amigo.geneontology.org/amigo/term/GO:0071800	19	4	0.677969	5.89997	0.00403795	0.0333219	822;3055;3936;51411	BIN2;HCK;CAPG;LCP1	geneontology_Biological_Process
GO:0042533	tumor necrosis factor biosynthetic process	http://amigo.geneontology.org/amigo/term/GO:0042533	19	4	0.677969	5.89997	0.00403795	0.0333219	1536;7096;7099;10859	CYBB;TLR4;TLR1;LILRB1	geneontology_Biological_Process
GO:0042534	regulation of tumor necrosis factor biosynthetic process	http://amigo.geneontology.org/amigo/term/GO:0042534	19	4	0.677969	5.89997	0.00403795	0.0333219	1536;7096;7099;10859	CYBB;TLR4;TLR1;LILRB1	geneontology_Biological_Process
GO:0010758	regulation of macrophage chemotaxis	http://amigo.geneontology.org/amigo/term/GO:0010758	19	4	0.677969	5.89997	0.00403795	0.0333219	719;728;1240;6352	C3AR1;CCL5;CMKLR1;C5AR1	geneontology_Biological_Process
GO:0048245	eosinophil chemotaxis	http://amigo.geneontology.org/amigo/term/GO:0048245	19	4	0.677969	5.89997	0.00403795	0.0333219	6347;6348;6352;6355	CCL8;CCL5;CCL2;CCL3	geneontology_Biological_Process
GO:1900274	regulation of phospholipase C activity	http://amigo.geneontology.org/amigo/term/GO:1900274	44	6	1.57003	3.82157	0.00444139	0.0364226	728;2769;5031;5724;8698;115727	S1PR4;P2RY6;PTAFR;RASGRP4;C5AR1;GNA15	geneontology_Biological_Process
GO:0050691	regulation of defense response to virus by host	http://amigo.geneontology.org/amigo/term/GO:0050691	31	5	1.10616	4.52014	0.00444795	0.0364226	3594;6772;10859;29108;83666	PYCARD;LILRB1;PARP9;IL12RB1;STAT1	geneontology_Biological_Process
GO:0001867	complement activation, lectin pathway	http://amigo.geneontology.org/amigo/term/GO:0001867	10	3	0.356826	8.40746	0.00448447	0.0364226	710;2219;8547	FCN1;SERPING1;FCN3	geneontology_Biological_Process
GO:0033632	regulation of cell-cell adhesion mediated by integrin	http://amigo.geneontology.org/amigo/term/GO:0033632	10	3	0.356826	8.40746	0.00448447	0.0364226	916;6352;83706	CD3E;CCL5;FERMT3	geneontology_Biological_Process
GO:0045628	regulation of T-helper 2 cell differentiation	http://amigo.geneontology.org/amigo/term/GO:0045628	10	3	0.356826	8.40746	0.00448447	0.0364226	942;3606;114548	IL18;NLRP3;CD86	geneontology_Biological_Process
GO:0034370	triglyceride-rich lipoprotein particle remodeling	http://amigo.geneontology.org/amigo/term/GO:0034370	10	3	0.356826	8.40746	0.00448447	0.0364226	344;348;1071	APOE;APOC2;CETP	geneontology_Biological_Process
GO:0043374	CD8-positive, alpha-beta T cell differentiation	http://amigo.geneontology.org/amigo/term/GO:0043374	10	3	0.356826	8.40746	0.00448447	0.0364226	944;3659;8651	TNFSF8;IRF1;SOCS1	geneontology_Biological_Process
GO:0070486	leukocyte aggregation	http://amigo.geneontology.org/amigo/term/GO:0070486	10	3	0.356826	8.40746	0.00448447	0.0364226	6279;6280;7535	ZAP70;S100A9;S100A8	geneontology_Biological_Process
GO:0071888	macrophage apoptotic process	http://amigo.geneontology.org/amigo/term/GO:0071888	10	3	0.356826	8.40746	0.00448447	0.0364226	1234;3665;6352	CCR5;CCL5;IRF7	geneontology_Biological_Process
GO:0051238	sequestering of metal ion	http://amigo.geneontology.org/amigo/term/GO:0051238	10	3	0.356826	8.40746	0.00448447	0.0364226	2512;6279;6280	S100A9;FTL;S100A8	geneontology_Biological_Process
GO:0035589	G protein-coupled purinergic nucleotide receptor signaling pathway	http://amigo.geneontology.org/amigo/term/GO:0035589	10	3	0.356826	8.40746	0.00448447	0.0364226	5031;5724;53829	P2RY6;PTAFR;P2RY13	geneontology_Biological_Process
GO:0001525	angiogenesis	http://amigo.geneontology.org/amigo/term/GO:0001525	400	25	14.273	1.75155	0.00458056	0.0371498	187;718;719;728;947;1536;2022;2702;2833;2876;3087;3162;3606;3627;3689;6303;6347;6355;6772;7010;10266;10268;29775;64218;64321	CXCR3;CXCL10;CYBB;CCL8;C3AR1;ITGB2;RAMP3;CCL2;HHEX;IL18;SOX17;GJA5;C3;SAT1;RAMP2;CARD10;GPX1;HMOX1;CD34;ENG;C5AR1;STAT1;APLNR;TEK;SEMA4A	geneontology_Biological_Process
GO:1904950	negative regulation of establishment of protein localization	http://amigo.geneontology.org/amigo/term/GO:1904950	142	12	5.06693	2.3683	0.00479011	0.0387383	947;2213;2621;2633;5552;7114;7351;10062;10859;114548;114769;131450	CD200R1;FCGR2B;SRGN;LILRB1;UCP2;NLRP3;GBP1;CARD16;NR1H3;GAS6;TMSB4X;CD34	geneontology_Biological_Process
GO:0010950	positive regulation of endopeptidase activity	http://amigo.geneontology.org/amigo/term/GO:0010950	142	12	5.06693	2.3683	0.00479011	0.0387383	834;3429;3932;3965;5641;6279;6280;6622;8743;29108;58484;114548	LGALS9;CASP1;PYCARD;LCK;NLRC4;TNFSF10;NLRP3;S100A9;IFI27;LGMN;S100A8;SNCA	geneontology_Biological_Process
GO:0035588	G protein-coupled purinergic receptor signaling pathway	http://amigo.geneontology.org/amigo/term/GO:0035588	20	4	0.713652	5.60497	0.00490743	0.0392941	140;5031;5724;53829	P2RY6;PTAFR;ADORA3;P2RY13	geneontology_Biological_Process
GO:0002335	mature B cell differentiation	http://amigo.geneontology.org/amigo/term/GO:0002335	20	4	0.713652	5.60497	0.00490743	0.0392941	2213;4242;5452;9452	FCGR2B;MFNG;ITM2A;POU2F2	geneontology_Biological_Process
GO:0072677	eosinophil migration	http://amigo.geneontology.org/amigo/term/GO:0072677	20	4	0.713652	5.60497	0.00490743	0.0392941	6347;6348;6352;6355	CCL8;CCL5;CCL2;CCL3	geneontology_Biological_Process
GO:0032656	regulation of interleukin-13 production	http://amigo.geneontology.org/amigo/term/GO:0032656	20	4	0.713652	5.60497	0.00490743	0.0392941	2625;3133;3965;114548	LGALS9;HLA-E;NLRP3;GATA3	geneontology_Biological_Process
GO:0043369	CD4-positive or CD8-positive, alpha-beta T cell lineage commitment	http://amigo.geneontology.org/amigo/term/GO:0043369	20	4	0.713652	5.60497	0.00490743	0.0392941	3594;4063;10538;114836	BATF;IL12RB1;SLAMF6;LY9	geneontology_Biological_Process
GO:0050855	regulation of B cell receptor signaling pathway	http://amigo.geneontology.org/amigo/term/GO:0050855	20	4	0.713652	5.60497	0.00490743	0.0392941	5777;5788;9404;150372	LPXN;NFAM1;PTPN6;PTPRC	geneontology_Biological_Process
GO:2000778	positive regulation of interleukin-6 secretion	http://amigo.geneontology.org/amigo/term/GO:2000778	20	4	0.713652	5.60497	0.00490743	0.0392941	3965;8692;29108;64135	LGALS9;PYCARD;IFIH1;HYAL2	geneontology_Biological_Process
GO:0070997	neuron death	http://amigo.geneontology.org/amigo/term/GO:0070997	278	19	9.91976	1.91537	0.00506579	0.0405049	348;409;728;947;2213;2625;2876;3162;3684;3689;5641;6347;6348;6352;6622;6653;7099;11151;131450	CORO1A;APOE;CD200R1;CCL5;FCGR2B;ITGAM;ITGB2;CCL2;TLR4;ARRB2;GATA3;LGMN;CCL3;GPX1;HMOX1;CD34;SNCA;C5AR1;SORL1	geneontology_Biological_Process
GO:2000249	regulation of actin cytoskeleton reorganization	http://amigo.geneontology.org/amigo/term/GO:2000249	32	5	1.14184	4.37888	0.0051204	0.0407688	397;3055;3059;7010;7226	ARHGDIB;TRPM2;HCLS1;HCK;TEK	geneontology_Biological_Process
GO:0002534	cytokine production involved in inflammatory response	http://amigo.geneontology.org/amigo/term/GO:0002534	32	5	1.14184	4.37888	0.0051204	0.0407688	3620;7099;29108;63940;140885	PYCARD;TLR4;SIRPA;GPSM3;IDO1	geneontology_Biological_Process
GO:0061756	leukocyte adhesion to vascular endothelial cell	http://amigo.geneontology.org/amigo/term/GO:0061756	32	5	1.14184	4.37888	0.0051204	0.0407688	5724;6387;6402;6404;7412	PTAFR;CXCL12;SELPLG;VCAM1;SELL	geneontology_Biological_Process
GO:0043154	negative regulation of cysteine-type endopeptidase activity involved in apoptotic process	http://amigo.geneontology.org/amigo/term/GO:0043154	76	8	2.71188	2.94999	0.00553116	0.0439157	409;939;2537;2621;2876;5272;6622;114769	CD27;IFI6;ARRB2;CARD16;GPX1;GAS6;SNCA;SERPINB9	geneontology_Biological_Process
GO:0048661	positive regulation of smooth muscle cell proliferation	http://amigo.geneontology.org/amigo/term/GO:0048661	76	8	2.71188	2.94999	0.00553116	0.0439157	199;1535;3162;3606;5031;5724;6352;6772	AIF1;P2RY6;PTAFR;CCL5;IL18;CYBA;HMOX1;STAT1	geneontology_Biological_Process
GO:0050829	defense response to Gram-negative bacterium	http://amigo.geneontology.org/amigo/term/GO:0050829	46	6	1.6414	3.65542	0.00555247	0.0439616	920;4069;6036;6039;7099;29108	PYCARD;TLR4;RNASE2;LYZ;RNASE6;CD4	geneontology_Biological_Process
GO:0043551	regulation of phosphatidylinositol 3-kinase activity	http://amigo.geneontology.org/amigo/term/GO:0043551	46	6	1.6414	3.65542	0.00555247	0.0439616	1154;2268;7010;8651;23533;84174	PIK3R5;SLA2;FGR;SOCS1;CISH;TEK	geneontology_Biological_Process
GO:0015850	organic hydroxy compound transport	http://amigo.geneontology.org/amigo/term/GO:0015850	182	14	6.49423	2.15576	0.0055935	0.0442246	341;344;348;1071;2207;4481;5360;6387;6622;6623;10062;10577;10859;133418	APOE;MSR1;APOC1;FCER1G;CXCL12;LILRB1;PLTP;EMB;NPC2;NR1H3;APOC2;SNCA;CETP;SNCG	geneontology_Biological_Process
GO:1903707	negative regulation of hemopoiesis	http://amigo.geneontology.org/amigo/term/GO:1903707	110	10	3.92509	2.54771	0.00583593	0.046077	714;972;2213;3659;3718;6348;7099;8651;10859;11006	C1QC;CD74;FCGR2B;TLR4;LILRB1;CCL3;LILRB4;JAK3;IRF1;SOCS1	geneontology_Biological_Process
GO:2000108	positive regulation of leukocyte apoptotic process	http://amigo.geneontology.org/amigo/term/GO:2000108	21	4	0.749335	5.33807	0.00589417	0.0464074	3620;3965;5293;6352	LGALS9;CCL5;IDO1;PIK3CD	geneontology_Biological_Process
GO:0032958	inositol phosphate biosynthetic process	http://amigo.geneontology.org/amigo/term/GO:0032958	21	4	0.749335	5.33807	0.00589417	0.0464074	5031;5341;5724;6622	PLEK;P2RY6;PTAFR;SNCA	geneontology_Biological_Process
GO:0007200	phospholipase C-activating G protein-coupled receptor signaling pathway	http://amigo.geneontology.org/amigo/term/GO:0007200	77	8	2.74756	2.91167	0.00598602	0.0466274	147;719;728;1240;2357;2769;5031;10161	C3AR1;P2RY6;LPAR6;CMKLR1;FPR1;C5AR1;GNA15;ADRA1B	geneontology_Biological_Process
GO:0002921	negative regulation of humoral immune response	http://amigo.geneontology.org/amigo/term/GO:0002921	11	3	0.392509	7.64314	0.00600448	0.0466274	710;2213;5777	FCGR2B;PTPN6;SERPING1	geneontology_Biological_Process
GO:0034374	low-density lipoprotein particle remodeling	http://amigo.geneontology.org/amigo/term/GO:0034374	11	3	0.392509	7.64314	0.00600448	0.0466274	348;1071;7941	APOE;PLA2G7;CETP	geneontology_Biological_Process
GO:0070673	response to interleukin-18	http://amigo.geneontology.org/amigo/term/GO:0070673	11	3	0.392509	7.64314	0.00600448	0.0466274	240;3606;10068	IL18;ALOX5;IL18BP	geneontology_Biological_Process
GO:0071281	cellular response to iron ion	http://amigo.geneontology.org/amigo/term/GO:0071281	11	3	0.392509	7.64314	0.00600448	0.0466274	567;3162;30061	B2M;HMOX1;SLC40A1	geneontology_Biological_Process
GO:0042535	positive regulation of tumor necrosis factor biosynthetic process	http://amigo.geneontology.org/amigo/term/GO:0042535	11	3	0.392509	7.64314	0.00600448	0.0466274	1536;7096;7099	CYBB;TLR4;TLR1	geneontology_Biological_Process
GO:0045342	MHC class II biosynthetic process	http://amigo.geneontology.org/amigo/term/GO:0045342	11	3	0.392509	7.64314	0.00600448	0.0466274	4261;6688;7099	TLR4;CIITA;SPI1	geneontology_Biological_Process
GO:0045346	regulation of MHC class II biosynthetic process	http://amigo.geneontology.org/amigo/term/GO:0045346	11	3	0.392509	7.64314	0.00600448	0.0466274	4261;6688;7099	TLR4;CIITA;SPI1	geneontology_Biological_Process
GO:0045591	positive regulation of regulatory T cell differentiation	http://amigo.geneontology.org/amigo/term/GO:0045591	11	3	0.392509	7.64314	0.00600448	0.0466274	3965;8651;11006	LGALS9;LILRB4;SOCS1	geneontology_Biological_Process
GO:0002923	regulation of humoral immune response mediated by circulating immunoglobulin	http://amigo.geneontology.org/amigo/term/GO:0002923	11	3	0.392509	7.64314	0.00600448	0.0466274	2213;5777;5788	FCGR2B;PTPN6;PTPRC	geneontology_Biological_Process
GO:1903307	positive regulation of regulated secretory pathway	http://amigo.geneontology.org/amigo/term/GO:1903307	47	6	1.67708	3.57764	0.0061784	0.0478467	2207;2268;3684;3689;5724;8673	PTAFR;FCER1G;ITGAM;VAMP8;ITGB2;FGR	geneontology_Biological_Process
GO:0002381	immunoglobulin production involved in immunoglobulin mediated immune response	http://amigo.geneontology.org/amigo/term/GO:0002381	47	6	1.67708	3.57764	0.0061784	0.0478467	940;3119;5452;5788;8741;10538	HLA-DQB1;TNFSF13;POU2F2;BATF;PTPRC;CD28	geneontology_Biological_Process
GO:0040013	negative regulation of locomotion	http://amigo.geneontology.org/amigo/term/GO:0040013	244	17	8.70655	1.95255	0.00648428	0.0501469	140;199;348;393;397;2022;2625;3162;6347;6387;7454;8519;8692;10653;29775;64218;131450	AIF1;APOE;ARHGDIB;WAS;CD200R1;CXCL12;CCL2;ADORA3;GATA3;IFITM1;ARHGAP4;CARD10;HMOX1;ENG;HYAL2;SPINT2;SEMA4A	geneontology_Biological_Process
GO:0002823	negative regulation of adaptive immune response based on somatic recombination of immune receptors built from immunoglobulin superfamily domains	http://amigo.geneontology.org/amigo/term/GO:0002823	34	5	1.21321	4.1213	0.00667566	0.0515565	2213;3718;5777;5788;10859	FCGR2B;LILRB1;PTPN6;PTPRC;JAK3	geneontology_Biological_Process
GO:0003013	circulatory system process	http://amigo.geneontology.org/amigo/term/GO:0003013	413	25	14.7369	1.69642	0.00683575	0.052721	140;147;348;710;719;947;1193;1535;2621;2702;2876;3162;3627;3762;5724;5973;6324;6387;6772;6846;7010;10266;10268;10659;64091	CXCL10;APOE;C3AR1;PTAFR;KCNJ5;RAMP3;CXCL12;ADORA3;GJA5;XCL2;CELF2;SERPING1;RAMP2;SCN1B;GPX1;CYBA;GAS6;CLIC2;HMOX1;CD34;RENBP;POPDC2;ADRA1B;STAT1;TEK	geneontology_Biological_Process
GO:0032088	negative regulation of NF-kappaB transcription factor activity	http://amigo.geneontology.org/amigo/term/GO:0032088	63	7	2.248	3.11387	0.00689963	0.0531412	140;409;1240;7114;29108;84875;114548	PYCARD;NLRP3;ARRB2;ADORA3;PARP10;CMKLR1;TMSB4X	geneontology_Biological_Process
GO:0071248	cellular response to metal ion	http://amigo.geneontology.org/amigo/term/GO:0071248	149	12	5.31671	2.25704	0.00699855	0.0534412	241;567;1050;1393;1536;2167;3162;5641;6622;7226;30061;653361	CYBB;TRPM2;CEBPA;NCF1;B2M;ALOX5AP;CRHBP;FABP4;LGMN;HMOX1;SLC40A1;SNCA	geneontology_Biological_Process
GO:0043032	positive regulation of macrophage activation	http://amigo.geneontology.org/amigo/term/GO:0043032	22	4	0.785017	5.09543	0.00700466	0.0534412	1050;3684;3689;7099	ITGAM;ITGB2;CEBPA;TLR4	geneontology_Biological_Process
GO:0002507	tolerance induction	http://amigo.geneontology.org/amigo/term/GO:0002507	22	4	0.785017	5.09543	0.00700466	0.0534412	916;3133;3620;3965	CD3E;LGALS9;HLA-E;IDO1	geneontology_Biological_Process
GO:0060330	regulation of response to interferon-gamma	http://amigo.geneontology.org/amigo/term/GO:0060330	22	4	0.785017	5.09543	0.00700466	0.0534412	6772;8651;10062;83666	PARP9;NR1H3;SOCS1;STAT1	geneontology_Biological_Process
GO:0060334	regulation of interferon-gamma-mediated signaling pathway	http://amigo.geneontology.org/amigo/term/GO:0060334	22	4	0.785017	5.09543	0.00700466	0.0534412	6772;8651;10062;83666	PARP9;NR1H3;SOCS1;STAT1	geneontology_Biological_Process
GO:0050858	negative regulation of antigen receptor-mediated signaling pathway	http://amigo.geneontology.org/amigo/term/GO:0050858	22	4	0.785017	5.09543	0.00700466	0.0534412	2633;5777;9404;11006	LPXN;PTPN6;GBP1;LILRB4	geneontology_Biological_Process
GO:0045671	negative regulation of osteoclast differentiation	http://amigo.geneontology.org/amigo/term/GO:0045671	22	4	0.785017	5.09543	0.00700466	0.0534412	6348;7099;10859;11006	TLR4;LILRB1;CCL3;LILRB4	geneontology_Biological_Process
GO:0006650	glycerophospholipid metabolic process	http://amigo.geneontology.org/amigo/term/GO:0006650	246	17	8.77792	1.93668	0.00701858	0.0534754	341;940;942;1071;1154;3932;5293;5341;5920;7409;7941;8651;23533;55697;84174;118788;151056	PLEK;LCK;APOC1;PIK3R5;PLA2G7;SLA2;VAV1;PLB1;RARRES3;PIK3AP1;VAC14;SOCS1;CETP;CISH;PIK3CD;CD86;CD28	geneontology_Biological_Process
GO:0046834	lipid phosphorylation	http://amigo.geneontology.org/amigo/term/GO:0046834	114	10	4.06782	2.45832	0.00747524	0.0568782	940;942;1154;3932;5293;7409;8651;23533;84174;118788	LCK;PIK3R5;SLA2;VAV1;PIK3AP1;SOCS1;CISH;PIK3CD;CD86;CD28	geneontology_Biological_Process
GO:0010875	positive regulation of cholesterol efflux	http://amigo.geneontology.org/amigo/term/GO:0010875	12	3	0.428191	7.00622	0.00779646	0.0585355	348;5360;10062	APOE;PLTP;NR1H3	geneontology_Biological_Process
GO:0070230	positive regulation of lymphocyte apoptotic process	http://amigo.geneontology.org/amigo/term/GO:0070230	12	3	0.428191	7.00622	0.00779646	0.0585355	3620;3965;6352	LGALS9;CCL5;IDO1	geneontology_Biological_Process
GO:0001977	renal system process involved in regulation of blood volume	http://amigo.geneontology.org/amigo/term/GO:0001977	12	3	0.428191	7.00622	0.00779646	0.0585355	1535;2621;2702	GJA5;CYBA;GAS6	geneontology_Biological_Process
GO:0003094	glomerular filtration	http://amigo.geneontology.org/amigo/term/GO:0003094	12	3	0.428191	7.00622	0.00779646	0.0585355	947;2621;2702	GJA5;GAS6;CD34	geneontology_Biological_Process
GO:0150078	positive regulation of neuroinflammatory response	http://amigo.geneontology.org/amigo/term/GO:0150078	12	3	0.428191	7.00622	0.00779646	0.0585355	3606;3684;3689	ITGAM;ITGB2;IL18	geneontology_Biological_Process
GO:1903978	regulation of microglial cell activation	http://amigo.geneontology.org/amigo/term/GO:1903978	12	3	0.428191	7.00622	0.00779646	0.0585355	3684;3689;5788	ITGAM;ITGB2;PTPRC	geneontology_Biological_Process
GO:0002475	antigen processing and presentation via MHC class Ib	http://amigo.geneontology.org/amigo/term/GO:0002475	12	3	0.428191	7.00622	0.00779646	0.0585355	567;3133;3134	HLA-E;B2M;HLA-F	geneontology_Biological_Process
GO:0010935	regulation of macrophage cytokine production	http://amigo.geneontology.org/amigo/term/GO:0010935	12	3	0.428191	7.00622	0.00779646	0.0585355	972;7099;10859	CD74;TLR4;LILRB1	geneontology_Biological_Process
GO:0006837	serotonin transport	http://amigo.geneontology.org/amigo/term/GO:0006837	12	3	0.428191	7.00622	0.00779646	0.0585355	2207;6622;10859	FCER1G;LILRB1;SNCA	geneontology_Biological_Process
GO:0038110	interleukin-2-mediated signaling pathway	http://amigo.geneontology.org/amigo/term/GO:0038110	12	3	0.428191	7.00622	0.00779646	0.0585355	3561;3718;6776	IL2RG;JAK3;STAT5A	geneontology_Biological_Process
GO:0097164	ammonium ion metabolic process	http://amigo.geneontology.org/amigo/term/GO:0097164	115	10	4.1035	2.43694	0.00793583	0.059503	341;1071;3684;3689;5580;5920;6303;6622;7941;151056	APOC1;ITGAM;ITGB2;PLA2G7;PLB1;SAT1;RARRES3;SNCA;CETP;PRKCD	geneontology_Biological_Process
GO:0034101	erythrocyte homeostasis	http://amigo.geneontology.org/amigo/term/GO:0034101	98	9	3.4969	2.57371	0.00817154	0.0611177	567;2625;3059;3162;3718;6688;6772;9636;10320	IKZF1;HCLS1;B2M;GATA3;ISG15;SPI1;JAK3;HMOX1;STAT1	geneontology_Biological_Process
GO:1904035	regulation of epithelial cell apoptotic process	http://amigo.geneontology.org/amigo/term/GO:1904035	65	7	2.31937	3.01806	0.00817278	0.0611177	409;2621;2625;3162;6347;7010;10266	CCL2;ARRB2;GATA3;RAMP2;GAS6;HMOX1;TEK	geneontology_Biological_Process
GO:0050731	positive regulation of peptidyl-tyrosine phosphorylation	http://amigo.geneontology.org/amigo/term/GO:0050731	171	13	6.10172	2.13055	0.00819578	0.0612089	409;916;920;972;2621;3059;3606;5008;5788;6352;54209;83666;653361	CD3E;CD74;TREM2;CCL5;NCF1;HCLS1;IL18;ARRB2;PARP9;PTPRC;GAS6;CD4;OSM	geneontology_Biological_Process
GO:0055094	response to lipoprotein particle	http://amigo.geneontology.org/amigo/term/GO:0055094	23	4	0.8207	4.87389	0.00824503	0.0614146	348;2207;3689;7099	APOE;FCER1G;ITGB2;TLR4	geneontology_Biological_Process
GO:0032692	negative regulation of interleukin-1 production	http://amigo.geneontology.org/amigo/term/GO:0032692	23	4	0.8207	4.87389	0.00824503	0.0614146	409;2621;114548;114769	NLRP3;ARRB2;CARD16;GAS6	geneontology_Biological_Process
GO:0044106	cellular amine metabolic process	http://amigo.geneontology.org/amigo/term/GO:0044106	50	6	1.78413	3.36298	0.00836374	0.062217	3620;3684;3689;6303;6622;9056	ITGAM;ITGB2;SLC7A7;SAT1;IDO1;SNCA	geneontology_Biological_Process
GO:2000379	positive regulation of reactive oxygen species metabolic process	http://amigo.geneontology.org/amigo/term/GO:2000379	82	8	2.92597	2.73413	0.00869984	0.0646323	199;1535;3684;3689;5580;6622;7099;11035	AIF1;ITGAM;ITGB2;TLR4;CYBA;RIPK3;SNCA;PRKCD	geneontology_Biological_Process
GO:0045766	positive regulation of angiogenesis	http://amigo.geneontology.org/amigo/term/GO:0045766	135	11	4.81715	2.28351	0.00884579	0.0656304	187;718;719;728;947;1536;2022;3162;3689;7010;10266	CYBB;C3AR1;ITGB2;C3;RAMP2;HMOX1;CD34;ENG;C5AR1;APLNR;TEK	geneontology_Biological_Process
GO:2000117	negative regulation of cysteine-type endopeptidase activity	http://amigo.geneontology.org/amigo/term/GO:2000117	83	8	2.96166	2.70119	0.00933793	0.0691912	409;939;2537;2621;2876;5272;6622;114769	CD27;IFI6;ARRB2;CARD16;GPX1;GAS6;SNCA;SERPINB9	geneontology_Biological_Process
GO:1904036	negative regulation of epithelial cell apoptotic process	http://amigo.geneontology.org/amigo/term/GO:1904036	37	5	1.32026	3.78714	0.00958641	0.070825	2621;2625;3162;7010;10266	GATA3;RAMP2;GAS6;HMOX1;TEK	geneontology_Biological_Process
GO:0098586	cellular response to virus	http://amigo.geneontology.org/amigo/term/GO:0098586	37	5	1.32026	3.78714	0.00958641	0.070825	2537;3665;3965;64135;79132	LGALS9;IFI6;DHX58;IFIH1;IRF7	geneontology_Biological_Process
GO:0030193	regulation of blood coagulation	http://amigo.geneontology.org/amigo/term/GO:0030193	67	7	2.39073	2.92797	0.00961108	0.070825	348;710;947;2207;5341;5580;7099	PLEK;APOE;FCER1G;TLR4;SERPING1;CD34;PRKCD	geneontology_Biological_Process
GO:0071402	cellular response to lipoprotein particle stimulus	http://amigo.geneontology.org/amigo/term/GO:0071402	24	4	0.856382	4.67081	0.00962099	0.070825	348;2207;3689;7099	APOE;FCER1G;ITGB2;TLR4	geneontology_Biological_Process
GO:0002360	T cell lineage commitment	http://amigo.geneontology.org/amigo/term/GO:0002360	24	4	0.856382	4.67081	0.00962099	0.070825	3594;4063;10538;114836	BATF;IL12RB1;SLAMF6;LY9	geneontology_Biological_Process
GO:0008064	regulation of actin polymerization or depolymerization	http://amigo.geneontology.org/amigo/term/GO:0008064	137	11	4.88852	2.25017	0.00982836	0.0719147	822;3055;3059;5341;5580;6387;7114;7454;10095;11151;29108	CORO1A;PYCARD;PLEK;WAS;CXCL12;HCLS1;HCK;CAPG;TMSB4X;PRKCD;ARPC1B	geneontology_Biological_Process
GO:0043691	reverse cholesterol transport	http://amigo.geneontology.org/amigo/term/GO:0043691	13	3	0.463874	6.46728	0.00987065	0.0719147	344;348;1071	APOE;APOC2;CETP	geneontology_Biological_Process
GO:0060732	positive regulation of inositol phosphate biosynthetic process	http://amigo.geneontology.org/amigo/term/GO:0060732	13	3	0.463874	6.46728	0.00987065	0.0719147	5031;5724;6622	P2RY6;PTAFR;SNCA	geneontology_Biological_Process
GO:0097205	renal filtration	http://amigo.geneontology.org/amigo/term/GO:0097205	13	3	0.463874	6.46728	0.00987065	0.0719147	947;2621;2702	GJA5;GAS6;CD34	geneontology_Biological_Process
GO:0033008	positive regulation of mast cell activation involved in immune response	http://amigo.geneontology.org/amigo/term/GO:0033008	13	3	0.463874	6.46728	0.00987065	0.0719147	2207;2268;8673	FCER1G;VAMP8;FGR	geneontology_Biological_Process
GO:0043306	positive regulation of mast cell degranulation	http://amigo.geneontology.org/amigo/term/GO:0043306	13	3	0.463874	6.46728	0.00987065	0.0719147	2207;2268;8673	FCER1G;VAMP8;FGR	geneontology_Biological_Process
GO:0050711	negative regulation of interleukin-1 secretion	http://amigo.geneontology.org/amigo/term/GO:0050711	13	3	0.463874	6.46728	0.00987065	0.0719147	2621;114548;114769	NLRP3;CARD16;GAS6	geneontology_Biological_Process
GO:0071352	cellular response to interleukin-2	http://amigo.geneontology.org/amigo/term/GO:0071352	13	3	0.463874	6.46728	0.00987065	0.0719147	3561;3718;6776	IL2RG;JAK3;STAT5A	geneontology_Biological_Process
GO:0046677	response to antibiotic	http://amigo.geneontology.org/amigo/term/GO:0046677	276	18	9.8484	1.82771	0.00999934	0.0727448	929;939;1393;1536;2625;2876;3039;3162;4261;5580;6279;6688;6772;7226;7412;8692;10068;140885	CD27;CYBB;CD14;TRPM2;SIRPA;IL18BP;CRHBP;GATA3;CIITA;SPI1;S100A8;GPX1;VCAM1;HMOX1;PRKCD;HYAL2;STAT1;HBA1	geneontology_Biological_Process
GO:0055076	transition metal ion homeostasis	http://amigo.geneontology.org/amigo/term/GO:0055076	84	8	2.99734	2.66903	0.0100103	0.0727448	567;2512;3162;3932;6279;6280;8692;30061	LCK;B2M;S100A9;FTL;S100A8;HMOX1;SLC40A1;HYAL2	geneontology_Biological_Process
GO:0045765	regulation of angiogenesis	http://amigo.geneontology.org/amigo/term/GO:0045765	235	16	8.38541	1.90808	0.0100389	0.0728595	187;718;719;728;947;1536;2022;3087;3162;3627;3689;6772;7010;10266;29775;64218	CXCL10;CYBB;C3AR1;ITGB2;HHEX;C3;RAMP2;CARD10;HMOX1;CD34;ENG;C5AR1;STAT1;APLNR;TEK;SEMA4A	geneontology_Biological_Process
GO:0008015	blood circulation	http://amigo.geneontology.org/amigo/term/GO:0008015	405	24	14.4515	1.66073	0.0102152	0.0740438	140;147;348;710;719;947;1193;1535;2621;2702;2876;3162;3627;3762;5724;5973;6324;6387;6772;6846;7010;10266;10659;64091	CXCL10;APOE;C3AR1;PTAFR;KCNJ5;CXCL12;ADORA3;GJA5;XCL2;CELF2;SERPING1;RAMP2;SCN1B;GPX1;CYBA;GAS6;CLIC2;HMOX1;CD34;RENBP;POPDC2;ADRA1B;STAT1;TEK	geneontology_Biological_Process
GO:0030832	regulation of actin filament length	http://amigo.geneontology.org/amigo/term/GO:0030832	138	11	4.9242	2.23387	0.0103501	0.074926	822;3055;3059;5341;5580;6387;7114;7454;10095;11151;29108	CORO1A;PYCARD;PLEK;WAS;CXCL12;HCLS1;HCK;CAPG;TMSB4X;PRKCD;ARPC1B	geneontology_Biological_Process
GO:1900046	regulation of hemostasis	http://amigo.geneontology.org/amigo/term/GO:1900046	68	7	2.42642	2.88491	0.0103958	0.0751604	348;710;947;2207;5341;5580;7099	PLEK;APOE;FCER1G;TLR4;SERPING1;CD34;PRKCD	geneontology_Biological_Process
GO:0008154	actin polymerization or depolymerization	http://amigo.geneontology.org/amigo/term/GO:0008154	157	12	5.60217	2.14203	0.0104297	0.0753095	199;822;3055;3059;5341;5580;6387;7114;7454;10095;11151;29108	AIF1;CORO1A;PYCARD;PLEK;WAS;CXCL12;HCLS1;HCK;CAPG;TMSB4X;PRKCD;ARPC1B	geneontology_Biological_Process
GO:0048514	blood vessel morphogenesis	http://amigo.geneontology.org/amigo/term/GO:0048514	473	27	16.8779	1.59973	0.0106625	0.0768922	187;348;718;719;728;947;1536;2022;2702;2833;2876;3087;3162;3606;3627;3689;6303;6347;6355;6688;6772;7010;10266;10268;29775;64218;64321	CXCR3;CXCL10;CYBB;CCL8;APOE;C3AR1;ITGB2;RAMP3;CCL2;HHEX;IL18;SOX17;GJA5;C3;SAT1;SPI1;RAMP2;CARD10;GPX1;HMOX1;CD34;ENG;C5AR1;STAT1;APLNR;TEK;SEMA4A	geneontology_Biological_Process
GO:0055088	lipid homeostasis	http://amigo.geneontology.org/amigo/term/GO:0055088	85	8	3.03302	2.63763	0.0107179	0.0771395	344;348;1050;1071;2167;3606;10062;10577	APOE;CEBPA;IL18;FABP4;NPC2;NR1H3;APOC2;CETP	geneontology_Biological_Process
GO:0002639	positive regulation of immunoglobulin production	http://amigo.geneontology.org/amigo/term/GO:0002639	38	5	1.35594	3.68748	0.010724	0.0771395	940;3133;5788;8741;54440	SASH3;TNFSF13;HLA-E;PTPRC;CD28	geneontology_Biological_Process
GO:0009636	response to toxic substance	http://amigo.geneontology.org/amigo/term/GO:0009636	408	24	14.5585	1.64852	0.0111192	0.0798805	241;348;929;939;1193;1393;1536;2625;2876;3039;3162;5580;6279;6280;6324;6348;6352;6688;6772;7097;7226;7412;10068;140885	CD27;CYBB;CD14;APOE;CCL5;TRPM2;SIRPA;TLR2;IL18BP;S100A9;ALOX5AP;CRHBP;GATA3;SPI1;SCN1B;CCL3;S100A8;GPX1;VCAM1;CLIC2;HMOX1;PRKCD;STAT1;HBA1	geneontology_Biological_Process
GO:0050818	regulation of coagulation	http://amigo.geneontology.org/amigo/term/GO:0050818	69	7	2.4621	2.8431	0.0112261	0.0805464	348;710;947;2207;5341;5580;7099	PLEK;APOE;FCER1G;TLR4;SERPING1;CD34;PRKCD	geneontology_Biological_Process
GO:0097237	cellular response to toxic substance	http://amigo.geneontology.org/amigo/term/GO:0097237	178	13	6.3515	2.04676	0.0112711	0.0807668	241;348;1193;1536;2876;3039;3162;5580;6280;6688;7226;10068;140885	CYBB;APOE;TRPM2;SIRPA;IL18BP;S100A9;ALOX5AP;SPI1;GPX1;CLIC2;HMOX1;PRKCD;HBA1	geneontology_Biological_Process
GO:0010952	positive regulation of peptidase activity	http://amigo.geneontology.org/amigo/term/GO:0010952	159	12	5.67353	2.11508	0.0114629	0.082037	834;3429;3932;3965;5641;6279;6280;6622;8743;29108;58484;114548	LGALS9;CASP1;PYCARD;LCK;NLRC4;TNFSF10;NLRP3;S100A9;IFI27;LGMN;S100A8;SNCA	geneontology_Biological_Process
GO:0034767	positive regulation of ion transmembrane transport	http://amigo.geneontology.org/amigo/term/GO:0034767	122	10	4.35328	2.29712	0.0117999	0.084236	187;1520;3627;4283;5031;5724;6373;6622;7114;10268	CXCL10;CTSS;P2RY6;PTAFR;CXCL9;CXCL11;RAMP3;TMSB4X;SNCA;APLNR	geneontology_Biological_Process
GO:0001935	endothelial cell proliferation	http://amigo.geneontology.org/amigo/term/GO:0001935	122	10	4.35328	2.29712	0.0117999	0.084236	187;348;947;1535;3162;6347;6387;6772;6776;7010	APOE;CXCL12;CCL2;CYBA;STAT5A;HMOX1;CD34;STAT1;APLNR;TEK	geneontology_Biological_Process
GO:0033628	regulation of cell adhesion mediated by integrin	http://amigo.geneontology.org/amigo/term/GO:0033628	39	5	1.39162	3.59293	0.0119506	0.0852045	916;5777;6352;9404;83706	CD3E;CCL5;LPXN;PTPN6;FERMT3	geneontology_Biological_Process
GO:1903426	regulation of reactive oxygen species biosynthetic process	http://amigo.geneontology.org/amigo/term/GO:1903426	70	7	2.49778	2.80249	0.0121035	0.086186	199;947;1535;3689;6622;7099;140885	AIF1;ITGB2;TLR4;SIRPA;CYBA;CD34;SNCA	geneontology_Biological_Process
GO:0033631	cell-cell adhesion mediated by integrin	http://amigo.geneontology.org/amigo/term/GO:0033631	14	3	0.499556	6.00533	0.0122351	0.0863628	916;6352;83706	CD3E;CCL5;FERMT3	geneontology_Biological_Process
GO:0051004	regulation of lipoprotein lipase activity	http://amigo.geneontology.org/amigo/term/GO:0051004	14	3	0.499556	6.00533	0.0122351	0.0863628	341;344;10062	APOC1;NR1H3;APOC2	geneontology_Biological_Process
GO:0006882	cellular zinc ion homeostasis	http://amigo.geneontology.org/amigo/term/GO:0006882	14	3	0.499556	6.00533	0.0122351	0.0863628	3932;6279;6280	LCK;S100A9;S100A8	geneontology_Biological_Process
GO:0055069	zinc ion homeostasis	http://amigo.geneontology.org/amigo/term/GO:0055069	14	3	0.499556	6.00533	0.0122351	0.0863628	3932;6279;6280	LCK;S100A9;S100A8	geneontology_Biological_Process
GO:0097067	cellular response to thyroid hormone stimulus	http://amigo.geneontology.org/amigo/term/GO:0097067	14	3	0.499556	6.00533	0.0122351	0.0863628	1508;1520;4005	CTSS;LMO2;CTSB	geneontology_Biological_Process
GO:0034349	glial cell apoptotic process	http://amigo.geneontology.org/amigo/term/GO:0034349	14	3	0.499556	6.00533	0.0122351	0.0863628	2621;5580;6347	CCL2;GAS6;PRKCD	geneontology_Biological_Process
GO:0070669	response to interleukin-2	http://amigo.geneontology.org/amigo/term/GO:0070669	14	3	0.499556	6.00533	0.0122351	0.0863628	3561;3718;6776	IL2RG;JAK3;STAT5A	geneontology_Biological_Process
GO:2000377	regulation of reactive oxygen species metabolic process	http://amigo.geneontology.org/amigo/term/GO:2000377	142	11	5.06693	2.17094	0.0126529	0.0892005	199;683;947;1535;3684;3689;5580;6622;7099;11035;140885	AIF1;ITGAM;ITGB2;TLR4;SIRPA;BST1;CYBA;RIPK3;CD34;SNCA;PRKCD	geneontology_Biological_Process
GO:0010743	regulation of macrophage derived foam cell differentiation	http://amigo.geneontology.org/amigo/term/GO:0010743	26	4	0.927748	4.31152	0.0128007	0.0896839	1071;3606;4481;10062	MSR1;IL18;NR1H3;CETP	geneontology_Biological_Process
GO:0035587	purinergic receptor signaling pathway	http://amigo.geneontology.org/amigo/term/GO:0035587	26	4	0.927748	4.31152	0.0128007	0.0896839	140;5031;5724;53829	P2RY6;PTAFR;ADORA3;P2RY13	geneontology_Biological_Process
GO:0002675	positive regulation of acute inflammatory response	http://amigo.geneontology.org/amigo/term/GO:0002675	26	4	0.927748	4.31152	0.0128007	0.0896839	718;2207;3133;5008	FCER1G;HLA-E;C3;OSM	geneontology_Biological_Process
GO:0045954	positive regulation of natural killer cell mediated cytotoxicity	http://amigo.geneontology.org/amigo/term/GO:0045954	26	4	0.927748	4.31152	0.0128007	0.0896839	3133;3902;7409;114836	LAG3;HLA-E;VAV1;SLAMF6	geneontology_Biological_Process
GO:0050869	negative regulation of B cell activation	http://amigo.geneontology.org/amigo/term/GO:0050869	26	4	0.927748	4.31152	0.0128007	0.0896839	2213;4332;64092;84174	SAMSN1;MNDA;FCGR2B;SLA2	geneontology_Biological_Process
GO:1903409	reactive oxygen species biosynthetic process	http://amigo.geneontology.org/amigo/term/GO:1903409	88	8	3.14007	2.54771	0.0130633	0.091411	199;947;1535;1536;3689;6622;7099;140885	AIF1;CYBB;ITGB2;TLR4;SIRPA;CYBA;CD34;SNCA	geneontology_Biological_Process
GO:0043550	regulation of lipid kinase activity	http://amigo.geneontology.org/amigo/term/GO:0043550	55	6	1.96254	3.05726	0.0131578	0.0919584	1154;2268;7010;8651;23533;84174	PIK3R5;SLA2;FGR;SOCS1;CISH;TEK	geneontology_Biological_Process
GO:0002762	negative regulation of myeloid leukocyte differentiation	http://amigo.geneontology.org/amigo/term/GO:0002762	40	5	1.4273	3.50311	0.0132691	0.0926217	714;6348;7099;10859;11006	C1QC;TLR4;LILRB1;CCL3;LILRB4	geneontology_Biological_Process
GO:0030218	erythrocyte differentiation	http://amigo.geneontology.org/amigo/term/GO:0030218	89	8	3.17575	2.51909	0.0139228	0.0970649	567;2625;3059;3718;6688;6772;9636;10320	IKZF1;HCLS1;B2M;GATA3;ISG15;SPI1;JAK3;STAT1	geneontology_Biological_Process
GO:1905952	regulation of lipid localization	http://amigo.geneontology.org/amigo/term/GO:1905952	107	9	3.81804	2.35723	0.0141047	0.0980921	341;344;348;718;1071;4481;5360;5580;10062	APOE;MSR1;APOC1;C3;PLTP;NR1H3;APOC2;CETP;PRKCD	geneontology_Biological_Process
GO:0001936	regulation of endothelial cell proliferation	http://amigo.geneontology.org/amigo/term/GO:0001936	107	9	3.81804	2.35723	0.0141047	0.0980921	187;348;1535;3162;6347;6387;6772;6776;7010	APOE;CXCL12;CCL2;CYBA;STAT5A;HMOX1;STAT1;APLNR;TEK	geneontology_Biological_Process
GO:0033627	cell adhesion mediated by integrin	http://amigo.geneontology.org/amigo/term/GO:0033627	56	6	1.99823	3.00266	0.0143077	0.0993813	916;3689;5777;6352;9404;83706	CD3E;CCL5;ITGB2;LPXN;PTPN6;FERMT3	geneontology_Biological_Process
GO:0045920	negative regulation of exocytosis	http://amigo.geneontology.org/amigo/term/GO:0045920	27	4	0.96343	4.15183	0.0146138	0.101259	2213;3162;3965;6622	LGALS9;FCGR2B;HMOX1;SNCA	geneontology_Biological_Process
GO:0050849	negative regulation of calcium-mediated signaling	http://amigo.geneontology.org/amigo/term/GO:0050849	27	4	0.96343	4.15183	0.0146138	0.101259	1193;5341;9454;84174	PLEK;SLA2;CLIC2;HOMER3	geneontology_Biological_Process
GO:0045744	negative regulation of G protein-coupled receptor signaling pathway	http://amigo.geneontology.org/amigo/term/GO:0045744	41	5	1.46299	3.41767	0.0146823	0.101485	187;409;5341;6352;6622	PLEK;CCL5;ARRB2;SNCA;APLNR	geneontology_Biological_Process
GO:0042743	hydrogen peroxide metabolic process	http://amigo.geneontology.org/amigo/term/GO:0042743	41	5	1.46299	3.41767	0.0146823	0.101485	1535;1536;2876;3039;6622	CYBB;GPX1;CYBA;SNCA;HBA1	geneontology_Biological_Process
GO:0033194	response to hydroperoxide	http://amigo.geneontology.org/amigo/term/GO:0033194	15	3	0.535239	5.60497	0.0148959	0.102461	199;2876;5580	AIF1;GPX1;PRKCD	geneontology_Biological_Process
GO:0071801	regulation of podosome assembly	http://amigo.geneontology.org/amigo/term/GO:0071801	15	3	0.535239	5.60497	0.0148959	0.102461	822;3055;3936	HCK;CAPG;LCP1	geneontology_Biological_Process
GO:0002922	positive regulation of humoral immune response	http://amigo.geneontology.org/amigo/term/GO:0002922	15	3	0.535239	5.60497	0.0148959	0.102461	718;2213;5788	FCGR2B;C3;PTPRC	geneontology_Biological_Process
GO:0045072	regulation of interferon-gamma biosynthetic process	http://amigo.geneontology.org/amigo/term/GO:0045072	15	3	0.535239	5.60497	0.0148959	0.102461	10148;10859;51284	TLR7;EBI3;LILRB1	geneontology_Biological_Process
GO:0045862	positive regulation of proteolysis	http://amigo.geneontology.org/amigo/term/GO:0045862	289	18	10.3123	1.74549	0.0154702	0.106283	348;718;834;1050;1601;3429;3932;3965;5641;6279;6280;6622;7123;7133;8743;29108;58484;114548	LGALS9;CASP1;PYCARD;LCK;APOE;CLEC3B;TNFRSF1B;NLRC4;CEBPA;TNFSF10;NLRP3;S100A9;C3;IFI27;LGMN;S100A8;DAB2;SNCA	geneontology_Biological_Process
GO:0007260	tyrosine phosphorylation of STAT protein	http://amigo.geneontology.org/amigo/term/GO:0007260	74	7	2.64051	2.651	0.0161111	0.110551	3059;3606;3718;5008;6352;8651;83666	CCL5;HCLS1;IL18;PARP9;JAK3;SOCS1;OSM	geneontology_Biological_Process
GO:0070206	protein trimerization	http://amigo.geneontology.org/amigo/term/GO:0070206	42	5	1.49867	3.33629	0.0161929	0.110978	241;919;972;10346;53840	CD247;CD74;TRIM34;ALOX5AP;TRIM22	geneontology_Biological_Process
GO:2000352	negative regulation of endothelial cell apoptotic process	http://amigo.geneontology.org/amigo/term/GO:2000352	28	4	0.999113	4.00355	0.0165815	0.113367	2621;2625;7010;10266	GATA3;RAMP2;GAS6;TEK	geneontology_Biological_Process
GO:0030851	granulocyte differentiation	http://amigo.geneontology.org/amigo/term/GO:0030851	28	4	0.999113	4.00355	0.0165815	0.113367	714;1050;3059;6688	C1QC;CEBPA;HCLS1;SPI1	geneontology_Biological_Process
GO:0003158	endothelium development	http://amigo.geneontology.org/amigo/term/GO:0003158	92	8	3.2828	2.43694	0.0167482	0.114369	947;2022;2702;2876;3627;7122;30061;64321	CXCL10;SOX17;GJA5;GPX1;SLC40A1;CD34;ENG;CLDN5	geneontology_Biological_Process
GO:0002637	regulation of immunoglobulin production	http://amigo.geneontology.org/amigo/term/GO:0002637	58	6	2.06959	2.89912	0.0168138	0.114678	940;2213;3133;5788;8741;54440	SASH3;FCGR2B;TNFSF13;HLA-E;PTPRC;CD28	geneontology_Biological_Process
GO:1904064	positive regulation of cation transmembrane transport	http://amigo.geneontology.org/amigo/term/GO:1904064	111	9	3.96077	2.27229	0.0175774	0.119742	187;1520;3627;4283;5031;6373;6622;7114;10268	CXCL10;CTSS;P2RY6;CXCL9;CXCL11;RAMP3;TMSB4X;SNCA;APLNR	geneontology_Biological_Process
GO:2000351	regulation of endothelial cell apoptotic process	http://amigo.geneontology.org/amigo/term/GO:2000351	43	5	1.53435	3.2587	0.0178036	0.120632	2621;2625;6347;7010;10266	CCL2;GATA3;RAMP2;GAS6;TEK	geneontology_Biological_Process
GO:2000251	positive regulation of actin cytoskeleton reorganization	http://amigo.geneontology.org/amigo/term/GO:2000251	16	3	0.570922	5.25466	0.0178572	0.120632	3055;3059;7010	HCLS1;HCK;TEK	geneontology_Biological_Process
GO:0010819	regulation of T cell chemotaxis	http://amigo.geneontology.org/amigo/term/GO:0010819	16	3	0.570922	5.25466	0.0178572	0.120632	3627;6352;6846	CXCL10;CCL5;XCL2	geneontology_Biological_Process
GO:0042832	defense response to protozoan	http://amigo.geneontology.org/amigo/term/GO:0042832	16	3	0.570922	5.25466	0.0178572	0.120632	3394;10538;116071	IRF8;BATF2;BATF	geneontology_Biological_Process
GO:0002710	negative regulation of T cell mediated immunity	http://amigo.geneontology.org/amigo/term/GO:0002710	16	3	0.570922	5.25466	0.0178572	0.120632	2213;5788;10859	FCGR2B;LILRB1;PTPRC	geneontology_Biological_Process
GO:0033630	positive regulation of cell adhesion mediated by integrin	http://amigo.geneontology.org/amigo/term/GO:0033630	16	3	0.570922	5.25466	0.0178572	0.120632	916;5777;6352	CD3E;CCL5;PTPN6	geneontology_Biological_Process
GO:0035590	purinergic nucleotide receptor signaling pathway	http://amigo.geneontology.org/amigo/term/GO:0035590	16	3	0.570922	5.25466	0.0178572	0.120632	5031;5724;53829	P2RY6;PTAFR;P2RY13	geneontology_Biological_Process
GO:0006690	icosanoid metabolic process	http://amigo.geneontology.org/amigo/term/GO:0006690	59	6	2.10527	2.84999	0.0181736	0.122623	240;241;972;2876;7097;27306	CD74;TLR2;ALOX5;ALOX5AP;GPX1;HPGDS	geneontology_Biological_Process
GO:0051346	negative regulation of hydrolase activity	http://amigo.geneontology.org/amigo/term/GO:0051346	316	19	11.2757	1.68504	0.0183212	0.123472	341;409;710;718;939;1475;2537;2621;2876;3001;5265;5272;5973;6622;6653;9806;10653;94274;114769	CD27;APOC1;SERPINA1;IFI6;ARRB2;SPOCK2;GZMA;C3;CARD16;SERPING1;CSTA;GPX1;GAS6;SNCA;RENBP;SPINT2;SERPINB9;SORL1;PPP1R14A	geneontology_Biological_Process
GO:1904018	positive regulation of vasculature development	http://amigo.geneontology.org/amigo/term/GO:1904018	150	11	5.35239	2.05516	0.0184034	0.123879	187;718;719;728;947;1536;2022;3162;3689;7010;10266	CYBB;C3AR1;ITGB2;C3;RAMP2;HMOX1;CD34;ENG;C5AR1;APLNR;TEK	geneontology_Biological_Process
GO:0071241	cellular response to inorganic substance	http://amigo.geneontology.org/amigo/term/GO:0071241	170	12	6.06604	1.97823	0.0186194	0.125032	241;567;1050;1393;1536;2167;3162;5641;6622;7226;30061;653361	CYBB;TRPM2;CEBPA;NCF1;B2M;ALOX5AP;CRHBP;FABP4;LGMN;HMOX1;SLC40A1;SNCA	geneontology_Biological_Process
GO:0002686	negative regulation of leukocyte migration	http://amigo.geneontology.org/amigo/term/GO:0002686	29	4	1.0348	3.8655	0.0187072	0.125032	3162;6347;6387;131450	CD200R1;CXCL12;CCL2;HMOX1	geneontology_Biological_Process
GO:1900015	regulation of cytokine production involved in inflammatory response	http://amigo.geneontology.org/amigo/term/GO:1900015	29	4	1.0348	3.8655	0.0187072	0.125032	7099;29108;63940;140885	PYCARD;TLR4;SIRPA;GPSM3	geneontology_Biological_Process
GO:0002717	positive regulation of natural killer cell mediated immunity	http://amigo.geneontology.org/amigo/term/GO:0002717	29	4	1.0348	3.8655	0.0187072	0.125032	3133;3902;7409;114836	LAG3;HLA-E;VAV1;SLAMF6	geneontology_Biological_Process
GO:0043029	T cell homeostasis	http://amigo.geneontology.org/amigo/term/GO:0043029	29	4	1.0348	3.8655	0.0187072	0.125032	3718;3965;11035;11151	LGALS9;CORO1A;RIPK3;JAK3	geneontology_Biological_Process
GO:0042036	negative regulation of cytokine biosynthetic process	http://amigo.geneontology.org/amigo/term/GO:0042036	29	4	1.0348	3.8655	0.0187072	0.125032	3902;5788;9111;10859	LAG3;LILRB1;PTPRC;NMI	geneontology_Biological_Process
GO:0030336	negative regulation of cell migration	http://amigo.geneontology.org/amigo/term/GO:0030336	191	13	6.81538	1.90745	0.0192811	0.128715	140;199;348;393;397;2022;3162;6347;6387;8519;8692;29775;131450	AIF1;APOE;ARHGDIB;CD200R1;CXCL12;CCL2;ADORA3;IFITM1;ARHGAP4;CARD10;HMOX1;ENG;HYAL2	geneontology_Biological_Process
GO:0030316	osteoclast differentiation	http://amigo.geneontology.org/amigo/term/GO:0030316	77	7	2.74756	2.54771	0.0196772	0.131205	2207;6348;7099;7305;10859;11006;54209	TREM2;FCER1G;TYROBP;TLR4;LILRB1;CCL3;LILRB4	geneontology_Biological_Process
GO:0051260	protein homooligomerization	http://amigo.geneontology.org/amigo/term/GO:0051260	254	16	9.06338	1.76535	0.0197475	0.131518	241;348;915;916;919;974;978;2207;2633;3162;5551;7450;11035;25939;29108;58484	CD3E;CD3D;CD247;PYCARD;SAMHD1;APOE;FCER1G;PRF1;CDA;NLRC4;ALOX5AP;GBP1;CD79B;RIPK3;HMOX1;VWF	geneontology_Biological_Process
GO:0043542	endothelial cell migration	http://amigo.geneontology.org/amigo/term/GO:0043542	172	12	6.13741	1.95522	0.0202173	0.134489	348;2625;2876;3162;3689;5641;6772;6776;7010;7114;29775;64218	APOE;ITGB2;GATA3;CARD10;LGMN;GPX1;STAT5A;TMSB4X;HMOX1;STAT1;TEK;SEMA4A	geneontology_Biological_Process
GO:0008360	regulation of cell shape	http://amigo.geneontology.org/amigo/term/GO:0008360	133	10	4.74579	2.10713	0.0205386	0.136352	752;2268;3055;3689;6347;6348;7940;11151;64218;221472	LST1;CORO1A;ITGB2;CCL2;FGD2;FGR;HCK;CCL3;FMNL1;SEMA4A	geneontology_Biological_Process
GO:0007264	small GTPase mediated signal transduction	http://amigo.geneontology.org/amigo/term/GO:0007264	454	25	16.1999	1.54322	0.0205456	0.136352	199;348;393;397;1794;3162;5924;7409;7454;9046;9402;9938;10044;10161;10750;22899;27128;50650;64333;79930;81704;115727;117289;221472;257106	AIF1;APOE;ARHGDIB;WAS;DOCK2;DOK2;ARHGAP30;FGD2;ARHGAP9;DOK3;LPAR6;VAV1;TAGAP;ARHGAP4;ARHGAP25;DOCK8;SH2D3C;RASGRP4;HMOX1;ARHGEF3;GRAP2;RASGRF2;CYTH4;GRAP;ARHGEF15	geneontology_Biological_Process
GO:0050856	regulation of T cell receptor signaling pathway	http://amigo.geneontology.org/amigo/term/GO:0050856	30	4	1.07048	3.73665	0.0209944	0.136389	2633;3932;5777;11006	LCK;PTPN6;GBP1;LILRB4	geneontology_Biological_Process
GO:0046627	negative regulation of insulin receptor signaling pathway	http://amigo.geneontology.org/amigo/term/GO:0046627	30	4	1.07048	3.73665	0.0209944	0.136389	1154;5580;8651;84174	SLA2;SOCS1;PRKCD;CISH	geneontology_Biological_Process
GO:1900077	negative regulation of cellular response to insulin stimulus	http://amigo.geneontology.org/amigo/term/GO:1900077	30	4	1.07048	3.73665	0.0209944	0.136389	1154;5580;8651;84174	SLA2;SOCS1;PRKCD;CISH	geneontology_Biological_Process
GO:0030224	monocyte differentiation	http://amigo.geneontology.org/amigo/term/GO:0030224	30	4	1.07048	3.73665	0.0209944	0.136389	920;972;3665;146433	CD74;IL34;CD4;IRF7	geneontology_Biological_Process
GO:1903131	mononuclear cell differentiation	http://amigo.geneontology.org/amigo/term/GO:1903131	30	4	1.07048	3.73665	0.0209944	0.136389	920;972;3665;146433	CD74;IL34;CD4;IRF7	geneontology_Biological_Process
GO:0045911	positive regulation of DNA recombination	http://amigo.geneontology.org/amigo/term/GO:0045911	30	4	1.07048	3.73665	0.0209944	0.136389	940;5788;7454;8741	WAS;TNFSF13;PTPRC;CD28	geneontology_Biological_Process
GO:0090279	regulation of calcium ion import	http://amigo.geneontology.org/amigo/term/GO:0090279	30	4	1.07048	3.73665	0.0209944	0.136389	6347;6348;6387;10268	RAMP3;CXCL12;CCL2;CCL3	geneontology_Biological_Process
GO:0042053	regulation of dopamine metabolic process	http://amigo.geneontology.org/amigo/term/GO:0042053	17	3	0.606604	4.94556	0.0211216	0.136389	3684;3689;6622	ITGAM;ITGB2;SNCA	geneontology_Biological_Process
GO:0042069	regulation of catecholamine metabolic process	http://amigo.geneontology.org/amigo/term/GO:0042069	17	3	0.606604	4.94556	0.0211216	0.136389	3684;3689;6622	ITGAM;ITGB2;SNCA	geneontology_Biological_Process
GO:0032373	positive regulation of sterol transport	http://amigo.geneontology.org/amigo/term/GO:0032373	17	3	0.606604	4.94556	0.0211216	0.136389	348;5360;10062	APOE;PLTP;NR1H3	geneontology_Biological_Process
GO:0032376	positive regulation of cholesterol transport	http://amigo.geneontology.org/amigo/term/GO:0032376	17	3	0.606604	4.94556	0.0211216	0.136389	348;5360;10062	APOE;PLTP;NR1H3	geneontology_Biological_Process
GO:0032691	negative regulation of interleukin-1 beta production	http://amigo.geneontology.org/amigo/term/GO:0032691	17	3	0.606604	4.94556	0.0211216	0.136389	409;114548;114769	NLRP3;ARRB2;CARD16	geneontology_Biological_Process
GO:0002313	mature B cell differentiation involved in immune response	http://amigo.geneontology.org/amigo/term/GO:0002313	17	3	0.606604	4.94556	0.0211216	0.136389	2213;4242;9452	FCGR2B;MFNG;ITM2A	geneontology_Biological_Process
GO:0050857	positive regulation of antigen receptor-mediated signaling pathway	http://amigo.geneontology.org/amigo/term/GO:0050857	17	3	0.606604	4.94556	0.0211216	0.136389	3932;5788;150372	LCK;NFAM1;PTPRC	geneontology_Biological_Process
GO:0033005	positive regulation of mast cell activation	http://amigo.geneontology.org/amigo/term/GO:0033005	17	3	0.606604	4.94556	0.0211216	0.136389	2207;2268;8673	FCER1G;VAMP8;FGR	geneontology_Biological_Process
GO:0032816	positive regulation of natural killer cell activation	http://amigo.geneontology.org/amigo/term/GO:0032816	17	3	0.606604	4.94556	0.0211216	0.136389	2621;3133;3606	HLA-E;IL18;GAS6	geneontology_Biological_Process
GO:0006691	leukotriene metabolic process	http://amigo.geneontology.org/amigo/term/GO:0006691	17	3	0.606604	4.94556	0.0211216	0.136389	240;241;7097	TLR2;ALOX5;ALOX5AP	geneontology_Biological_Process
GO:0031579	membrane raft organization	http://amigo.geneontology.org/amigo/term/GO:0031579	17	3	0.606604	4.94556	0.0211216	0.136389	914;1794;5788	CD2;DOCK2;PTPRC	geneontology_Biological_Process
GO:0001562	response to protozoan	http://amigo.geneontology.org/amigo/term/GO:0001562	17	3	0.606604	4.94556	0.0211216	0.136389	3394;10538;116071	IRF8;BATF2;BATF	geneontology_Biological_Process
GO:0042789	mRNA transcription by RNA polymerase II	http://amigo.geneontology.org/amigo/term/GO:0042789	17	3	0.606604	4.94556	0.0211216	0.136389	728;4005;64321	SOX17;LMO2;C5AR1	geneontology_Biological_Process
GO:0050860	negative regulation of T cell receptor signaling pathway	http://amigo.geneontology.org/amigo/term/GO:0050860	17	3	0.606604	4.94556	0.0211216	0.136389	2633;5777;11006	PTPN6;GBP1;LILRB4	geneontology_Biological_Process
GO:0043011	myeloid dendritic cell differentiation	http://amigo.geneontology.org/amigo/term/GO:0043011	17	3	0.606604	4.94556	0.0211216	0.136389	6688;10538;116071	BATF2;SPI1;BATF	geneontology_Biological_Process
GO:0033622	integrin activation	http://amigo.geneontology.org/amigo/term/GO:0033622	17	3	0.606604	4.94556	0.0211216	0.136389	5341;6387;83706	PLEK;CXCL12;FERMT3	geneontology_Biological_Process
GO:0016999	antibiotic metabolic process	http://amigo.geneontology.org/amigo/term/GO:0016999	96	8	3.42553	2.33541	0.0211294	0.136389	216;1535;1536;2876;3039;5973;6480;6622	CYBB;GPX1;ALDH1A1;CYBA;ST6GAL1;SNCA;RENBP;HBA1	geneontology_Biological_Process
GO:0009988	cell-cell recognition	http://amigo.geneontology.org/amigo/term/GO:0009988	45	5	1.60572	3.11387	0.0213345	0.137556	1794;5551;11151;30835;81704	CORO1A;DOCK2;PRF1;CD209;DOCK8	geneontology_Biological_Process
GO:1903305	regulation of regulated secretory pathway	http://amigo.geneontology.org/amigo/term/GO:1903305	134	10	4.78147	2.09141	0.0215188	0.13843	2207;2213;2268;3162;3684;3689;3965;5724;6813;8673	LGALS9;PTAFR;FCER1G;FCGR2B;ITGAM;VAMP8;ITGB2;FGR;HMOX1;STXBP2	geneontology_Biological_Process
GO:0030041	actin filament polymerization	http://amigo.geneontology.org/amigo/term/GO:0030041	134	10	4.78147	2.09141	0.0215188	0.13843	199;822;3055;3059;5580;7114;7454;10095;11151;29108	AIF1;CORO1A;PYCARD;WAS;HCLS1;HCK;CAPG;TMSB4X;PRKCD;ARPC1B	geneontology_Biological_Process
GO:0046209	nitric oxide metabolic process	http://amigo.geneontology.org/amigo/term/GO:0046209	62	6	2.21232	2.71208	0.0227003	0.145699	199;947;3689;7097;7099;140885	AIF1;ITGB2;TLR4;SIRPA;TLR2;CD34	geneontology_Biological_Process
GO:2001057	reactive nitrogen species metabolic process	http://amigo.geneontology.org/amigo/term/GO:2001057	62	6	2.21232	2.71208	0.0227003	0.145699	199;947;3689;7097;7099;140885	AIF1;ITGB2;TLR4;SIRPA;TLR2;CD34	geneontology_Biological_Process
GO:0045861	negative regulation of proteolysis	http://amigo.geneontology.org/amigo/term/GO:0045861	259	16	9.24179	1.73127	0.0232202	0.148867	409;710;718;939;1475;2537;2621;2876;5265;5272;5973;6622;6653;9806;10653;114769	CD27;SERPINA1;IFI6;ARRB2;SPOCK2;C3;CARD16;SERPING1;CSTA;GPX1;GAS6;SNCA;RENBP;SPINT2;SERPINB9;SORL1	geneontology_Biological_Process
GO:0046503	glycerolipid catabolic process	http://amigo.geneontology.org/amigo/term/GO:0046503	31	4	1.10616	3.61611	0.0234457	0.149804	341;344;348;2167	APOE;APOC1;FABP4;APOC2	geneontology_Biological_Process
GO:0046636	negative regulation of alpha-beta T cell activation	http://amigo.geneontology.org/amigo/term/GO:0046636	31	4	1.10616	3.61611	0.0234457	0.149804	3718;3965;8651;10859	LGALS9;LILRB1;JAK3;SOCS1	geneontology_Biological_Process
GO:0045581	negative regulation of T cell differentiation	http://amigo.geneontology.org/amigo/term/GO:0045581	31	4	1.10616	3.61611	0.0234457	0.149804	972;3659;3718;8651	CD74;JAK3;IRF1;SOCS1	geneontology_Biological_Process
GO:0048010	vascular endothelial growth factor receptor signaling pathway	http://amigo.geneontology.org/amigo/term/GO:0048010	80	7	2.85461	2.45218	0.0237614	0.15165	1535;1536;3087;4688;4689;7409;653361	CYBB;NCF4;NCF1;HHEX;NCF2;VAV1;CYBA	geneontology_Biological_Process
GO:1905954	positive regulation of lipid localization	http://amigo.geneontology.org/amigo/term/GO:1905954	63	6	2.248	2.66903	0.0243636	0.155143	348;718;4481;5360;5580;10062	APOE;MSR1;C3;PLTP;NR1H3;PRKCD	geneontology_Biological_Process
GO:0043627	response to estrogen	http://amigo.geneontology.org/amigo/term/GO:0043627	63	6	2.248	2.66903	0.0243636	0.155143	1393;2625;3162;5272;7010;10095	CRHBP;GATA3;HMOX1;ARPC1B;SERPINB9;TEK	geneontology_Biological_Process
GO:0006907	pinocytosis	http://amigo.geneontology.org/amigo/term/GO:0006907	18	3	0.642287	4.67081	0.0246902	0.156519	1794;10062;29108	PYCARD;DOCK2;NR1H3	geneontology_Biological_Process
GO:0039528	cytoplasmic pattern recognition receptor signaling pathway in response to virus	http://amigo.geneontology.org/amigo/term/GO:0039528	18	3	0.642287	4.67081	0.0246902	0.156519	3665;64135;79132	DHX58;IFIH1;IRF7	geneontology_Biological_Process
GO:0035743	CD4-positive, alpha-beta T cell cytokine production	http://amigo.geneontology.org/amigo/term/GO:0035743	18	3	0.642287	4.67081	0.0246902	0.156519	2625;3606;114548	IL18;NLRP3;GATA3	geneontology_Biological_Process
GO:1901739	regulation of myoblast fusion	http://amigo.geneontology.org/amigo/term/GO:1901739	18	3	0.642287	4.67081	0.0246902	0.156519	963;3627;4283	CXCL10;CXCL9;CD53	geneontology_Biological_Process
GO:0032956	regulation of actin cytoskeleton organization	http://amigo.geneontology.org/amigo/term/GO:0032956	261	16	9.31316	1.718	0.0247316	0.156606	397;683;822;3055;3059;5341;5580;6387;7010;7114;7226;7454;10095;11151;22899;29108	CORO1A;PYCARD;PLEK;ARHGDIB;WAS;TRPM2;CXCL12;HCLS1;BST1;HCK;CAPG;TMSB4X;PRKCD;ARPC1B;TEK;ARHGEF15	geneontology_Biological_Process
GO:0034764	positive regulation of transmembrane transport	http://amigo.geneontology.org/amigo/term/GO:0034764	157	11	5.60217	1.96353	0.0248611	0.15725	187;718;1520;3627;4283;5031;5724;6373;6622;7114;10268	CXCL10;CTSS;P2RY6;PTAFR;CXCL9;CXCL11;RAMP3;C3;TMSB4X;SNCA;APLNR	geneontology_Biological_Process
GO:1901342	regulation of vasculature development	http://amigo.geneontology.org/amigo/term/GO:1901342	262	16	9.34884	1.71144	0.0255146	0.161203	187;718;719;728;947;1536;2022;3087;3162;3627;3689;6772;7010;10266;29775;64218	CXCL10;CYBB;C3AR1;ITGB2;HHEX;C3;RAMP2;CARD10;HMOX1;CD34;ENG;C5AR1;STAT1;APLNR;TEK;SEMA4A	geneontology_Biological_Process
GO:1904062	regulation of cation transmembrane transport	http://amigo.geneontology.org/amigo/term/GO:1904062	241	15	8.59951	1.74429	0.0258713	0.163275	187;1193;1393;1520;1535;3627;4283;5031;5777;6324;6373;6622;7114;10268;11151	CXCL10;CORO1A;CTSS;P2RY6;CXCL9;CXCL11;RAMP3;PTPN6;CRHBP;SCN1B;CYBA;TMSB4X;CLIC2;SNCA;APLNR	geneontology_Biological_Process
GO:0017001	antibiotic catabolic process	http://amigo.geneontology.org/amigo/term/GO:0017001	32	4	1.14184	3.50311	0.0260636	0.163758	2876;3039;5973;6622	GPX1;SNCA;RENBP;HBA1	geneontology_Biological_Process
GO:0046456	icosanoid biosynthetic process	http://amigo.geneontology.org/amigo/term/GO:0046456	32	4	1.14184	3.50311	0.0260636	0.163758	240;241;972;27306	CD74;ALOX5;ALOX5AP;HPGDS	geneontology_Biological_Process
GO:0002701	negative regulation of production of molecular mediator of immune response	http://amigo.geneontology.org/amigo/term/GO:0002701	32	4	1.14184	3.50311	0.0260636	0.163758	2213;3162;3718;10859	FCGR2B;LILRB1;JAK3;HMOX1	geneontology_Biological_Process
GO:0070266	necroptotic process	http://amigo.geneontology.org/amigo/term/GO:0070266	32	4	1.14184	3.50311	0.0260636	0.163758	929;7099;11035;23643	LY96;CD14;TLR4;RIPK3	geneontology_Biological_Process
GO:0072577	endothelial cell apoptotic process	http://amigo.geneontology.org/amigo/term/GO:0072577	48	5	1.71276	2.91926	0.0274365	0.172193	2621;2625;6347;7010;10266	CCL2;GATA3;RAMP2;GAS6;TEK	geneontology_Biological_Process
GO:0090066	regulation of anatomical structure size	http://amigo.geneontology.org/amigo/term/GO:0090066	399	22	14.2374	1.54523	0.0283438	0.177684	147;348;393;822;2702;2876;3055;3059;3162;5341;5580;5724;6387;7114;7409;7454;10095;11151;29108;55144;64218;83547	CORO1A;PYCARD;PLEK;APOE;PTAFR;WAS;CXCL12;HCLS1;VAV1;GJA5;ARHGAP4;HCK;GPX1;CAPG;LRRC8D;TMSB4X;HMOX1;PRKCD;ARPC1B;ADRA1B;RILP;SEMA4A	geneontology_Biological_Process
GO:0140131	positive regulation of lymphocyte chemotaxis	http://amigo.geneontology.org/amigo/term/GO:0140131	19	3	0.677969	4.42498	0.0285625	0.177684	6348;6352;6846	CCL5;XCL2;CCL3	geneontology_Biological_Process
GO:0032069	regulation of nuclease activity	http://amigo.geneontology.org/amigo/term/GO:0032069	19	3	0.677969	4.42498	0.0285625	0.177684	3001;5580;8638	GZMA;PRKCD;OASL	geneontology_Biological_Process
GO:0035584	calcium-mediated signaling using intracellular calcium source	http://amigo.geneontology.org/amigo/term/GO:0035584	19	3	0.677969	4.42498	0.0285625	0.177684	5788;7226;7412	TRPM2;PTPRC;VCAM1	geneontology_Biological_Process
GO:0002320	lymphoid progenitor cell differentiation	http://amigo.geneontology.org/amigo/term/GO:0002320	19	3	0.677969	4.42498	0.0285625	0.177684	2625;6688;10538	GATA3;SPI1;BATF	geneontology_Biological_Process
GO:0090023	positive regulation of neutrophil chemotaxis	http://amigo.geneontology.org/amigo/term/GO:0090023	19	3	0.677969	4.42498	0.0285625	0.177684	719;728;972	CD74;C3AR1;C5AR1	geneontology_Biological_Process
GO:0032878	regulation of establishment or maintenance of cell polarity	http://amigo.geneontology.org/amigo/term/GO:0032878	19	3	0.677969	4.42498	0.0285625	0.177684	2625;7010;81704	GATA3;DOCK8;TEK	geneontology_Biological_Process
GO:0071711	basement membrane organization	http://amigo.geneontology.org/amigo/term/GO:0071711	19	3	0.677969	4.42498	0.0285625	0.177684	1520;10266;10653	CTSS;RAMP2;SPINT2	geneontology_Biological_Process
GO:0033238	regulation of cellular amine metabolic process	http://amigo.geneontology.org/amigo/term/GO:0033238	33	4	1.17753	3.39695	0.0288501	0.179276	3684;3689;6622;9056	ITGAM;ITGB2;SLC7A7;SNCA	geneontology_Biological_Process
GO:0030833	regulation of actin filament polymerization	http://amigo.geneontology.org/amigo/term/GO:0030833	121	9	4.31759	2.08449	0.028925	0.179545	822;3055;3059;5580;7114;7454;10095;11151;29108	CORO1A;PYCARD;WAS;HCLS1;HCK;CAPG;TMSB4X;PRKCD;ARPC1B	geneontology_Biological_Process
GO:0051817	modification of morphology or physiology of other organism involved in symbiotic interaction	http://amigo.geneontology.org/amigo/term/GO:0051817	102	8	3.63963	2.19803	0.0291373	0.180664	348;920;3429;5272;6348;6352;8692;30835	APOE;CCL5;CD209;IFI27;CCL3;HYAL2;CD4;SERPINB9	geneontology_Biological_Process
GO:0034765	regulation of ion transmembrane transport	http://amigo.geneontology.org/amigo/term/GO:0034765	333	19	11.8823	1.59902	0.0295556	0.183057	187;1193;1393;1520;1535;1536;2702;3627;3762;4283;5031;5724;5777;6324;6373;6622;7114;10268;11151	CXCL10;CYBB;CORO1A;CTSS;P2RY6;PTAFR;CXCL9;CXCL11;KCNJ5;RAMP3;PTPN6;GJA5;CRHBP;SCN1B;CYBA;TMSB4X;CLIC2;SNCA;APLNR	geneontology_Biological_Process
GO:0045428	regulation of nitric oxide biosynthetic process	http://amigo.geneontology.org/amigo/term/GO:0045428	49	5	1.74845	2.85968	0.0296927	0.183105	199;947;3689;7099;140885	AIF1;ITGB2;TLR4;SIRPA;CD34	geneontology_Biological_Process
GO:0001836	release of cytochrome c from mitochondria	http://amigo.geneontology.org/amigo/term/GO:0001836	49	5	1.74845	2.85968	0.0296927	0.183105	409;2537;2876;8743;29108	PYCARD;IFI6;TNFSF10;ARRB2;GPX1	geneontology_Biological_Process
GO:0010803	regulation of tumor necrosis factor-mediated signaling pathway	http://amigo.geneontology.org/amigo/term/GO:0010803	49	5	1.74845	2.85968	0.0296927	0.183105	834;2621;7185;29108;114769	CASP1;PYCARD;CARD16;GAS6;TRAF1	geneontology_Biological_Process
GO:0061844	antimicrobial humoral immune response mediated by antimicrobial peptide	http://amigo.geneontology.org/amigo/term/GO:0061844	49	5	1.74845	2.85968	0.0296927	0.183105	3627;4283;6039;6280;6373	CXCL10;CXCL9;CXCL11;S100A9;RNASE6	geneontology_Biological_Process
GO:0031532	actin cytoskeleton reorganization	http://amigo.geneontology.org/amigo/term/GO:0031532	84	7	2.99734	2.33541	0.0300659	0.185205	397;3055;3059;5341;7010;7226;64098	PLEK;ARHGDIB;TRPM2;PARVG;HCLS1;HCK;TEK	geneontology_Biological_Process
GO:0032535	regulation of cellular component size	http://amigo.geneontology.org/amigo/term/GO:0032535	290	17	10.348	1.64284	0.0306839	0.188806	348;393;822;3055;3059;5341;5580;6387;7114;7409;7454;10095;11151;29108;55144;64218;83547	CORO1A;PYCARD;PLEK;APOE;WAS;CXCL12;HCLS1;VAV1;ARHGAP4;HCK;CAPG;LRRC8D;TMSB4X;PRKCD;ARPC1B;RILP;SEMA4A	geneontology_Biological_Process
GO:0097305	response to alcohol	http://amigo.geneontology.org/amigo/term/GO:0097305	204	13	7.27925	1.7859	0.030975	0.19039	929;939;1234;1393;1535;1536;2625;3490;5031;6279;6348;6688;7412	CCR5;CD27;CYBB;CD14;P2RY6;CRHBP;GATA3;SPI1;CCL3;S100A8;IGFBP7;CYBA;VCAM1	geneontology_Biological_Process
GO:0032368	regulation of lipid transport	http://amigo.geneontology.org/amigo/term/GO:0032368	85	7	3.03302	2.30793	0.0318023	0.195052	341;344;348;1071;5360;5580;10062	APOE;APOC1;PLTP;NR1H3;APOC2;CETP;PRKCD	geneontology_Biological_Process
GO:0033138	positive regulation of peptidyl-serine phosphorylation	http://amigo.geneontology.org/amigo/term/GO:0033138	85	7	3.03302	2.30793	0.0318023	0.195052	409;2621;3059;5008;6622;10044;10268	RAMP3;HCLS1;ARRB2;SH2D3C;GAS6;SNCA;OSM	geneontology_Biological_Process
GO:0017157	regulation of exocytosis	http://amigo.geneontology.org/amigo/term/GO:0017157	184	12	6.5656	1.82771	0.032023	0.19598	1731;2207;2213;2268;3162;3684;3689;3965;5724;6622;6813;8673	LGALS9;PTAFR;FCER1G;FCGR2B;ITGAM;VAMP8;ITGB2;FGR;HMOX1;STXBP2;SNCA;SEPT1	geneontology_Biological_Process
GO:0046488	phosphatidylinositol metabolic process	http://amigo.geneontology.org/amigo/term/GO:0046488	184	12	6.5656	1.82771	0.032023	0.19598	940;942;1154;3932;5293;5341;7409;8651;23533;55697;84174;118788	PLEK;LCK;PIK3R5;SLA2;VAV1;PIK3AP1;VAC14;SOCS1;CISH;PIK3CD;CD86;CD28	geneontology_Biological_Process
GO:0097755	positive regulation of blood vessel diameter	http://amigo.geneontology.org/amigo/term/GO:0097755	50	5	1.78413	2.80249	0.0320626	0.196011	348;2702;2876;3162;5724	APOE;PTAFR;GJA5;GPX1;HMOX1	geneontology_Biological_Process
GO:0008037	cell recognition	http://amigo.geneontology.org/amigo/term/GO:0008037	104	8	3.71099	2.15576	0.0322169	0.196742	1794;2219;5551;8547;11151;30835;81704;133418	CORO1A;DOCK2;PRF1;CD209;FCN1;EMB;DOCK8;FCN3	geneontology_Biological_Process
GO:0019433	triglyceride catabolic process	http://amigo.geneontology.org/amigo/term/GO:0019433	20	3	0.713652	4.20373	0.0327369	0.197784	344;348;2167	APOE;FABP4;APOC2	geneontology_Biological_Process
GO:0034377	plasma lipoprotein particle assembly	http://amigo.geneontology.org/amigo/term/GO:0034377	20	3	0.713652	4.20373	0.0327369	0.197784	341;344;348	APOE;APOC1;APOC2	geneontology_Biological_Process
GO:1903306	negative regulation of regulated secretory pathway	http://amigo.geneontology.org/amigo/term/GO:1903306	20	3	0.713652	4.20373	0.0327369	0.197784	2213;3162;3965	LGALS9;FCGR2B;HMOX1	geneontology_Biological_Process
GO:1902624	positive regulation of neutrophil migration	http://amigo.geneontology.org/amigo/term/GO:1902624	20	3	0.713652	4.20373	0.0327369	0.197784	719;728;972	CD74;C3AR1;C5AR1	geneontology_Biological_Process
GO:0043950	positive regulation of cAMP-mediated signaling	http://amigo.geneontology.org/amigo/term/GO:0043950	20	3	0.713652	4.20373	0.0327369	0.197784	3627;4283;6373	CXCL10;CXCL9;CXCL11	geneontology_Biological_Process
GO:0003071	renal system process involved in regulation of systemic arterial blood pressure	http://amigo.geneontology.org/amigo/term/GO:0003071	20	3	0.713652	4.20373	0.0327369	0.197784	1535;2621;2702	GJA5;CYBA;GAS6	geneontology_Biological_Process
GO:0042104	positive regulation of activated T cell proliferation	http://amigo.geneontology.org/amigo/term/GO:0042104	20	3	0.713652	4.20373	0.0327369	0.197784	3594;3606;29108	PYCARD;IL18;IL12RB1	geneontology_Biological_Process
GO:0070168	negative regulation of biomineral tissue development	http://amigo.geneontology.org/amigo/term/GO:0070168	20	3	0.713652	4.20373	0.0327369	0.197784	2621;5552;6348	SRGN;CCL3;GAS6	geneontology_Biological_Process
GO:0071624	positive regulation of granulocyte chemotaxis	http://amigo.geneontology.org/amigo/term/GO:0071624	20	3	0.713652	4.20373	0.0327369	0.197784	719;728;972	CD74;C3AR1;C5AR1	geneontology_Biological_Process
GO:0045649	regulation of macrophage differentiation	http://amigo.geneontology.org/amigo/term/GO:0045649	20	3	0.713652	4.20373	0.0327369	0.197784	714;3059;146433	C1QC;HCLS1;IL34	geneontology_Biological_Process
GO:1901215	negative regulation of neuron death	http://amigo.geneontology.org/amigo/term/GO:1901215	164	11	5.85195	1.87972	0.0328283	0.198125	348;409;728;947;3162;5641;6347;6622;6653;11151;131450	CORO1A;APOE;CD200R1;CCL2;ARRB2;LGMN;HMOX1;CD34;SNCA;C5AR1;SORL1	geneontology_Biological_Process
GO:0046916	cellular transition metal ion homeostasis	http://amigo.geneontology.org/amigo/term/GO:0046916	68	6	2.42642	2.47278	0.0338993	0.204153	2512;3162;3932;6279;6280;30061	LCK;S100A9;FTL;S100A8;HMOX1;SLC40A1	geneontology_Biological_Process
GO:0098869	cellular oxidant detoxification	http://amigo.geneontology.org/amigo/term/GO:0098869	68	6	2.42642	2.47278	0.0338993	0.204153	241;348;1193;2876;3039;6280	APOE;S100A9;ALOX5AP;GPX1;CLIC2;HBA1	geneontology_Biological_Process
GO:0031589	cell-substrate adhesion	http://amigo.geneontology.org/amigo/term/GO:0031589	272	16	9.70567	1.64852	0.0343995	0.206945	683;916;947;2621;2633;3683;3689;6614;7010;7412;7450;9806;10461;11151;64098;83706	CD3E;SIGLEC1;CORO1A;ITGB2;PARVG;FERMT3;ITGAL;SPOCK2;GBP1;BST1;GAS6;VCAM1;CD34;MERTK;VWF;TEK	geneontology_Biological_Process
GO:0010332	response to gamma radiation	http://amigo.geneontology.org/amigo/term/GO:0010332	51	5	1.81981	2.74754	0.0345475	0.207395	1535;2625;2876;3627;5788	CXCL10;GATA3;PTPRC;GPX1;CYBA	geneontology_Biological_Process
GO:0016445	somatic diversification of immunoglobulins	http://amigo.geneontology.org/amigo/term/GO:0016445	51	5	1.81981	2.74754	0.0345475	0.207395	940;5788;8741;10538;25939	SAMHD1;TNFSF13;BATF;PTPRC;CD28	geneontology_Biological_Process
GO:0051100	negative regulation of binding	http://amigo.geneontology.org/amigo/term/GO:0051100	145	10	5.17398	1.93275	0.0346459	0.207766	409;567;1601;3001;3162;5580;6653;7114;27185;114769	B2M;ARRB2;GZMA;CARD16;DAB2;TMSB4X;HMOX1;PRKCD;DISC1;SORL1	geneontology_Biological_Process
GO:0038083	peptidyl-tyrosine autophosphorylation	http://amigo.geneontology.org/amigo/term/GO:0038083	35	4	1.24889	3.20284	0.0349345	0.208833	2268;3055;3932;6503	LCK;SLA;FGR;HCK	geneontology_Biological_Process
GO:0046470	phosphatidylcholine metabolic process	http://amigo.geneontology.org/amigo/term/GO:0046470	35	4	1.24889	3.20284	0.0349345	0.208833	341;1071;5920;151056	APOC1;PLB1;RARRES3;CETP	geneontology_Biological_Process
GO:0098927	vesicle-mediated transport between endosomal compartments	http://amigo.geneontology.org/amigo/term/GO:0098927	35	4	1.24889	3.20284	0.0349345	0.208833	1601;6653;11151;83547	CORO1A;DAB2;SORL1;RILP	geneontology_Biological_Process
GO:0098742	cell-cell adhesion via plasma-membrane adhesion molecules	http://amigo.geneontology.org/amigo/term/GO:0098742	166	11	5.92331	1.85707	0.035404	0.211415	3557;3683;3684;3689;6402;7122;7412;30835;84628;90952;133418	ITGAM;ITGB2;CD209;ITGAL;EMB;IL1RN;VCAM1;NTNG2;SELL;CLDN5;ESAM	geneontology_Biological_Process
GO:1904019	epithelial cell apoptotic process	http://amigo.geneontology.org/amigo/term/GO:1904019	87	7	3.10439	2.25487	0.0354737	0.211608	409;2621;2625;3162;6347;7010;10266	CCL2;ARRB2;GATA3;RAMP2;GAS6;HMOX1;TEK	geneontology_Biological_Process
GO:0035023	regulation of Rho protein signal transduction	http://amigo.geneontology.org/amigo/term/GO:0035023	106	8	3.78236	2.11508	0.0355117	0.211612	348;397;5924;7409;10161;22899;50650;221472	APOE;ARHGDIB;FGD2;LPAR6;VAV1;ARHGEF3;RASGRF2;ARHGEF15	geneontology_Biological_Process
GO:0031100	animal organ regeneration	http://amigo.geneontology.org/amigo/term/GO:0031100	69	6	2.4621	2.43694	0.0360587	0.21442	728;2621;3162;3936;6387;7351	CXCL12;UCP2;LCP1;GAS6;HMOX1;C5AR1	geneontology_Biological_Process
GO:0071260	cellular response to mechanical stimulus	http://amigo.geneontology.org/amigo/term/GO:0071260	69	6	2.4621	2.43694	0.0360587	0.21442	834;1535;2022;3659;7099;51284	CASP1;TLR7;TLR4;CYBA;IRF1;ENG	geneontology_Biological_Process
GO:0045670	regulation of osteoclast differentiation	http://amigo.geneontology.org/amigo/term/GO:0045670	52	5	1.8555	2.6947	0.0371485	0.219656	6348;7099;7305;10859;11006	TYROBP;TLR4;LILRB1;CCL3;LILRB4	geneontology_Biological_Process
GO:0002220	innate immune response activating cell surface receptor signaling pathway	http://amigo.geneontology.org/amigo/term/GO:0002220	52	5	1.8555	2.6947	0.0371485	0.219656	2207;2219;5580;30835;84433	FCER1G;CD209;CARD11;FCN1;PRKCD	geneontology_Biological_Process
GO:0010575	positive regulation of vascular endothelial growth factor production	http://amigo.geneontology.org/amigo/term/GO:0010575	21	3	0.749335	4.00355	0.0372107	0.219656	718;719;728	C3AR1;C3;C5AR1	geneontology_Biological_Process
GO:0099625	ventricular cardiac muscle cell membrane repolarization	http://amigo.geneontology.org/amigo/term/GO:0099625	21	3	0.749335	4.00355	0.0372107	0.219656	2702;3762;6324	KCNJ5;GJA5;SCN1B	geneontology_Biological_Process
GO:0009395	phospholipid catabolic process	http://amigo.geneontology.org/amigo/term/GO:0009395	21	3	0.749335	4.00355	0.0372107	0.219656	341;344;5580	APOC1;APOC2;PRKCD	geneontology_Biological_Process
GO:1905809	negative regulation of synapse organization	http://amigo.geneontology.org/amigo/term/GO:1905809	21	3	0.749335	4.00355	0.0372107	0.219656	348;7097;22899	APOE;TLR2;ARHGEF15	geneontology_Biological_Process
GO:0032674	regulation of interleukin-5 production	http://amigo.geneontology.org/amigo/term/GO:0032674	21	3	0.749335	4.00355	0.0372107	0.219656	2625;3965;114548	LGALS9;NLRP3;GATA3	geneontology_Biological_Process
GO:1904645	response to amyloid-beta	http://amigo.geneontology.org/amigo/term/GO:1904645	36	4	1.28457	3.11387	0.0382345	0.225162	2213;5641;7099;10268	FCGR2B;RAMP3;TLR4;LGMN	geneontology_Biological_Process
GO:0097300	programmed necrotic cell death	http://amigo.geneontology.org/amigo/term/GO:0097300	36	4	1.28457	3.11387	0.0382345	0.225162	929;7099;11035;23643	LY96;CD14;TLR4;RIPK3	geneontology_Biological_Process
GO:0032970	regulation of actin filament-based process	http://amigo.geneontology.org/amigo/term/GO:0032970	298	17	10.6334	1.59873	0.0382629	0.225162	397;683;822;2702;3055;3059;5341;5580;6387;7010;7114;7226;7454;10095;11151;22899;29108	CORO1A;PYCARD;PLEK;ARHGDIB;WAS;TRPM2;CXCL12;HCLS1;GJA5;BST1;HCK;CAPG;TMSB4X;PRKCD;ARPC1B;TEK;ARHGEF15	geneontology_Biological_Process
GO:0034109	homotypic cell-cell adhesion	http://amigo.geneontology.org/amigo/term/GO:0034109	70	6	2.49778	2.40213	0.0383045	0.225173	2621;5341;5580;5777;6352;83706	PLEK;CCL5;PTPN6;FERMT3;GAS6;PRKCD	geneontology_Biological_Process
GO:0046425	regulation of JAK-STAT cascade	http://amigo.geneontology.org/amigo/term/GO:0046425	108	8	3.85372	2.07592	0.0390272	0.229184	3059;3606;3718;5008;5788;6352;8651;83666	CCL5;HCLS1;IL18;PARP9;PTPRC;JAK3;SOCS1;OSM	geneontology_Biological_Process
GO:0006820	anion transport	http://amigo.geneontology.org/amigo/term/GO:0006820	322	18	11.4898	1.56661	0.0398328	0.233628	341;344;348;1071;1193;2167;3039;5031;5360;5580;5724;6578;6622;8542;9056;10577;55144;133418	APOE;APOC1;P2RY6;PTAFR;SLC7A7;APOL1;PLTP;EMB;FABP4;NPC2;LRRC8D;CLIC2;APOC2;SNCA;CETP;PRKCD;SLCO2A1;HBA1	geneontology_Biological_Process
GO:1903902	positive regulation of viral life cycle	http://amigo.geneontology.org/amigo/term/GO:1903902	53	5	1.89118	2.64385	0.0398665	0.233628	920;940;972;3965;6352	CD74;LGALS9;CCL5;CD4;CD28	geneontology_Biological_Process
GO:0030258	lipid modification	http://amigo.geneontology.org/amigo/term/GO:0030258	212	13	7.56471	1.71851	0.0403405	0.236161	341;348;940;942;1154;3932;5293;7409;7941;8651;23533;84174;118788	LCK;APOE;APOC1;PIK3R5;PLA2G7;SLA2;VAV1;PIK3AP1;SOCS1;CISH;PIK3CD;CD86;CD28	geneontology_Biological_Process
GO:0043433	negative regulation of DNA-binding transcription factor activity	http://amigo.geneontology.org/amigo/term/GO:0043433	129	9	4.60306	1.95522	0.0411098	0.240416	140;409;1240;2621;3162;7114;29108;84875;114548	PYCARD;NLRP3;ARRB2;ADORA3;PARP10;CMKLR1;GAS6;TMSB4X;HMOX1	geneontology_Biological_Process
GO:0045620	negative regulation of lymphocyte differentiation	http://amigo.geneontology.org/amigo/term/GO:0045620	37	4	1.32026	3.02971	0.041707	0.242499	972;3659;3718;8651	CD74;JAK3;IRF1;SOCS1	geneontology_Biological_Process
GO:1901615	organic hydroxy compound metabolic process	http://amigo.geneontology.org/amigo/term/GO:1901615	324	18	11.5612	1.55694	0.0419031	0.242499	216;341;348;1050;1071;2625;3684;3689;5031;5341;5360;5641;5724;6622;6653;8542;10577;151056	PLEK;APOE;APOC1;P2RY6;PTAFR;ITGAM;ITGB2;CEBPA;APOL1;PLB1;GATA3;PLTP;NPC2;LGMN;ALDH1A1;SNCA;CETP;SORL1	geneontology_Biological_Process
GO:0046461	neutral lipid catabolic process	http://amigo.geneontology.org/amigo/term/GO:0046461	22	3	0.785017	3.82157	0.0419801	0.242499	344;348;2167	APOE;FABP4;APOC2	geneontology_Biological_Process
GO:0046464	acylglycerol catabolic process	http://amigo.geneontology.org/amigo/term/GO:0046464	22	3	0.785017	3.82157	0.0419801	0.242499	344;348;2167	APOE;FABP4;APOC2	geneontology_Biological_Process
GO:1902932	positive regulation of alcohol biosynthetic process	http://amigo.geneontology.org/amigo/term/GO:1902932	22	3	0.785017	3.82157	0.0419801	0.242499	5031;5724;6622	P2RY6;PTAFR;SNCA	geneontology_Biological_Process
GO:0032814	regulation of natural killer cell activation	http://amigo.geneontology.org/amigo/term/GO:0032814	22	3	0.785017	3.82157	0.0419801	0.242499	2621;3133;3606	HLA-E;IL18;GAS6	geneontology_Biological_Process
GO:0002719	negative regulation of cytokine production involved in immune response	http://amigo.geneontology.org/amigo/term/GO:0002719	22	3	0.785017	3.82157	0.0419801	0.242499	3162;3718;10859	LILRB1;JAK3;HMOX1	geneontology_Biological_Process
GO:0060142	regulation of syncytium formation by plasma membrane fusion	http://amigo.geneontology.org/amigo/term/GO:0060142	22	3	0.785017	3.82157	0.0419801	0.242499	963;3627;4283	CXCL10;CXCL9;CD53	geneontology_Biological_Process
GO:0042744	hydrogen peroxide catabolic process	http://amigo.geneontology.org/amigo/term/GO:0042744	22	3	0.785017	3.82157	0.0419801	0.242499	2876;3039;6622	GPX1;SNCA;HBA1	geneontology_Biological_Process
GO:0048305	immunoglobulin secretion	http://amigo.geneontology.org/amigo/term/GO:0048305	22	3	0.785017	3.82157	0.0419801	0.242499	3133;5452;10673	TNFSF13B;HLA-E;POU2F2	geneontology_Biological_Process
GO:0045830	positive regulation of isotype switching	http://amigo.geneontology.org/amigo/term/GO:0045830	22	3	0.785017	3.82157	0.0419801	0.242499	940;5788;8741	TNFSF13;PTPRC;CD28	geneontology_Biological_Process
GO:0032634	interleukin-5 production	http://amigo.geneontology.org/amigo/term/GO:0032634	22	3	0.785017	3.82157	0.0419801	0.242499	2625;3965;114548	LGALS9;NLRP3;GATA3	geneontology_Biological_Process
GO:0043523	regulation of neuron apoptotic process	http://amigo.geneontology.org/amigo/term/GO:0043523	171	11	6.10172	1.80277	0.0424591	0.245016	348;409;728;2625;2876;3162;5641;6347;6348;6622;11151	CORO1A;APOE;CCL2;ARRB2;GATA3;LGMN;CCL3;GPX1;HMOX1;SNCA;C5AR1	geneontology_Biological_Process
GO:0070527	platelet aggregation	http://amigo.geneontology.org/amigo/term/GO:0070527	54	5	1.92686	2.59489	0.0427025	0.24617	2621;5341;5580;5777;83706	PLEK;PTPN6;FERMT3;GAS6;PRKCD	geneontology_Biological_Process
GO:0001933	negative regulation of protein phosphorylation	http://amigo.geneontology.org/amigo/term/GO:0001933	325	18	11.5968	1.55215	0.042967	0.247443	348;409;1050;2022;2167;2633;3087;5580;5777;5788;6622;6653;7099;8651;8692;29108;64092;140885	SAMSN1;PYCARD;APOE;CEBPA;TLR4;HHEX;SIRPA;PTPN6;ARRB2;GBP1;FABP4;PTPRC;ENG;SNCA;SOCS1;PRKCD;HYAL2;SORL1	geneontology_Biological_Process
GO:1990748	cellular detoxification	http://amigo.geneontology.org/amigo/term/GO:1990748	72	6	2.56915	2.33541	0.0430587	0.247467	241;348;1193;2876;3039;6280	APOE;S100A9;ALOX5AP;GPX1;CLIC2;HBA1	geneontology_Biological_Process
GO:0042509	regulation of tyrosine phosphorylation of STAT protein	http://amigo.geneontology.org/amigo/term/GO:0042509	72	6	2.56915	2.33541	0.0430587	0.247467	3059;3606;5008;6352;8651;83666	CCL5;HCLS1;IL18;PARP9;SOCS1;OSM	geneontology_Biological_Process
GO:0032091	negative regulation of protein binding	http://amigo.geneontology.org/amigo/term/GO:0032091	91	7	3.24712	2.15576	0.0436333	0.250398	409;567;1601;5580;6653;27185;114769	B2M;ARRB2;CARD16;DAB2;PRKCD;DISC1;SORL1	geneontology_Biological_Process
GO:0000302	response to reactive oxygen species	http://amigo.geneontology.org/amigo/term/GO:0000302	193	12	6.88674	1.74248	0.0436571	0.250398	348;2876;3039;3162;5580;6772;7226;7351;8692;10068;140885;653361	APOE;TRPM2;NCF1;SIRPA;UCP2;IL18BP;GPX1;HMOX1;PRKCD;HYAL2;STAT1;HBA1	geneontology_Biological_Process
GO:0006869	lipid transport	http://amigo.geneontology.org/amigo/term/GO:0006869	215	13	7.67176	1.69453	0.0443207	0.253947	341;344;348;1071;2167;4481;5360;5580;6578;6653;8542;10062;10577	APOE;MSR1;APOC1;APOL1;PLTP;FABP4;NPC2;NR1H3;APOC2;CETP;PRKCD;SLCO2A1;SORL1	geneontology_Biological_Process
GO:0010594	regulation of endothelial cell migration	http://amigo.geneontology.org/amigo/term/GO:0010594	131	9	4.67442	1.92537	0.0446269	0.255443	348;2625;3162;5641;6776;7010;7114;29775;64218	APOE;GATA3;CARD10;LGMN;STAT5A;TMSB4X;HMOX1;TEK;SEMA4A	geneontology_Biological_Process
GO:0061025	membrane fusion	http://amigo.geneontology.org/amigo/term/GO:0061025	111	8	3.96077	2.01981	0.0447249	0.255487	920;1234;2621;4599;6890;8692;11151;25801	CCR5;CORO1A;TAP1;MX1;GAS6;HYAL2;CD4;GCA	geneontology_Biological_Process
GO:1904892	regulation of STAT cascade	http://amigo.geneontology.org/amigo/term/GO:1904892	111	8	3.96077	2.01981	0.0447249	0.255487	3059;3606;3718;5008;5788;6352;8651;83666	CCL5;HCLS1;IL18;PARP9;PTPRC;JAK3;SOCS1;OSM	geneontology_Biological_Process
GO:2001235	positive regulation of apoptotic signaling pathway	http://amigo.geneontology.org/amigo/term/GO:2001235	152	10	5.42376	1.84374	0.0454459	0.259085	3932;3965;5580;5788;6279;6280;8692;8743;11035;29108	LGALS9;PYCARD;LCK;TNFSF10;S100A9;PTPRC;S100A8;RIPK3;PRKCD;HYAL2	geneontology_Biological_Process
GO:0006066	alcohol metabolic process	http://amigo.geneontology.org/amigo/term/GO:0006066	216	13	7.70744	1.68668	0.0457064	0.259085	216;341;348;1050;1071;5031;5341;5724;6622;6653;8542;10577;151056	PLEK;APOE;APOC1;P2RY6;PTAFR;CEBPA;APOL1;PLB1;NPC2;ALDH1A1;SNCA;CETP;SORL1	geneontology_Biological_Process
GO:0008630	intrinsic apoptotic signaling pathway in response to DNA damage	http://amigo.geneontology.org/amigo/term/GO:0008630	92	7	3.2828	2.13233	0.0458473	0.259085	597;972;3162;6387;7133;29108;51246	CD74;PYCARD;TNFRSF1B;CXCL12;SHISA5;BCL2A1;HMOX1	geneontology_Biological_Process
GO:0045936	negative regulation of phosphate metabolic process	http://amigo.geneontology.org/amigo/term/GO:0045936	420	22	14.9867	1.46797	0.045878	0.259085	341;348;409;978;1050;2022;2167;2633;3087;5341;5580;5777;5788;6622;6653;7099;8651;8692;29108;64092;94274;140885	SAMSN1;PYCARD;PLEK;APOE;APOC1;CDA;CEBPA;TLR4;HHEX;SIRPA;PTPN6;ARRB2;GBP1;FABP4;PTPRC;ENG;SNCA;SOCS1;PRKCD;HYAL2;SORL1;PPP1R14A	geneontology_Biological_Process
GO:0010563	negative regulation of phosphorus metabolic process	http://amigo.geneontology.org/amigo/term/GO:0010563	421	22	15.0224	1.46448	0.0468747	0.259085	341;348;409;978;1050;2022;2167;2633;3087;5341;5580;5777;5788;6622;6653;7099;8651;8692;29108;64092;94274;140885	SAMSN1;PYCARD;PLEK;APOE;APOC1;CDA;CEBPA;TLR4;HHEX;SIRPA;PTPN6;ARRB2;GBP1;FABP4;PTPRC;ENG;SNCA;SOCS1;PRKCD;HYAL2;SORL1;PPP1R14A	geneontology_Biological_Process
GO:0065005	protein-lipid complex assembly	http://amigo.geneontology.org/amigo/term/GO:0065005	23	3	0.8207	3.65542	0.0470403	0.259085	341;344;348	APOE;APOC1;APOC2	geneontology_Biological_Process
GO:0051482	positive regulation of cytosolic calcium ion concentration involved in phospholipase C-activating G protein-coupled signaling pathway	http://amigo.geneontology.org/amigo/term/GO:0051482	23	3	0.8207	3.65542	0.0470403	0.259085	719;2769;10161	C3AR1;LPAR6;GNA15	geneontology_Biological_Process
GO:0097066	response to thyroid hormone	http://amigo.geneontology.org/amigo/term/GO:0097066	23	3	0.8207	3.65542	0.0470403	0.259085	1508;1520;4005	CTSS;LMO2;CTSB	geneontology_Biological_Process
GO:0002825	regulation of T-helper 1 type immune response	http://amigo.geneontology.org/amigo/term/GO:0002825	23	3	0.8207	3.65542	0.0470403	0.259085	3594;3606;3718	IL18;JAK3;IL12RB1	geneontology_Biological_Process
GO:0009299	mRNA transcription	http://amigo.geneontology.org/amigo/term/GO:0009299	23	3	0.8207	3.65542	0.0470403	0.259085	728;4005;64321	SOX17;LMO2;C5AR1	geneontology_Biological_Process
GO:0032897	negative regulation of viral transcription	http://amigo.geneontology.org/amigo/term/GO:0032897	23	3	0.8207	3.65542	0.0470403	0.259085	6348;6352;10410	CCL5;CCL3;IFITM3	geneontology_Biological_Process
GO:0060338	regulation of type I interferon-mediated signaling pathway	http://amigo.geneontology.org/amigo/term/GO:0060338	23	3	0.8207	3.65542	0.0470403	0.259085	3665;5777;25939	SAMHD1;PTPN6;IRF7	geneontology_Biological_Process
GO:0032388	positive regulation of intracellular transport	http://amigo.geneontology.org/amigo/term/GO:0032388	174	11	6.20877	1.77169	0.0471293	0.259085	1601;2207;2268;2621;3059;3684;3689;5580;6653;8673;8692	FCER1G;ITGAM;VAMP8;ITGB2;HCLS1;FGR;DAB2;GAS6;PRKCD;HYAL2;SORL1	geneontology_Biological_Process
GO:0010876	lipid localization	http://amigo.geneontology.org/amigo/term/GO:0010876	239	14	8.52814	1.64162	0.0472368	0.259085	341;344;348;718;1071;2167;4481;5360;5580;6578;6653;8542;10062;10577	APOE;MSR1;APOC1;APOL1;C3;PLTP;FABP4;NPC2;NR1H3;APOC2;CETP;PRKCD;SLCO2A1;SORL1	geneontology_Biological_Process
GO:0090208	positive regulation of triglyceride metabolic process	http://amigo.geneontology.org/amigo/term/GO:0090208	10	2	0.356826	5.60497	0.047277	0.259085	344;10062	NR1H3;APOC2	geneontology_Biological_Process
GO:0002674	negative regulation of acute inflammatory response	http://amigo.geneontology.org/amigo/term/GO:0002674	10	2	0.356826	5.60497	0.047277	0.259085	2213;114548	FCGR2B;NLRP3	geneontology_Biological_Process
GO:0042572	retinol metabolic process	http://amigo.geneontology.org/amigo/term/GO:0042572	10	2	0.356826	5.60497	0.047277	0.259085	216;151056	PLB1;ALDH1A1	geneontology_Biological_Process
GO:0060670	branching involved in labyrinthine layer morphogenesis	http://amigo.geneontology.org/amigo/term/GO:0060670	10	2	0.356826	5.60497	0.047277	0.259085	6768;10653	ST14;SPINT2	geneontology_Biological_Process
GO:1903587	regulation of blood vessel endothelial cell proliferation involved in sprouting angiogenesis	http://amigo.geneontology.org/amigo/term/GO:1903587	10	2	0.356826	5.60497	0.047277	0.259085	187;3162	HMOX1;APLNR	geneontology_Biological_Process
GO:0032070	regulation of deoxyribonuclease activity	http://amigo.geneontology.org/amigo/term/GO:0032070	10	2	0.356826	5.60497	0.047277	0.259085	3001;5580	GZMA;PRKCD	geneontology_Biological_Process
GO:1902430	negative regulation of amyloid-beta formation	http://amigo.geneontology.org/amigo/term/GO:1902430	10	2	0.356826	5.60497	0.047277	0.259085	348;6653	APOE;SORL1	geneontology_Biological_Process
GO:0001921	positive regulation of receptor recycling	http://amigo.geneontology.org/amigo/term/GO:0001921	10	2	0.356826	5.60497	0.047277	0.259085	6622;10268	RAMP3;SNCA	geneontology_Biological_Process
GO:0002517	T cell tolerance induction	http://amigo.geneontology.org/amigo/term/GO:0002517	10	2	0.356826	5.60497	0.047277	0.259085	916;3620	CD3E;IDO1	geneontology_Biological_Process
GO:0050713	negative regulation of interleukin-1 beta secretion	http://amigo.geneontology.org/amigo/term/GO:0050713	10	2	0.356826	5.60497	0.047277	0.259085	114548;114769	NLRP3;CARD16	geneontology_Biological_Process
GO:1902950	regulation of dendritic spine maintenance	http://amigo.geneontology.org/amigo/term/GO:1902950	10	2	0.356826	5.60497	0.047277	0.259085	348;2213	APOE;FCGR2B	geneontology_Biological_Process
GO:0035745	T-helper 2 cell cytokine production	http://amigo.geneontology.org/amigo/term/GO:0035745	10	2	0.356826	5.60497	0.047277	0.259085	2625;114548	NLRP3;GATA3	geneontology_Biological_Process
GO:0098703	calcium ion import across plasma membrane	http://amigo.geneontology.org/amigo/term/GO:0098703	10	2	0.356826	5.60497	0.047277	0.259085	7226;10268	TRPM2;RAMP3	geneontology_Biological_Process
GO:1902656	calcium ion import into cytosol	http://amigo.geneontology.org/amigo/term/GO:1902656	10	2	0.356826	5.60497	0.047277	0.259085	7226;10268	TRPM2;RAMP3	geneontology_Biological_Process
GO:0006910	phagocytosis, recognition	http://amigo.geneontology.org/amigo/term/GO:0006910	10	2	0.356826	5.60497	0.047277	0.259085	2219;8547	FCN1;FCN3	geneontology_Biological_Process
GO:0002713	negative regulation of B cell mediated immunity	http://amigo.geneontology.org/amigo/term/GO:0002713	10	2	0.356826	5.60497	0.047277	0.259085	2213;5777	FCGR2B;PTPN6	geneontology_Biological_Process
GO:0002890	negative regulation of immunoglobulin mediated immune response	http://amigo.geneontology.org/amigo/term/GO:0002890	10	2	0.356826	5.60497	0.047277	0.259085	2213;5777	FCGR2B;PTPN6	geneontology_Biological_Process
GO:0002730	regulation of dendritic cell cytokine production	http://amigo.geneontology.org/amigo/term/GO:0002730	10	2	0.356826	5.60497	0.047277	0.259085	3718;7099	TLR4;JAK3	geneontology_Biological_Process
GO:0031953	negative regulation of protein autophosphorylation	http://amigo.geneontology.org/amigo/term/GO:0031953	10	2	0.356826	5.60497	0.047277	0.259085	2022;5788	PTPRC;ENG	geneontology_Biological_Process
GO:1900017	positive regulation of cytokine production involved in inflammatory response	http://amigo.geneontology.org/amigo/term/GO:1900017	10	2	0.356826	5.60497	0.047277	0.259085	7099;63940	TLR4;GPSM3	geneontology_Biological_Process
GO:0044650	adhesion of symbiont to host cell	http://amigo.geneontology.org/amigo/term/GO:0044650	10	2	0.356826	5.60497	0.047277	0.259085	2621;30835	CD209;GAS6	geneontology_Biological_Process
GO:0050872	white fat cell differentiation	http://amigo.geneontology.org/amigo/term/GO:0050872	10	2	0.356826	5.60497	0.047277	0.259085	1050;2167	CEBPA;FABP4	geneontology_Biological_Process
GO:0036005	response to macrophage colony-stimulating factor	http://amigo.geneontology.org/amigo/term/GO:0036005	10	2	0.356826	5.60497	0.047277	0.259085	7097;7099	TLR4;TLR2	geneontology_Biological_Process
GO:0036006	cellular response to macrophage colony-stimulating factor stimulus	http://amigo.geneontology.org/amigo/term/GO:0036006	10	2	0.356826	5.60497	0.047277	0.259085	7097;7099	TLR4;TLR2	geneontology_Biological_Process
GO:1904469	positive regulation of tumor necrosis factor secretion	http://amigo.geneontology.org/amigo/term/GO:1904469	10	2	0.356826	5.60497	0.047277	0.259085	3965;64135	LGALS9;IFIH1	geneontology_Biological_Process
GO:0032957	inositol trisphosphate metabolic process	http://amigo.geneontology.org/amigo/term/GO:0032957	10	2	0.356826	5.60497	0.047277	0.259085	5031;5724	P2RY6;PTAFR	geneontology_Biological_Process
GO:0032817	regulation of natural killer cell proliferation	http://amigo.geneontology.org/amigo/term/GO:0032817	10	2	0.356826	5.60497	0.047277	0.259085	3133;3606	HLA-E;IL18	geneontology_Biological_Process
GO:2001032	regulation of double-strand break repair via nonhomologous end joining	http://amigo.geneontology.org/amigo/term/GO:2001032	10	2	0.356826	5.60497	0.047277	0.259085	7454;83666	WAS;PARP9	geneontology_Biological_Process
GO:0045471	response to ethanol	http://amigo.geneontology.org/amigo/term/GO:0045471	113	8	4.03213	1.98406	0.0488126	0.267242	929;939;1393;1536;2625;6279;6688;7412	CD27;CYBB;CD14;CRHBP;GATA3;SPI1;S100A8;VCAM1	geneontology_Biological_Process
GO:0006584	catecholamine metabolic process	http://amigo.geneontology.org/amigo/term/GO:0006584	39	4	1.39162	2.87434	0.0491694	0.268158	2625;3684;3689;6622	ITGAM;ITGB2;GATA3;SNCA	geneontology_Biological_Process
GO:0009712	catechol-containing compound metabolic process	http://amigo.geneontology.org/amigo/term/GO:0009712	39	4	1.39162	2.87434	0.0491694	0.268158	2625;3684;3689;6622	ITGAM;ITGB2;GATA3;SNCA	geneontology_Biological_Process
GO:0045646	regulation of erythrocyte differentiation	http://amigo.geneontology.org/amigo/term/GO:0045646	39	4	1.39162	2.87434	0.0491694	0.268158	567;6688;6772;9636	B2M;ISG15;SPI1;STAT1	geneontology_Biological_Process
GO:0090199	regulation of release of cytochrome c from mitochondria	http://amigo.geneontology.org/amigo/term/GO:0090199	39	4	1.39162	2.87434	0.0491694	0.268158	409;2876;8743;29108	PYCARD;TNFSF10;ARRB2;GPX1	geneontology_Biological_Process
GO:1902903	regulation of supramolecular fiber organization	http://amigo.geneontology.org/amigo/term/GO:1902903	263	15	9.38452	1.59838	0.0496719	0.270637	348;822;2876;3055;3059;5341;5580;6387;6622;7114;7454;10095;11151;22899;29108	CORO1A;PYCARD;PLEK;APOE;WAS;CXCL12;HCLS1;HCK;GPX1;CAPG;TMSB4X;SNCA;PRKCD;ARPC1B;ARHGEF15	geneontology_Biological_Process
GO:0031623	receptor internalization	http://amigo.geneontology.org/amigo/term/GO:0031623	94	7	3.35416	2.08696	0.0504884	0.274822	409;2207;3689;6622;10266;10268;10859	FCER1G;ITGB2;RAMP3;LILRB1;ARRB2;RAMP2;SNCA	geneontology_Biological_Process
GO:0046427	positive regulation of JAK-STAT cascade	http://amigo.geneontology.org/amigo/term/GO:0046427	75	6	2.6762	2.24199	0.0508568	0.276296	3059;3606;5008;6352;8651;83666	CCL5;HCLS1;IL18;PARP9;SOCS1;OSM	geneontology_Biological_Process
GO:0032963	collagen metabolic process	http://amigo.geneontology.org/amigo/term/GO:0032963	75	6	2.6762	2.24199	0.0508568	0.276296	409;1508;1520;2022;4261;4324	CTSS;ARRB2;CIITA;ENG;MMP15;CTSB	geneontology_Biological_Process
GO:0055072	iron ion homeostasis	http://amigo.geneontology.org/amigo/term/GO:0055072	57	5	2.03391	2.45832	0.0519232	0.281819	567;2512;3162;8692;30061	B2M;FTL;HMOX1;SLC40A1;HYAL2	geneontology_Biological_Process
GO:1990776	response to angiotensin	http://amigo.geneontology.org/amigo/term/GO:1990776	24	3	0.856382	3.50311	0.0523859	0.284058	1535;1536;5580	CYBB;CYBA;PRKCD	geneontology_Biological_Process
GO:0043112	receptor metabolic process	http://amigo.geneontology.org/amigo/term/GO:0043112	156	10	5.56649	1.79647	0.0525433	0.284639	348;409;2207;3689;5641;6622;10062;10266;10268;10859	APOE;FCER1G;ITGB2;RAMP3;LILRB1;ARRB2;RAMP2;LGMN;NR1H3;SNCA	geneontology_Biological_Process
GO:0051187	cofactor catabolic process	http://amigo.geneontology.org/amigo/term/GO:0051187	40	4	1.4273	2.80249	0.0531583	0.287421	2876;3039;3162;6622	GPX1;HMOX1;SNCA;HBA1	geneontology_Biological_Process
GO:0046173	polyol biosynthetic process	http://amigo.geneontology.org/amigo/term/GO:0046173	40	4	1.4273	2.80249	0.0531583	0.287421	5031;5341;5724;6622	PLEK;P2RY6;PTAFR;SNCA	geneontology_Biological_Process
GO:0045639	positive regulation of myeloid cell differentiation	http://amigo.geneontology.org/amigo/term/GO:0045639	76	6	2.71188	2.21249	0.053636	0.289175	920;972;3059;6772;9636;146433	CD74;HCLS1;ISG15;IL34;CD4;STAT1	geneontology_Biological_Process
GO:0048524	positive regulation of viral process	http://amigo.geneontology.org/amigo/term/GO:0048524	76	6	2.71188	2.21249	0.053636	0.289175	348;920;940;972;3965;6352	CD74;LGALS9;APOE;CCL5;CD4;CD28	geneontology_Biological_Process
GO:0051651	maintenance of location in cell	http://amigo.geneontology.org/amigo/term/GO:0051651	76	6	2.71188	2.21249	0.053636	0.289175	348;920;2512;5552;6653;7114	APOE;SRGN;FTL;TMSB4X;CD4;SORL1	geneontology_Biological_Process
GO:0110053	regulation of actin filament organization	http://amigo.geneontology.org/amigo/term/GO:0110053	200	12	7.13652	1.68149	0.0545324	0.293728	822;3055;3059;5341;5580;6387;7114;7454;10095;11151;22899;29108	CORO1A;PYCARD;PLEK;WAS;CXCL12;HCLS1;HCK;CAPG;TMSB4X;PRKCD;ARPC1B;ARHGEF15	geneontology_Biological_Process
GO:0008203	cholesterol metabolic process	http://amigo.geneontology.org/amigo/term/GO:0008203	96	7	3.42553	2.04348	0.0554165	0.297261	341;348;1050;1071;6653;8542;10577	APOE;APOC1;CEBPA;APOL1;NPC2;CETP;SORL1	geneontology_Biological_Process
GO:0010035	response to inorganic substance	http://amigo.geneontology.org/amigo/term/GO:0010035	453	23	16.1642	1.4229	0.0557797	0.297261	241;567;712;929;1050;1393;1536;2167;2876;3039;3162;5580;5641;6279;6622;6772;7226;7351;7412;10068;30061;140885;653361	C1QA;CYBB;CD14;TRPM2;CEBPA;NCF1;SIRPA;UCP2;B2M;IL18BP;ALOX5AP;CRHBP;FABP4;LGMN;S100A8;GPX1;VCAM1;HMOX1;SLC40A1;SNCA;PRKCD;STAT1;HBA1	geneontology_Biological_Process
GO:2001233	regulation of apoptotic signaling pathway	http://amigo.geneontology.org/amigo/term/GO:2001233	336	18	11.9894	1.50133	0.0559845	0.297261	409;597;972;2537;2876;3162;3932;3965;5580;5788;6279;6280;6387;7185;8692;8743;11035;29108	CD74;LGALS9;PYCARD;LCK;CXCL12;IFI6;TNFSF10;ARRB2;S100A9;PTPRC;S100A8;GPX1;BCL2A1;RIPK3;HMOX1;PRKCD;HYAL2;TRAF1	geneontology_Biological_Process
GO:0097191	extrinsic apoptotic signaling pathway	http://amigo.geneontology.org/amigo/term/GO:0097191	201	12	7.1722	1.67313	0.0562228	0.297261	597;939;2537;2876;3162;3429;5788;7133;7185;8692;8743;29108	CD27;PYCARD;TNFRSF1B;IFI6;TNFSF10;IFI27;PTPRC;GPX1;BCL2A1;HMOX1;HYAL2;TRAF1	geneontology_Biological_Process
GO:0032271	regulation of protein polymerization	http://amigo.geneontology.org/amigo/term/GO:0032271	158	10	5.63785	1.77373	0.0563537	0.297261	822;3055;3059;5580;6622;7114;7454;10095;11151;29108	CORO1A;PYCARD;WAS;HCLS1;HCK;CAPG;TMSB4X;SNCA;PRKCD;ARPC1B	geneontology_Biological_Process
GO:0010745	negative regulation of macrophage derived foam cell differentiation	http://amigo.geneontology.org/amigo/term/GO:0010745	11	2	0.392509	5.09543	0.0564487	0.297261	1071;10062	NR1H3;CETP	geneontology_Biological_Process
GO:2000010	positive regulation of protein localization to cell surface	http://amigo.geneontology.org/amigo/term/GO:2000010	11	2	0.392509	5.09543	0.0564487	0.297261	919;2207	CD247;FCER1G	geneontology_Biological_Process
GO:0019370	leukotriene biosynthetic process	http://amigo.geneontology.org/amigo/term/GO:0019370	11	2	0.392509	5.09543	0.0564487	0.297261	240;241	ALOX5;ALOX5AP	geneontology_Biological_Process
GO:1903019	negative regulation of glycoprotein metabolic process	http://amigo.geneontology.org/amigo/term/GO:1903019	11	2	0.392509	5.09543	0.0564487	0.297261	3718;9452	ITM2A;JAK3	geneontology_Biological_Process
GO:0045414	regulation of interleukin-8 biosynthetic process	http://amigo.geneontology.org/amigo/term/GO:0045414	11	2	0.392509	5.09543	0.0564487	0.297261	7099;51284	TLR7;TLR4	geneontology_Biological_Process
GO:1902931	negative regulation of alcohol biosynthetic process	http://amigo.geneontology.org/amigo/term/GO:1902931	11	2	0.392509	5.09543	0.0564487	0.297261	348;5341	PLEK;APOE	geneontology_Biological_Process
GO:0019432	triglyceride biosynthetic process	http://amigo.geneontology.org/amigo/term/GO:0019432	11	2	0.392509	5.09543	0.0564487	0.297261	718;10062	C3;NR1H3	geneontology_Biological_Process
GO:0071415	cellular response to purine-containing compound	http://amigo.geneontology.org/amigo/term/GO:0071415	11	2	0.392509	5.09543	0.0564487	0.297261	5031;7226	P2RY6;TRPM2	geneontology_Biological_Process
GO:0070106	interleukin-27-mediated signaling pathway	http://amigo.geneontology.org/amigo/term/GO:0070106	11	2	0.392509	5.09543	0.0564487	0.297261	6772;10148	EBI3;STAT1	geneontology_Biological_Process
GO:0070757	interleukin-35-mediated signaling pathway	http://amigo.geneontology.org/amigo/term/GO:0070757	11	2	0.392509	5.09543	0.0564487	0.297261	6772;10148	EBI3;STAT1	geneontology_Biological_Process
GO:0044546	NLRP3 inflammasome complex assembly	http://amigo.geneontology.org/amigo/term/GO:0044546	11	2	0.392509	5.09543	0.0564487	0.297261	7099;114548	TLR4;NLRP3	geneontology_Biological_Process
GO:0045078	positive regulation of interferon-gamma biosynthetic process	http://amigo.geneontology.org/amigo/term/GO:0045078	11	2	0.392509	5.09543	0.0564487	0.297261	10148;51284	TLR7;EBI3	geneontology_Biological_Process
GO:0071391	cellular response to estrogen stimulus	http://amigo.geneontology.org/amigo/term/GO:0071391	11	2	0.392509	5.09543	0.0564487	0.297261	1393;5272	CRHBP;SERPINB9	geneontology_Biological_Process
GO:0050665	hydrogen peroxide biosynthetic process	http://amigo.geneontology.org/amigo/term/GO:0050665	11	2	0.392509	5.09543	0.0564487	0.297261	1535;1536	CYBB;CYBA	geneontology_Biological_Process
GO:0046629	gamma-delta T cell activation	http://amigo.geneontology.org/amigo/term/GO:0046629	11	2	0.392509	5.09543	0.0564487	0.297261	5788;10859	LILRB1;PTPRC	geneontology_Biological_Process
GO:1903651	positive regulation of cytoplasmic transport	http://amigo.geneontology.org/amigo/term/GO:1903651	11	2	0.392509	5.09543	0.0564487	0.297261	1601;6653	DAB2;SORL1	geneontology_Biological_Process
GO:0070493	thrombin-activated receptor signaling pathway	http://amigo.geneontology.org/amigo/term/GO:0070493	11	2	0.392509	5.09543	0.0564487	0.297261	5341;6622	PLEK;SNCA	geneontology_Biological_Process
GO:0001787	natural killer cell proliferation	http://amigo.geneontology.org/amigo/term/GO:0001787	11	2	0.392509	5.09543	0.0564487	0.297261	3133;3606	HLA-E;IL18	geneontology_Biological_Process
GO:0019377	glycolipid catabolic process	http://amigo.geneontology.org/amigo/term/GO:0019377	11	2	0.392509	5.09543	0.0564487	0.297261	2517;5580	FUCA1;PRKCD	geneontology_Biological_Process
GO:1904894	positive regulation of STAT cascade	http://amigo.geneontology.org/amigo/term/GO:1904894	77	6	2.74756	2.18376	0.0565057	0.297285	3059;3606;5008;6352;8651;83666	CCL5;HCLS1;IL18;PARP9;SOCS1;OSM	geneontology_Biological_Process
GO:0015711	organic anion transport	http://amigo.geneontology.org/amigo/term/GO:0015711	246	14	8.77792	1.59491	0.0574487	0.301966	341;344;348;1071;2167;3039;5360;5580;6578;6622;9056;10577;55144;133418	APOE;APOC1;SLC7A7;PLTP;EMB;FABP4;NPC2;LRRC8D;APOC2;SNCA;CETP;PRKCD;SLCO2A1;HBA1	geneontology_Biological_Process
GO:0032369	negative regulation of lipid transport	http://amigo.geneontology.org/amigo/term/GO:0032369	25	3	0.892065	3.36298	0.0580107	0.304354	341;344;10062	APOC1;NR1H3;APOC2	geneontology_Biological_Process
GO:0014808	release of sequestered calcium ion into cytosol by sarcoplasmic reticulum	http://amigo.geneontology.org/amigo/term/GO:0014808	25	3	0.892065	3.36298	0.0580107	0.304354	1193;1234;6348	CCR5;CCL3;CLIC2	geneontology_Biological_Process
GO:0001659	temperature homeostasis	http://amigo.geneontology.org/amigo/term/GO:0001659	138	9	4.9242	1.82771	0.0585009	0.306359	216;1240;2167;2876;3606;7099;7226;7351;10062	TRPM2;TLR4;IL18;UCP2;FABP4;CMKLR1;GPX1;NR1H3;ALDH1A1	geneontology_Biological_Process
GO:2001242	regulation of intrinsic apoptotic signaling pathway	http://amigo.geneontology.org/amigo/term/GO:2001242	138	9	4.9242	1.82771	0.0585009	0.306359	597;972;2876;3932;6279;6280;6387;11035;29108	CD74;PYCARD;LCK;CXCL12;S100A9;S100A8;GPX1;BCL2A1;RIPK3	geneontology_Biological_Process
GO:0006809	nitric oxide biosynthetic process	http://amigo.geneontology.org/amigo/term/GO:0006809	59	5	2.10527	2.37499	0.058667	0.306378	199;947;3689;7099;140885	AIF1;ITGB2;TLR4;SIRPA;CD34	geneontology_Biological_Process
GO:0070509	calcium ion import	http://amigo.geneontology.org/amigo/term/GO:0070509	59	5	2.10527	2.37499	0.058667	0.306378	6347;6348;6387;7226;10268	TRPM2;RAMP3;CXCL12;CCL2;CCL3	geneontology_Biological_Process
GO:0038095	Fc-epsilon receptor signaling pathway	http://amigo.geneontology.org/amigo/term/GO:0038095	59	5	2.10527	2.37499	0.058667	0.306378	2207;3937;7409;9402;84433	LCP2;FCER1G;CARD11;VAV1;GRAP2	geneontology_Biological_Process
GO:1901216	positive regulation of neuron death	http://amigo.geneontology.org/amigo/term/GO:1901216	78	6	2.78324	2.15576	0.0594663	0.30941	2213;3684;3689;6348;6622;7099	FCGR2B;ITGAM;ITGB2;TLR4;CCL3;SNCA	geneontology_Biological_Process
GO:0098754	detoxification	http://amigo.geneontology.org/amigo/term/GO:0098754	78	6	2.78324	2.15576	0.0594663	0.30941	241;348;1193;2876;3039;6280	APOE;S100A9;ALOX5AP;GPX1;CLIC2;HBA1	geneontology_Biological_Process
GO:1901568	fatty acid derivative metabolic process	http://amigo.geneontology.org/amigo/term/GO:1901568	78	6	2.78324	2.15576	0.0594663	0.30941	240;241;972;2876;7097;27306	CD74;TLR2;ALOX5;ALOX5AP;GPX1;HPGDS	geneontology_Biological_Process
GO:0045921	positive regulation of exocytosis	http://amigo.geneontology.org/amigo/term/GO:0045921	78	6	2.78324	2.15576	0.0594663	0.30941	2207;2268;3684;3689;5724;8673	PTAFR;FCER1G;ITGAM;VAMP8;ITGB2;FGR	geneontology_Biological_Process
GO:1902652	secondary alcohol metabolic process	http://amigo.geneontology.org/amigo/term/GO:1902652	98	7	3.4969	2.00178	0.0606344	0.315198	341;348;1050;1071;6653;8542;10577	APOE;APOC1;CEBPA;APOL1;NPC2;CETP;SORL1	geneontology_Biological_Process
GO:0010038	response to metal ion	http://amigo.geneontology.org/amigo/term/GO:0010038	294	16	10.4907	1.52516	0.0615518	0.318997	241;567;712;929;1050;1393;1536;2167;3162;5641;6279;6622;7226;7412;30061;653361	C1QA;CYBB;CD14;TRPM2;CEBPA;NCF1;B2M;ALOX5AP;CRHBP;FABP4;LGMN;S100A8;VCAM1;HMOX1;SLC40A1;SNCA	geneontology_Biological_Process
GO:0044003	modification by symbiont of host morphology or physiology	http://amigo.geneontology.org/amigo/term/GO:0044003	42	4	1.49867	2.66903	0.0616469	0.318997	920;5272;8692;30835	CD209;HYAL2;CD4;SERPINB9	geneontology_Biological_Process
GO:0002204	somatic recombination of immunoglobulin genes involved in immune response	http://amigo.geneontology.org/amigo/term/GO:0002204	42	4	1.49867	2.66903	0.0616469	0.318997	940;5788;8741;10538	TNFSF13;BATF;PTPRC;CD28	geneontology_Biological_Process
GO:0002208	somatic diversification of immunoglobulins involved in immune response	http://amigo.geneontology.org/amigo/term/GO:0002208	42	4	1.49867	2.66903	0.0616469	0.318997	940;5788;8741;10538	TNFSF13;BATF;PTPRC;CD28	geneontology_Biological_Process
GO:0045190	isotype switching	http://amigo.geneontology.org/amigo/term/GO:0045190	42	4	1.49867	2.66903	0.0616469	0.318997	940;5788;8741;10538	TNFSF13;BATF;PTPRC;CD28	geneontology_Biological_Process
GO:1902930	regulation of alcohol biosynthetic process	http://amigo.geneontology.org/amigo/term/GO:1902930	60	5	2.14096	2.33541	0.062218	0.321551	348;5031;5341;5724;6622	PLEK;APOE;P2RY6;PTAFR;SNCA	geneontology_Biological_Process
GO:0097193	intrinsic apoptotic signaling pathway	http://amigo.geneontology.org/amigo/term/GO:0097193	249	14	8.88497	1.5757	0.0622539	0.321551	597;972;2537;2876;3162;3932;5580;6279;6280;6387;7133;11035;29108;51246	CD74;PYCARD;LCK;TNFRSF1B;CXCL12;IFI6;S100A9;SHISA5;S100A8;GPX1;BCL2A1;RIPK3;HMOX1;PRKCD	geneontology_Biological_Process
GO:0043524	negative regulation of neuron apoptotic process	http://amigo.geneontology.org/amigo/term/GO:0043524	119	8	4.24623	1.88402	0.0625011	0.321946	348;409;728;3162;5641;6347;6622;11151	CORO1A;APOE;CCL2;ARRB2;LGMN;HMOX1;SNCA;C5AR1	geneontology_Biological_Process
GO:0042542	response to hydrogen peroxide	http://amigo.geneontology.org/amigo/term/GO:0042542	119	8	4.24623	1.88402	0.0625011	0.321946	2876;3039;3162;5580;6772;7226;10068;140885	TRPM2;SIRPA;IL18BP;GPX1;HMOX1;PRKCD;STAT1;HBA1	geneontology_Biological_Process
GO:0071901	negative regulation of protein serine/threonine kinase activity	http://amigo.geneontology.org/amigo/term/GO:0071901	119	8	4.24623	1.88402	0.0625011	0.321946	348;1050;3087;5580;5777;6653;8692;29108	PYCARD;APOE;CEBPA;HHEX;PTPN6;PRKCD;HYAL2;SORL1	geneontology_Biological_Process
GO:0043409	negative regulation of MAPK cascade	http://amigo.geneontology.org/amigo/term/GO:0043409	140	9	4.99556	1.8016	0.0629231	0.323825	348;2633;5580;5777;5788;6653;7099;8692;140885	APOE;TLR4;SIRPA;PTPN6;GBP1;PTPRC;PRKCD;HYAL2;SORL1	geneontology_Biological_Process
GO:0007584	response to nutrient	http://amigo.geneontology.org/amigo/term/GO:0007584	183	11	6.52992	1.68455	0.0632033	0.324972	717;916;920;1535;1536;2621;3162;3627;6402;6772;7412	CD3E;CXCL10;CYBB;C2;CYBA;GAS6;VCAM1;HMOX1;CD4;SELL;STAT1	geneontology_Biological_Process
GO:0010573	vascular endothelial growth factor production	http://amigo.geneontology.org/amigo/term/GO:0010573	26	3	0.927748	3.23364	0.0639076	0.327108	718;719;728	C3AR1;C3;C5AR1	geneontology_Biological_Process
GO:0010574	regulation of vascular endothelial growth factor production	http://amigo.geneontology.org/amigo/term/GO:0010574	26	3	0.927748	3.23364	0.0639076	0.327108	718;719;728	C3AR1;C3;C5AR1	geneontology_Biological_Process
GO:0045907	positive regulation of vasoconstriction	http://amigo.geneontology.org/amigo/term/GO:0045907	26	3	0.927748	3.23364	0.0639076	0.327108	147;2702;5724	PTAFR;GJA5;ADRA1B	geneontology_Biological_Process
GO:1903514	release of sequestered calcium ion into cytosol by endoplasmic reticulum	http://amigo.geneontology.org/amigo/term/GO:1903514	26	3	0.927748	3.23364	0.0639076	0.327108	1193;1234;6348	CCR5;CCL3;CLIC2	geneontology_Biological_Process
GO:0086019	cell-cell signaling involved in cardiac conduction	http://amigo.geneontology.org/amigo/term/GO:0086019	26	3	0.927748	3.23364	0.0639076	0.327108	2702;3762;6324	KCNJ5;GJA5;SCN1B	geneontology_Biological_Process
GO:0048659	smooth muscle cell proliferation	http://amigo.geneontology.org/amigo/term/GO:0048659	120	8	4.28191	1.86832	0.0649937	0.329499	199;1535;3162;3606;5031;5724;6352;6772	AIF1;P2RY6;PTAFR;CCL5;IL18;CYBA;HMOX1;STAT1	geneontology_Biological_Process
GO:0048660	regulation of smooth muscle cell proliferation	http://amigo.geneontology.org/amigo/term/GO:0048660	120	8	4.28191	1.86832	0.0649937	0.329499	199;1535;3162;3606;5031;5724;6352;6772	AIF1;P2RY6;PTAFR;CCL5;IL18;CYBA;HMOX1;STAT1	geneontology_Biological_Process
GO:0002200	somatic diversification of immune receptors	http://amigo.geneontology.org/amigo/term/GO:0002200	61	5	2.17664	2.29712	0.0658878	0.329499	940;5788;8741;10538;25939	SAMHD1;TNFSF13;BATF;PTPRC;CD28	geneontology_Biological_Process
GO:0001523	retinoid metabolic process	http://amigo.geneontology.org/amigo/term/GO:0001523	43	4	1.53435	2.60696	0.0661436	0.329499	216;344;348;151056	APOE;PLB1;ALDH1A1;APOC2	geneontology_Biological_Process
GO:0043949	regulation of cAMP-mediated signaling	http://amigo.geneontology.org/amigo/term/GO:0043949	43	4	1.53435	2.60696	0.0661436	0.329499	187;3627;4283;6373	CXCL10;CXCL9;CXCL11;APLNR	geneontology_Biological_Process
GO:0035306	positive regulation of dephosphorylation	http://amigo.geneontology.org/amigo/term/GO:0035306	43	4	1.53435	2.60696	0.0661436	0.329499	5341;5580;5788;11035	PLEK;PTPRC;RIPK3;PRKCD	geneontology_Biological_Process
GO:1903428	positive regulation of reactive oxygen species biosynthetic process	http://amigo.geneontology.org/amigo/term/GO:1903428	43	4	1.53435	2.60696	0.0661436	0.329499	199;1535;3689;7099	AIF1;ITGB2;TLR4;CYBA	geneontology_Biological_Process
GO:0007189	adenylate cyclase-activating G protein-coupled receptor signaling pathway	http://amigo.geneontology.org/amigo/term/GO:0007189	100	7	3.56826	1.96174	0.066144	0.329499	147;3627;4283;6373;8698;10266;10268	CXCL10;S1PR4;CXCL9;CXCL11;RAMP3;RAMP2;ADRA1B	geneontology_Biological_Process
GO:0032488	Cdc42 protein signal transduction	http://amigo.geneontology.org/amigo/term/GO:0032488	12	2	0.428191	4.67081	0.0661791	0.329499	348;7454	APOE;WAS	geneontology_Biological_Process
GO:0045019	negative regulation of nitric oxide biosynthetic process	http://amigo.geneontology.org/amigo/term/GO:0045019	12	2	0.428191	4.67081	0.0661791	0.329499	947;140885	SIRPA;CD34	geneontology_Biological_Process
GO:1904406	negative regulation of nitric oxide metabolic process	http://amigo.geneontology.org/amigo/term/GO:1904406	12	2	0.428191	4.67081	0.0661791	0.329499	947;140885	SIRPA;CD34	geneontology_Biological_Process
GO:0070254	mucus secretion	http://amigo.geneontology.org/amigo/term/GO:0070254	12	2	0.428191	4.67081	0.0661791	0.329499	1535;8673	VAMP8;CYBA	geneontology_Biological_Process
GO:0071285	cellular response to lithium ion	http://amigo.geneontology.org/amigo/term/GO:0071285	12	2	0.428191	4.67081	0.0661791	0.329499	1050;2167	CEBPA;FABP4	geneontology_Biological_Process
GO:0071361	cellular response to ethanol	http://amigo.geneontology.org/amigo/term/GO:0071361	12	2	0.428191	4.67081	0.0661791	0.329499	1536;6688	CYBB;SPI1	geneontology_Biological_Process
GO:0017014	protein nitrosylation	http://amigo.geneontology.org/amigo/term/GO:0017014	12	2	0.428191	4.67081	0.0661791	0.329499	6279;6280	S100A9;S100A8	geneontology_Biological_Process
GO:0018119	peptidyl-cysteine S-nitrosylation	http://amigo.geneontology.org/amigo/term/GO:0018119	12	2	0.428191	4.67081	0.0661791	0.329499	6279;6280	S100A9;S100A8	geneontology_Biological_Process
GO:0045723	positive regulation of fatty acid biosynthetic process	http://amigo.geneontology.org/amigo/term/GO:0045723	12	2	0.428191	4.67081	0.0661791	0.329499	344;10062	NR1H3;APOC2	geneontology_Biological_Process
GO:1902992	negative regulation of amyloid precursor protein catabolic process	http://amigo.geneontology.org/amigo/term/GO:1902992	12	2	0.428191	4.67081	0.0661791	0.329499	348;6653	APOE;SORL1	geneontology_Biological_Process
GO:0032372	negative regulation of sterol transport	http://amigo.geneontology.org/amigo/term/GO:0032372	12	2	0.428191	4.67081	0.0661791	0.329499	341;344	APOC1;APOC2	geneontology_Biological_Process
GO:0032375	negative regulation of cholesterol transport	http://amigo.geneontology.org/amigo/term/GO:0032375	12	2	0.428191	4.67081	0.0661791	0.329499	341;344	APOC1;APOC2	geneontology_Biological_Process
GO:0042228	interleukin-8 biosynthetic process	http://amigo.geneontology.org/amigo/term/GO:0042228	12	2	0.428191	4.67081	0.0661791	0.329499	7099;51284	TLR7;TLR4	geneontology_Biological_Process
GO:0071803	positive regulation of podosome assembly	http://amigo.geneontology.org/amigo/term/GO:0071803	12	2	0.428191	4.67081	0.0661791	0.329499	822;3936	CAPG;LCP1	geneontology_Biological_Process
GO:0042033	chemokine biosynthetic process	http://amigo.geneontology.org/amigo/term/GO:0042033	12	2	0.428191	4.67081	0.0661791	0.329499	3162;3606	IL18;HMOX1	geneontology_Biological_Process
GO:0050755	chemokine metabolic process	http://amigo.geneontology.org/amigo/term/GO:0050755	12	2	0.428191	4.67081	0.0661791	0.329499	3162;3606	IL18;HMOX1	geneontology_Biological_Process
GO:2001044	regulation of integrin-mediated signaling pathway	http://amigo.geneontology.org/amigo/term/GO:2001044	12	2	0.428191	4.67081	0.0661791	0.329499	683;55679	BST1;LIMS2	geneontology_Biological_Process
GO:0002371	dendritic cell cytokine production	http://amigo.geneontology.org/amigo/term/GO:0002371	12	2	0.428191	4.67081	0.0661791	0.329499	3718;7099	TLR4;JAK3	geneontology_Biological_Process
GO:0048302	regulation of isotype switching to IgG isotypes	http://amigo.geneontology.org/amigo/term/GO:0048302	12	2	0.428191	4.67081	0.0661791	0.329499	940;5788	PTPRC;CD28	geneontology_Biological_Process
GO:0006040	amino sugar metabolic process	http://amigo.geneontology.org/amigo/term/GO:0006040	12	2	0.428191	4.67081	0.0661791	0.329499	5973;6480	ST6GAL1;RENBP	geneontology_Biological_Process
GO:0072182	regulation of nephron tubule epithelial cell differentiation	http://amigo.geneontology.org/amigo/term/GO:0072182	12	2	0.428191	4.67081	0.0661791	0.329499	2625;6772	GATA3;STAT1	geneontology_Biological_Process
GO:0046037	GMP metabolic process	http://amigo.geneontology.org/amigo/term/GO:0046037	12	2	0.428191	4.67081	0.0661791	0.329499	4354;84433	CARD11;MPP1	geneontology_Biological_Process
GO:0043922	negative regulation by host of viral transcription	http://amigo.geneontology.org/amigo/term/GO:0043922	12	2	0.428191	4.67081	0.0661791	0.329499	6348;6352	CCL5;CCL3	geneontology_Biological_Process
GO:0009266	response to temperature stimulus	http://amigo.geneontology.org/amigo/term/GO:0009266	163	10	5.81626	1.71932	0.0666603	0.331603	409;929;947;3162;3490;3627;6387;7226;7351;22797	CXCL10;CD14;TRPM2;CXCL12;UCP2;ARRB2;TFEC;IGFBP7;HMOX1;CD34	geneontology_Biological_Process
GO:0051056	regulation of small GTPase mediated signal transduction	http://amigo.geneontology.org/amigo/term/GO:0051056	275	15	9.81272	1.52863	0.067695	0.336454	348;393;397;5924;7409;9938;10161;22899;27128;50650;64333;115727;117289;221472;257106	APOE;ARHGDIB;ARHGAP30;FGD2;ARHGAP9;LPAR6;VAV1;TAGAP;ARHGAP4;ARHGAP25;RASGRP4;ARHGEF3;RASGRF2;CYTH4;ARHGEF15	geneontology_Biological_Process
GO:0001938	positive regulation of endothelial cell proliferation	http://amigo.geneontology.org/amigo/term/GO:0001938	81	6	2.89029	2.07592	0.0688934	0.34211	187;1535;3162;6387;6776;7010	CXCL12;CYBA;STAT5A;HMOX1;APLNR;TEK	geneontology_Biological_Process
GO:0001937	negative regulation of endothelial cell proliferation	http://amigo.geneontology.org/amigo/term/GO:0001937	27	3	0.96343	3.11387	0.0700694	0.346733	348;6347;6772	APOE;CCL2;STAT1	geneontology_Biological_Process
GO:0010922	positive regulation of phosphatase activity	http://amigo.geneontology.org/amigo/term/GO:0010922	27	3	0.96343	3.11387	0.0700694	0.346733	5341;5788;11035	PLEK;PTPRC;RIPK3	geneontology_Biological_Process
GO:0032965	regulation of collagen biosynthetic process	http://amigo.geneontology.org/amigo/term/GO:0032965	27	3	0.96343	3.11387	0.0700694	0.346733	409;2022;4261	ARRB2;CIITA;ENG	geneontology_Biological_Process
GO:0098751	bone cell development	http://amigo.geneontology.org/amigo/term/GO:0098751	27	3	0.96343	3.11387	0.0700694	0.346733	5777;7305;10859	TYROBP;LILRB1;PTPN6	geneontology_Biological_Process
GO:1903727	positive regulation of phospholipid metabolic process	http://amigo.geneontology.org/amigo/term/GO:1903727	44	4	1.57003	2.54771	0.0708063	0.350074	344;2268;5580;7010	FGR;APOC2;PRKCD;TEK	geneontology_Biological_Process
GO:0007266	Rho protein signal transduction	http://amigo.geneontology.org/amigo/term/GO:0007266	165	10	5.88763	1.69848	0.0710997	0.351218	348;393;397;5924;7409;7454;10161;22899;50650;221472	APOE;ARHGDIB;WAS;FGD2;LPAR6;VAV1;ARHGAP4;ARHGEF3;RASGRF2;ARHGEF15	geneontology_Biological_Process
GO:0016125	sterol metabolic process	http://amigo.geneontology.org/amigo/term/GO:0016125	102	7	3.63963	1.92327	0.0719465	0.355091	341;348;1050;1071;6653;8542;10577	APOE;APOC1;CEBPA;APOL1;NPC2;CETP;SORL1	geneontology_Biological_Process
GO:0008217	regulation of blood pressure	http://amigo.geneontology.org/amigo/term/GO:0008217	144	9	5.13829	1.75155	0.0723911	0.356974	147;947;1535;2621;2702;3162;5724;5973;10266	PTAFR;GJA5;RAMP2;CYBA;GAS6;HMOX1;CD34;RENBP;ADRA1B	geneontology_Biological_Process
GO:0051258	protein polymerization	http://amigo.geneontology.org/amigo/term/GO:0051258	210	12	7.49335	1.60142	0.0730315	0.359818	199;822;3055;3059;4599;5580;6622;7114;7454;10095;11151;29108	AIF1;CORO1A;PYCARD;WAS;HCLS1;HCK;MX1;CAPG;TMSB4X;SNCA;PRKCD;ARPC1B	geneontology_Biological_Process
GO:0042531	positive regulation of tyrosine phosphorylation of STAT protein	http://amigo.geneontology.org/amigo/term/GO:0042531	63	5	2.248	2.2242	0.0735825	0.362218	3059;3606;5008;6352;83666	CCL5;HCLS1;IL18;PARP9;OSM	geneontology_Biological_Process
GO:0034762	regulation of transmembrane transport	http://amigo.geneontology.org/amigo/term/GO:0034762	396	20	14.1303	1.4154	0.0741086	0.364491	187;718;1193;1393;1520;1535;1536;2702;3627;3762;4283;5031;5724;5777;6324;6373;6622;7114;10268;11151	CXCL10;CYBB;CORO1A;CTSS;P2RY6;PTAFR;CXCL9;CXCL11;KCNJ5;RAMP3;PTPN6;GJA5;C3;CRHBP;SCN1B;CYBA;TMSB4X;CLIC2;SNCA;APLNR	geneontology_Biological_Process
GO:1901652	response to peptide	http://amigo.geneontology.org/amigo/term/GO:1901652	420	21	14.9867	1.40124	0.0743046	0.364784	1154;1393;1535;1536;2213;3087;3663;3718;5580;5641;6387;6772;6776;7010;7097;7099;7351;8651;8743;10268;84174	CYBB;FCGR2B;RAMP3;CXCL12;TLR4;HHEX;UCP2;TNFSF10;TLR2;SLA2;CRHBP;IRF5;LGMN;CYBA;JAK3;STAT5A;SOCS1;PRKCD;CISH;STAT1;TEK	geneontology_Biological_Process
GO:0030198	extracellular matrix organization	http://amigo.geneontology.org/amigo/term/GO:0030198	279	15	9.95545	1.50671	0.0745665	0.364784	822;1520;2022;2621;3683;3684;3689;3936;4324;7133;7412;7450;9806;10266;10653	CTSS;TNFRSF1B;ITGAM;ITGB2;ITGAL;SPOCK2;RAMP2;CAPG;LCP1;GAS6;VCAM1;ENG;SPINT2;MMP15;VWF	geneontology_Biological_Process
GO:0001667	ameboidal-type cell migration	http://amigo.geneontology.org/amigo/term/GO:0001667	326	17	11.6325	1.46142	0.0754385	0.364784	348;393;397;2022;2625;2876;3162;3689;5641;6772;6776;7010;7114;8692;29775;64218;64321	APOE;ARHGDIB;ITGB2;SOX17;GATA3;ARHGAP4;CARD10;LGMN;GPX1;STAT5A;TMSB4X;HMOX1;ENG;HYAL2;STAT1;TEK;SEMA4A	geneontology_Biological_Process
GO:0016525	negative regulation of angiogenesis	http://amigo.geneontology.org/amigo/term/GO:0016525	83	6	2.96166	2.02589	0.0756324	0.364784	3087;3627;6772;7010;29775;64218	CXCL10;HHEX;CARD10;STAT1;TEK;SEMA4A	geneontology_Biological_Process
GO:0019674	NAD metabolic process	http://amigo.geneontology.org/amigo/term/GO:0019674	45	4	1.60572	2.4911	0.0756328	0.364784	683;3101;83666;84875	PARP10;BST1;HK3;PARP9	geneontology_Biological_Process
GO:0070265	necrotic cell death	http://amigo.geneontology.org/amigo/term/GO:0070265	45	4	1.60572	2.4911	0.0756328	0.364784	929;7099;11035;23643	LY96;CD14;TLR4;RIPK3	geneontology_Biological_Process
GO:0031638	zymogen activation	http://amigo.geneontology.org/amigo/term/GO:0031638	45	4	1.60572	2.4911	0.0756328	0.364784	715;5641;7123;29108	PYCARD;CLEC3B;LGMN;C1R	geneontology_Biological_Process
GO:0002763	positive regulation of myeloid leukocyte differentiation	http://amigo.geneontology.org/amigo/term/GO:0002763	45	4	1.60572	2.4911	0.0756328	0.364784	920;972;3059;146433	CD74;HCLS1;IL34;CD4	geneontology_Biological_Process
GO:0016447	somatic recombination of immunoglobulin gene segments	http://amigo.geneontology.org/amigo/term/GO:0016447	45	4	1.60572	2.4911	0.0756328	0.364784	940;5788;8741;10538	TNFSF13;BATF;PTPRC;CD28	geneontology_Biological_Process
GO:0010878	cholesterol storage	http://amigo.geneontology.org/amigo/term/GO:0010878	13	2	0.463874	4.31152	0.076417	0.364784	4481;10062	MSR1;NR1H3	geneontology_Biological_Process
GO:0010885	regulation of cholesterol storage	http://amigo.geneontology.org/amigo/term/GO:0010885	13	2	0.463874	4.31152	0.076417	0.364784	4481;10062	MSR1;NR1H3	geneontology_Biological_Process
GO:0051044	positive regulation of membrane protein ectodomain proteolysis	http://amigo.geneontology.org/amigo/term/GO:0051044	13	2	0.463874	4.31152	0.076417	0.364784	348;7133	APOE;TNFRSF1B	geneontology_Biological_Process
GO:2001212	regulation of vasculogenesis	http://amigo.geneontology.org/amigo/term/GO:2001212	13	2	0.463874	4.31152	0.076417	0.364784	947;10266	RAMP2;CD34	geneontology_Biological_Process
GO:0016048	detection of temperature stimulus	http://amigo.geneontology.org/amigo/term/GO:0016048	13	2	0.463874	4.31152	0.076417	0.364784	409;6387	CXCL12;ARRB2	geneontology_Biological_Process
GO:0050961	detection of temperature stimulus involved in sensory perception	http://amigo.geneontology.org/amigo/term/GO:0050961	13	2	0.463874	4.31152	0.076417	0.364784	409;6387	CXCL12;ARRB2	geneontology_Biological_Process
GO:0050965	detection of temperature stimulus involved in sensory perception of pain	http://amigo.geneontology.org/amigo/term/GO:0050965	13	2	0.463874	4.31152	0.076417	0.364784	409;6387	CXCL12;ARRB2	geneontology_Biological_Process
GO:0042976	activation of Janus kinase activity	http://amigo.geneontology.org/amigo/term/GO:0042976	13	2	0.463874	4.31152	0.076417	0.364784	6352;8651	CCL5;SOCS1	geneontology_Biological_Process
GO:0046460	neutral lipid biosynthetic process	http://amigo.geneontology.org/amigo/term/GO:0046460	13	2	0.463874	4.31152	0.076417	0.364784	718;10062	C3;NR1H3	geneontology_Biological_Process
GO:0046463	acylglycerol biosynthetic process	http://amigo.geneontology.org/amigo/term/GO:0046463	13	2	0.463874	4.31152	0.076417	0.364784	718;10062	C3;NR1H3	geneontology_Biological_Process
GO:0036035	osteoclast development	http://amigo.geneontology.org/amigo/term/GO:0036035	13	2	0.463874	4.31152	0.076417	0.364784	7305;10859	TYROBP;LILRB1	geneontology_Biological_Process
GO:0034384	high-density lipoprotein particle clearance	http://amigo.geneontology.org/amigo/term/GO:0034384	13	2	0.463874	4.31152	0.076417	0.364784	344;348	APOE;APOC2	geneontology_Biological_Process
GO:0042953	lipoprotein transport	http://amigo.geneontology.org/amigo/term/GO:0042953	13	2	0.463874	4.31152	0.076417	0.364784	344;4481	MSR1;APOC2	geneontology_Biological_Process
GO:0044872	lipoprotein localization	http://amigo.geneontology.org/amigo/term/GO:0044872	13	2	0.463874	4.31152	0.076417	0.364784	344;4481	MSR1;APOC2	geneontology_Biological_Process
GO:0097202	activation of cysteine-type endopeptidase activity	http://amigo.geneontology.org/amigo/term/GO:0097202	13	2	0.463874	4.31152	0.076417	0.364784	5641;29108	PYCARD;LGMN	geneontology_Biological_Process
GO:0030889	negative regulation of B cell proliferation	http://amigo.geneontology.org/amigo/term/GO:0030889	13	2	0.463874	4.31152	0.076417	0.364784	2213;4332	MNDA;FCGR2B	geneontology_Biological_Process
GO:0030852	regulation of granulocyte differentiation	http://amigo.geneontology.org/amigo/term/GO:0030852	13	2	0.463874	4.31152	0.076417	0.364784	714;3059	C1QC;HCLS1	geneontology_Biological_Process
GO:0048535	lymph node development	http://amigo.geneontology.org/amigo/term/GO:0048535	13	2	0.463874	4.31152	0.076417	0.364784	4050;11035	LTB;RIPK3	geneontology_Biological_Process
GO:0048291	isotype switching to IgG isotypes	http://amigo.geneontology.org/amigo/term/GO:0048291	13	2	0.463874	4.31152	0.076417	0.364784	940;5788	PTPRC;CD28	geneontology_Biological_Process
GO:0044406	adhesion of symbiont to host	http://amigo.geneontology.org/amigo/term/GO:0044406	13	2	0.463874	4.31152	0.076417	0.364784	2621;30835	CD209;GAS6	geneontology_Biological_Process
GO:0060397	JAK-STAT cascade involved in growth hormone signaling pathway	http://amigo.geneontology.org/amigo/term/GO:0060397	13	2	0.463874	4.31152	0.076417	0.364784	3718;6776	JAK3;STAT5A	geneontology_Biological_Process
GO:0017000	antibiotic biosynthetic process	http://amigo.geneontology.org/amigo/term/GO:0017000	13	2	0.463874	4.31152	0.076417	0.364784	1535;1536	CYBB;CYBA	geneontology_Biological_Process
GO:0032754	positive regulation of interleukin-5 production	http://amigo.geneontology.org/amigo/term/GO:0032754	13	2	0.463874	4.31152	0.076417	0.364784	2625;114548	NLRP3;GATA3	geneontology_Biological_Process
GO:0090382	phagosome maturation	http://amigo.geneontology.org/amigo/term/GO:0090382	13	2	0.463874	4.31152	0.076417	0.364784	4647;11151	CORO1A;MYO7A	geneontology_Biological_Process
GO:0072378	blood coagulation, fibrin clot formation	http://amigo.geneontology.org/amigo/term/GO:0072378	28	3	0.999113	3.00266	0.0764879	0.364784	710;2162;7450	F13A1;SERPING1;VWF	geneontology_Biological_Process
GO:0070296	sarcoplasmic reticulum calcium ion transport	http://amigo.geneontology.org/amigo/term/GO:0070296	28	3	0.999113	3.00266	0.0764879	0.364784	1193;1234;6348	CCR5;CCL3;CLIC2	geneontology_Biological_Process
GO:0110111	negative regulation of animal organ morphogenesis	http://amigo.geneontology.org/amigo/term/GO:0110111	28	3	0.999113	3.00266	0.0764879	0.364784	2625;6772;55679	GATA3;LIMS2;STAT1	geneontology_Biological_Process
GO:0010595	positive regulation of endothelial cell migration	http://amigo.geneontology.org/amigo/term/GO:0010595	84	6	2.99734	2.00178	0.0791375	0.377102	2625;3162;5641;6776;7010;7114	GATA3;LGMN;STAT5A;TMSB4X;HMOX1;TEK	geneontology_Biological_Process
GO:0051353	positive regulation of oxidoreductase activity	http://amigo.geneontology.org/amigo/term/GO:0051353	46	4	1.6414	2.43694	0.0806208	0.383525	348;1535;6622;11035	APOE;CYBA;RIPK3;SNCA	geneontology_Biological_Process
GO:2001238	positive regulation of extrinsic apoptotic signaling pathway	http://amigo.geneontology.org/amigo/term/GO:2001238	46	4	1.6414	2.43694	0.0806208	0.383525	5788;8692;8743;29108	PYCARD;TNFSF10;PTPRC;HYAL2	geneontology_Biological_Process
GO:0045834	positive regulation of lipid metabolic process	http://amigo.geneontology.org/amigo/term/GO:0045834	105	7	3.74667	1.86832	0.0811995	0.38563	341;344;348;2268;5580;7010;10062	APOE;APOC1;FGR;NR1H3;APOC2;PRKCD;TEK	geneontology_Biological_Process
GO:1900180	regulation of protein localization to nucleus	http://amigo.geneontology.org/amigo/term/GO:1900180	105	7	3.74667	1.86832	0.0811995	0.38563	2621;3059;5580;8692;11006;29775;83666	HCLS1;PARP9;CARD10;LILRB4;GAS6;PRKCD;HYAL2	geneontology_Biological_Process
[truncated: 378 more rows]
