# Supplementary material for: Identification and Development of a Novel 4-Gene Immune-Related Signature to Predict Osteosarcoma Prognosis
Source: Front Mol Biosci. 2020 Dec 23;7:608368. doi: 10.3389/fmolb.2020.608368 (PMC7785859; doi:10.3389/fmolb.2020.608368)
Supplement: Supplementary file 7 [file Table_7.XLSX]

## Sheet: Sheet1
geneSet	description	link	size	overlap	expect	enrichmentRatio	pValue	FDR	overlapId	userId	DB
hsa04066	HIF-1 signaling pathway	http://www.kegg.jp/kegg-bin/show_pathway?hsa04066+112399+3939+5163+6513+7422	95	5	0.343022	14.5763	1.68848e-05	0.00260541	112399;3939;5163;6513;7422	PDK1;EGLN3;VEGFA;LDHA;SLC2A1	pathway_KEGG
hsa04360	Axon guidance	http://www.kegg.jp/kegg-bin/show_pathway?hsa04360+25791+2770+5163+56924+5727+7976	165	6	0.595775	10.0709	1.7486e-05	0.00260541	25791;2770;5163;56924;5727;7976	PDK1;PTCH1;GNAI1;FZD3;PAK6;NGEF	pathway_KEGG
hsa05211	Renal cell carcinoma	http://www.kegg.jp/kegg-bin/show_pathway?hsa05211+112399+56924+6513+7422	65	4	0.234699	17.0431	7.2683e-05	0.00721984	112399;56924;6513;7422	EGLN3;VEGFA;PAK6;SLC2A1	pathway_KEGG
hsa05200	Pathways in cancer	http://www.kegg.jp/kegg-bin/show_pathway?hsa05200+112399+23566+2770+5727+6513+7422+7976	487	7	1.75844	3.9808	0.00109279	0.0755728	112399;23566;2770;5727;6513;7422;7976	EGLN3;VEGFA;LPAR3;PTCH1;GNAI1;FZD3;SLC2A1	pathway_KEGG
hsa05230	Central carbon metabolism in cancer	http://www.kegg.jp/kegg-bin/show_pathway?hsa05230+3939+5163+6513	61	3	0.220256	13.6205	0.001268	0.0755728	3939;5163;6513	PDK1;LDHA;SLC2A1	pathway_KEGG
hsa00010	Glycolysis / Gluconeogenesis	http://www.kegg.jp/kegg-bin/show_pathway?hsa00010+230+3939	45	2	0.162484	12.3089	0.0111747	0.497108	230;3939	LDHA;ALDOC	pathway_KEGG
hsa04934	Cushing syndrome	http://www.kegg.jp/kegg-bin/show_pathway?hsa04934+2770+3949+7976	134	3	0.483842	6.20037	0.011677	0.497108	2770;3949;7976	GNAI1;FZD3;LDLR	pathway_KEGG
GO:0001666	response to hypoxia	http://amigo.geneontology.org/amigo/term/GO:0001666	263	8	0.674027	11.869	1.91175e-07	0.000700607	664;3939;5163;6513;7422;10397;26355;112399	BNIP3;PDK1;FAM162A;EGLN3;VEGFA;LDHA;SLC2A1;NDRG1	geneontology_Biological_Process
GO:0036293	response to decreased oxygen levels	http://amigo.geneontology.org/amigo/term/GO:0036293	272	8	0.697092	11.4762	2.47521e-07	0.000700607	664;3939;5163;6513;7422;10397;26355;112399	BNIP3;PDK1;FAM162A;EGLN3;VEGFA;LDHA;SLC2A1;NDRG1	geneontology_Biological_Process
GO:0070482	response to oxygen levels	http://amigo.geneontology.org/amigo/term/GO:0070482	293	8	0.750912	10.6537	4.37103e-07	0.000824813	664;3939;5163;6513;7422;10397;26355;112399	BNIP3;PDK1;FAM162A;EGLN3;VEGFA;LDHA;SLC2A1;NDRG1	geneontology_Biological_Process
GO:0071456	cellular response to hypoxia	http://amigo.geneontology.org/amigo/term/GO:0071456	125	6	0.320355	18.7292	5.83632e-07	0.000825985	664;5163;7422;10397;26355;112399	BNIP3;PDK1;FAM162A;EGLN3;VEGFA;NDRG1	geneontology_Biological_Process
GO:0036294	cellular response to decreased oxygen levels	http://amigo.geneontology.org/amigo/term/GO:0036294	134	6	0.34342	17.4713	8.79539e-07	0.000995814	664;5163;7422;10397;26355;112399	BNIP3;PDK1;FAM162A;EGLN3;VEGFA;NDRG1	geneontology_Biological_Process
GO:0071453	cellular response to oxygen levels	http://amigo.geneontology.org/amigo/term/GO:0071453	149	6	0.381863	15.7124	1.63935e-06	0.00154672	664;5163;7422;10397;26355;112399	BNIP3;PDK1;FAM162A;EGLN3;VEGFA;NDRG1	geneontology_Biological_Process
GO:0071679	commissural neuron axon guidance	http://amigo.geneontology.org/amigo/term/GO:0071679	12	3	0.0307541	97.5481	3.23793e-06	0.00261856	5727;7422;7976	VEGFA;PTCH1;FZD3	geneontology_Biological_Process
GO:0019471	4-hydroxyproline metabolic process	http://amigo.geneontology.org/amigo/term/GO:0019471	10	2	0.0256284	78.0385	0.000280661	0.198603	5033;112399	P4HA1;EGLN3	geneontology_Biological_Process
GO:0019511	peptidyl-proline hydroxylation	http://amigo.geneontology.org/amigo/term/GO:0019511	12	2	0.0307541	65.0321	0.00041034	0.258104	5033;112399	P4HA1;EGLN3	geneontology_Biological_Process
GO:0036315	cellular response to sterol	http://amigo.geneontology.org/amigo/term/GO:0036315	13	2	0.0333169	60.0296	0.000484183	0.274096	3638;5727	PTCH1;INSIG1	geneontology_Biological_Process
GO:0043618	regulation of transcription from RNA polymerase II promoter in response to stress	http://amigo.geneontology.org/amigo/term/GO:0043618	63	3	0.161459	18.5806	0.000535917	0.275802	4582;7422;112399	EGLN3;VEGFA;MUC1	geneontology_Biological_Process
GO:0048569	post-embryonic animal organ development	http://amigo.geneontology.org/amigo/term/GO:0048569	15	2	0.0384426	52.0256	0.000649733	0.292028	3939;7422	VEGFA;LDHA	geneontology_Biological_Process
GO:0043620	regulation of DNA-templated transcription in response to stress	http://amigo.geneontology.org/amigo/term/GO:0043620	68	3	0.174273	17.2144	0.000670617	0.292028	4582;7422;112399	EGLN3;VEGFA;MUC1	geneontology_Biological_Process
GO:0018126	protein hydroxylation	http://amigo.geneontology.org/amigo/term/GO:0018126	18	2	0.0461311	43.3547	0.000942288	0.35562	5033;112399	P4HA1;EGLN3	geneontology_Biological_Process
GO:0002052	positive regulation of neuroblast proliferation	http://amigo.geneontology.org/amigo/term/GO:0002052	18	2	0.0461311	43.3547	0.000942288	0.35562	7422;7976	VEGFA;FZD3	geneontology_Biological_Process
GO:0072330	monocarboxylic acid biosynthetic process	http://amigo.geneontology.org/amigo/term/GO:0072330	182	4	0.466437	8.57566	0.00110002	0.374876	230;3638;3939;3992	LDHA;ALDOC;FADS1;INSIG1	geneontology_Biological_Process
GO:0007346	regulation of mitotic cell cycle	http://amigo.geneontology.org/amigo/term/GO:0007346	481	6	1.23273	4.86726	0.00112575	0.374876	2770;4582;5727;5774;7976;8555	PTCH1;GNAI1;FZD3;CDC14B;PTPN3;MUC1	geneontology_Biological_Process
GO:0032787	monocarboxylic acid metabolic process	http://amigo.geneontology.org/amigo/term/GO:0032787	332	5	0.850862	5.87639	0.00135899	0.400158	230;3638;3939;3992;5163	PDK1;LDHA;ALDOC;FADS1;INSIG1	geneontology_Biological_Process
GO:0036314	response to sterol	http://amigo.geneontology.org/amigo/term/GO:0036314	22	2	0.0563825	35.472	0.00141373	0.400158	3638;5727	PTCH1;INSIG1	geneontology_Biological_Process
GO:1902692	regulation of neuroblast proliferation	http://amigo.geneontology.org/amigo/term/GO:1902692	22	2	0.0563825	35.472	0.00141373	0.400158	7422;7976	VEGFA;FZD3	geneontology_Biological_Process
GO:0006090	pyruvate metabolic process	http://amigo.geneontology.org/amigo/term/GO:0006090	91	3	0.233218	12.8635	0.00156338	0.421444	230;3939;5163	PDK1;LDHA;ALDOC	geneontology_Biological_Process
GO:0090200	positive regulation of release of cytochrome c from mitochondria	http://amigo.geneontology.org/amigo/term/GO:0090200	24	2	0.0615081	32.516	0.00168383	0.433279	664;26355	BNIP3;FAM162A	geneontology_Biological_Process
GO:0036003	positive regulation of transcription from RNA polymerase II promoter in response to stress	http://amigo.geneontology.org/amigo/term/GO:0036003	25	2	0.064071	31.2154	0.00182737	0.44001	4582;7422	VEGFA;MUC1	geneontology_Biological_Process
GO:0045930	negative regulation of mitotic cell cycle	http://amigo.geneontology.org/amigo/term/GO:0045930	210	4	0.538196	7.43223	0.00186544	0.44001	4582;5774;7976;8555	FZD3;CDC14B;PTPN3;MUC1	geneontology_Biological_Process
GO:0006732	coenzyme metabolic process	http://amigo.geneontology.org/amigo/term/GO:0006732	213	4	0.545885	7.32756	0.00196487	0.444924	230;3939;5163;6513	PDK1;LDHA;ALDOC;SLC2A1	geneontology_Biological_Process
GO:0031543	peptidyl-proline dioxygenase activity	http://amigo.geneontology.org/amigo/term/GO:0031543	11	2	0.0226315	88.3723	0.000219283	0.0855949	5033;112399	P4HA1;EGLN3	geneontology_Molecular_Function
GO:0031545	peptidyl-proline 4-dioxygenase activity	http://amigo.geneontology.org/amigo/term/GO:0031545	11	2	0.0226315	88.3723	0.000219283	0.0855949	5033;112399	P4HA1;EGLN3	geneontology_Molecular_Function
GO:0031418	L-ascorbic acid binding	http://amigo.geneontology.org/amigo/term/GO:0031418	13	2	0.0267464	74.7766	0.000310213	0.0855949	5033;112399	P4HA1;EGLN3	geneontology_Molecular_Function
GO:0016705	oxidoreductase activity, acting on paired donors, with incorporation or reduction of molecular oxygen	http://amigo.geneontology.org/amigo/term/GO:0016705	69	3	0.141961	21.1325	0.000360399	0.0855949	3992;5033;112399	P4HA1;EGLN3;FADS1	geneontology_Molecular_Function
GO:0016706	oxidoreductase activity, acting on paired donors, with incorporation or reduction of molecular oxygen, 2-oxoglutarate as one donor, and incorporation of one atom each of oxygen into both donors	http://amigo.geneontology.org/amigo/term/GO:0016706	26	2	0.0534927	37.3883	0.00127188	0.241657	5033;112399	P4HA1;EGLN3	geneontology_Molecular_Function
