# Supplementary material for: Identification and Development of a Novel 4-Gene Immune-Related Signature to Predict Osteosarcoma Prognosis
Source: Front Mol Biosci. 2020 Dec 23;7:608368. doi: 10.3389/fmolb.2020.608368 (PMC7785859; doi:10.3389/fmolb.2020.608368)
Supplement: Supplementary file 8 [file Table_8.XLSX]

## Sheet: 训练集样本
TARGET-40-PATKSS-01
TARGET-40-PALWWX-01
TARGET-40-PAMHLF-01
TARGET-40-PAPNVD-01
TARGET-40-PAPWWC-01
TARGET-40-0A4I48-01
TARGET-40-0A4HLD-01
TARGET-40-PANMIG-01
TARGET-40-0A4I8U-01
TARGET-40-PANSEN-01
TARGET-40-PARBGW-01
TARGET-40-PASKZZ-01
TARGET-40-PARGTM-01
TARGET-40-PAUBIT-01
TARGET-40-PANVJJ-01
TARGET-40-PAKXLD-01
TARGET-40-PAPKWD-01
TARGET-40-PALKDP-01
TARGET-40-PARJXU-01
TARGET-40-PASEFS-01
TARGET-40-0A4HY5-01
TARGET-40-0A4I65-01
TARGET-40-PASRNE-01
TARGET-40-PASNZV-01
TARGET-40-PATPBS-01
TARGET-40-PATUXZ-01
TARGET-40-PAMLKS-01
TARGET-40-PANXSC-01
TARGET-40-0A4I5B-01
TARGET-40-PATMXR-01
TARGET-40-0A4I4O-01
TARGET-40-PASSLM-01
TARGET-40-0A4I6O-01
TARGET-40-0A4I9K-01
TARGET-40-PARDAX-01
TARGET-40-PAKZZK-01
TARGET-40-PALECC-01
TARGET-40-0A4I4M-01
TARGET-40-PANPUM-01
TARGET-40-PAUTYB-01
TARGET-40-PASEBY-01
TARGET-40-PANGRW-01

## Sheet: 测试集样本
TARGET-40-0A4HMC-01
TARGET-40-0A4HX8-01
TARGET-40-0A4HXS-01
TARGET-40-0A4I0Q-01
TARGET-40-0A4I0W-01
TARGET-40-0A4I3S-01
TARGET-40-0A4I42-01
TARGET-40-PAKFVX-01
TARGET-40-PALFYN-01
TARGET-40-PALHRL-01
TARGET-40-PALKGN-01
TARGET-40-PALZGU-01
TARGET-40-PAMEKS-01
TARGET-40-PAMHYN-01
TARGET-40-PAMJXS-01
TARGET-40-PAMRHD-01
TARGET-40-PAMTCM-01
TARGET-40-PAMYYJ-01
TARGET-40-PANGPE-01
TARGET-40-PANZHX-01
TARGET-40-PANZZJ-01
TARGET-40-PAPIJR-01
TARGET-40-PAPXGT-01
TARGET-40-PARFTG-01
TARGET-40-PARKAF-01
TARGET-40-PASFCV-01
TARGET-40-PASUUH-01
TARGET-40-PASYUK-01
TARGET-40-PATAWV-01
TARGET-40-PATEEM-01
TARGET-40-PATJVI-01
TARGET-40-PATMIF-01
TARGET-40-PATMPU-01
TARGET-40-PAUTWB-01
TARGET-40-PAUUML-01
TARGET-40-PAUVUL-01
TARGET-40-PAUXPZ-01
TARGET-40-PAUYTT-01
TARGET-40-PAVALD-01
TARGET-40-PAVCLP-01
TARGET-40-PAVDTY-01
TARGET-40-PAVECB-01
