# Supplementary material for: Identification and Development of a Novel 4-Gene Immune-Related Signature to Predict Osteosarcoma Prognosis
Source: Front Mol Biosci. 2020 Dec 23;7:608368. doi: 10.3389/fmolb.2020.608368 (PMC7785859; doi:10.3389/fmolb.2020.608368)
Supplement: Supplementary file 9 [file Table_9.XLSX]

## Sheet: target_OS_train_single_HR_TPM_p
genes	p.value	HR	Low 95%CI	High 95%CI
GBP1	0.000346527	0.416499	0.25777	0.67297
APBB1IP	0.00149307	0.46557	0.290466	0.746235
GJA5	0.00206741	0.303427	0.142069	0.648053
FKBP11	0.00218467	2.1064	1.3079	3.39241
TCEA3	0.00224649	2.55508	1.39984	4.66372
NPC2	0.00225752	0.44122	0.260983	0.745931
FAM162A	0.00249287	1.84085	1.23954	2.73385
CFH	0.00341562	0.528455	0.344802	0.809928
DAB2	0.00394479	0.472538	0.283839	0.786685
GBP2	0.00424665	0.54537	0.359913	0.826391
FAM105A	0.00425289	0.333477	0.157066	0.708029
PLEKHO2	0.00483223	0.391655	0.204062	0.7517
BNIP3	0.0069883	1.63977	1.14477	2.34881
CRYBB1	0.00832634	0.152128	0.037561	0.616143
CGREF1	0.0111937	1.59415	1.11183	2.28571
SELPLG	0.0124347	0.585128	0.384368	0.890748
GJA4	0.0134708	0.489159	0.277417	0.862515
ENG	0.0136805	0.431611	0.221316	0.84173
FAM78A	0.0142307	0.443862	0.231852	0.849737
F13A1	0.0143117	0.542531	0.332592	0.884989
KIAA1551	0.0151456	0.382658	0.176264	0.830727
SELL	0.0155315	0.519174	0.305295	0.882889
TMEM86A	0.0165179	0.464174	0.247836	0.869354
TM4SF1	0.0167139	0.470185	0.253418	0.87237
VCAM1	0.0172071	0.65333	0.460294	0.92732
ARHGDIB	0.0199404	0.540855	0.322336	0.907515
SOCS1	0.0202433	0.552969	0.335352	0.911803
SLC7A7	0.0204065	0.546633	0.328082	0.910771
CCL2	0.0220285	0.591741	0.377653	0.927193
SIRPA	0.0221619	0.494177	0.270151	0.903981
LPAR5	0.022205	0.496461	0.272421	0.904753
CETP	0.023839	0.318853	0.118312	0.859313
EVI2B	0.0243739	0.643799	0.438775	0.944625
SLC43A2	0.0244289	0.495858	0.269167	0.913467
DOK3	0.0244439	0.510356	0.284061	0.916926
KCNJ5	0.0245945	0.189582	0.0444682	0.808248
TRIM34	0.0249307	0.382192	0.164887	0.885881
ACSL5	0.0264278	0.322438	0.118698	0.875888
PTPRC	0.0266312	0.567357	0.343747	0.936427
CXCL12	0.0273552	0.624064	0.410517	0.948698
TCN2	0.0274255	0.469495	0.239776	0.919295
RASGRP4	0.0276368	0.378388	0.159344	0.898544
PDK1	0.0278129	1.63187	1.05487	2.52449
C2	0.0291924	0.652821	0.444988	0.957722
CASS4	0.0300023	0.283898	0.0910475	0.885233
RILP	0.0303094	0.489298	0.256259	0.934261
TCTEX1D1	0.0311759	0.377021	0.155253	0.91557
TMSB4X	0.0318895	0.501494	0.266987	0.941982
FCN3	0.0321688	0.330102	0.119748	0.909975
CYTH4	0.0323769	0.640626	0.426046	0.96328
MUC1	0.0330838	1.35757	1.02485	1.7983
HYAL2	0.0355201	0.457772	0.220946	0.948445
SAMD9L	0.0358314	0.577185	0.34548	0.964289
PNCK	0.0363519	1.83808	1.03944	3.25035
FOLR2	0.0367657	0.73344	0.548285	0.981121
RENBP	0.0367804	0.54746	0.311008	0.963681
IGFBP7	0.0372452	0.571408	0.337487	0.967467
GAL3ST4	0.0377391	0.561925	0.326242	0.967872
HAVCR2	0.0386108	0.542808	0.304223	0.9685
NCKAP1L	0.0392239	0.585081	0.351506	0.973866
VSIG4	0.0400933	0.6569	0.439796	0.981178
C3AR1	0.0401621	0.589593	0.355963	0.976564
WDFY4	0.0403415	0.534434	0.293609	0.97279
PSIP1	0.0411024	1.77756	1.02352	3.08714
GPSM3	0.0412156	0.59888	0.366064	0.979766
IGSF22	0.0412783	0.487137	0.244154	0.971939
GNA15	0.0415476	0.616332	0.386972	0.981634
LGMN	0.041952	0.450898	0.209289	0.971425
SNX20	0.0424169	0.368285	0.14035	0.966397
LY96	0.0426666	0.61441	0.383626	0.98403
BST1	0.0428438	0.392671	0.158906	0.970325
CSF2RB	0.0435853	0.351744	0.127502	0.97037
CISH	0.0449242	0.447859	0.204258	0.981979
GALNT14	0.0458439	1.34696	1.00551	1.80435
MMP15	0.0473325	0.466773	0.21984	0.99107
CD209	0.0477729	0.542999	0.296619	0.994027
GZMA	0.0486617	0.640488	0.4113	0.997387
CEACAM21	0.0506603	0.382865	0.146181	1.00276
SRGN	0.0513383	0.618825	0.381877	1.00279
FUCA1	0.0531347	0.564665	0.316393	1.00776
DOCK8	0.0534049	0.449092	0.19933	1.01181
RNASE6	0.053972	0.691944	0.475786	1.00631
CD4	0.0554314	0.684749	0.464775	1.00883
TNFSF8	0.0554634	0.423716	0.17597	1.02026
LAIR1	0.0555278	0.646451	0.413614	1.01036
TLR1	0.0557474	0.506535	0.252329	1.01684
STAT5A	0.0559681	0.508622	0.25428	1.01737
NRROS	0.056284	0.473108	0.219388	1.02025
IFI44	0.0566684	0.640752	0.405408	1.01272
VEGFA	0.0583233	1.35521	0.989348	1.85638
ITGAM	0.0589399	0.562846	0.309994	1.02194
SLAMF6	0.0589486	0.389026	0.146035	1.03633
ENTPD1	0.0595163	0.35741	0.122576	1.04214
LCP2	0.0597205	0.531613	0.275393	1.02621
CLEC14A	0.0602589	0.630738	0.389998	1.02008
LILRB4	0.0616599	0.693611	0.472579	1.01802
ELTD1	0.0629648	0.555886	0.299354	1.03225
CD53	0.0638637	0.689915	0.465906	1.02163
FNBP1	0.0643116	0.541163	0.282363	1.03717
GPR34	0.0648238	0.631129	0.387213	1.02869
TLR7	0.0649906	0.428932	0.174557	1.05399
SLCO2B1	0.0659519	0.660426	0.424395	1.02773
SPICE1	0.066911	1.6635	0.965154	2.86714
LAPTM5	0.0674007	0.733461	0.526155	1.02245
TNFSF13	0.0675853	0.552414	0.29234	1.04386
RGS5	0.0688021	0.660317	0.422292	1.0325
GAS6	0.0712013	0.637303	0.39066	1.03966
TFEC	0.0715886	0.582264	0.323305	1.04865
CPE	0.0716691	1.39664	0.970986	2.0089
NFAM1	0.0721751	0.448746	0.187351	1.07484
SAMHD1	0.0730867	0.531866	0.266657	1.06085
PRELID2	0.0747047	1.75278	0.945585	3.24905
FCGR2A	0.074889	0.642028	0.394264	1.04549
WAS	0.0751519	0.639291	0.390568	1.04641
MS4A6A	0.075402	0.678984	0.44311	1.04042
TMEM51	0.0783319	0.616164	0.359383	1.05641
B3GNT8	0.0792376	0.462641	0.195623	1.09413
LPAR3	0.0797618	1.42592	0.958773	2.12068
ARHGAP30	0.0807055	0.54593	0.276798	1.07674
PIK3AP1	0.0809621	0.612755	0.353499	1.06215
CORO1A	0.0810299	0.655783	0.408241	1.05342
RASSF4	0.0822802	0.664337	0.418841	1.05373
HPGDS	0.0852595	0.595137	0.329558	1.07474
GYPC	0.0859801	0.658954	0.409333	1.0608
PVRL2	0.0866175	0.533856	0.260402	1.09447
TLR4	0.086878	0.618337	0.356637	1.07207
VAMP8	0.0873951	0.702905	0.469182	1.05306
C17orf59	0.0877769	0.518402	0.243835	1.10214
CD200R1	0.0889246	0.359954	0.110908	1.16823
CEBPA	0.0901723	0.630644	0.369999	1.0749
CASP1	0.0908622	0.596811	0.328094	1.08561
FERMT3	0.0915701	0.706069	0.471254	1.05789
EMB	0.0940469	0.594852	0.323853	1.09262
SHISA5	0.0950806	0.465093	0.189305	1.14266
TM6SF1	0.0963542	0.543614	0.265016	1.11509
MERTK	0.0966532	0.643059	0.38197	1.08261
C10orf128	0.0968505	0.655784	0.398521	1.07912
LCP1	0.0996744	0.698029	0.455004	1.07086
MS4A7	0.101853	0.702666	0.460409	1.07239
CARD11	0.103039	0.43104	0.156722	1.18551
PSD3	0.103843	1.56373	0.912416	2.67998
GLIPR2	0.104829	0.625701	0.355047	1.10268
PTCH1	0.105911	1.55452	0.910627	2.6537
CLIC2	0.108937	0.581989	0.300246	1.12811
FMNL1	0.109098	0.654381	0.389534	1.0993
HHEX	0.109828	0.470438	0.186667	1.1856
NLRC4	0.111434	0.359992	0.102319	1.26657
IRF7	0.111565	1.50465	0.909659	2.48881
ALOX5AP	0.112072	0.725513	0.488372	1.0778
GPR65	0.112607	0.415996	0.140779	1.22926
C1R	0.113029	0.760439	0.541958	1.067
MS4A4A	0.11357	0.666154	0.40276	1.1018
HCK	0.113755	0.676756	0.417149	1.09793
PCED1B	0.113816	0.519223	0.23043	1.16995
ARHGEF3	0.115336	0.525411	0.235834	1.17056
PPFIA4	0.116399	1.36691	0.92532	2.01924
CD34	0.118713	0.639738	0.365003	1.12126
SPI1	0.119564	0.774431	0.561304	1.06848
RNASET2	0.119678	1.78614	0.86025	3.70856
DENND1C	0.119785	0.546542	0.255306	1.17
ARHGAP9	0.121426	0.703021	0.450105	1.09805
ZNF395	0.121503	1.34532	0.924204	1.95833
CELF2	0.124094	0.534578	0.240634	1.18758
FCER1G	0.124654	0.756426	0.529691	1.08021
SFMBT2	0.126315	0.472365	0.180589	1.23556
ST20	0.127032	0.586248	0.295252	1.16405
ARHGAP44	0.129263	1.4329	0.900299	2.28059
TFAP2E	0.12971	0.382124	0.1101	1.32624
HERC5	0.130858	0.61668	0.329375	1.15459
UBA7	0.131878	0.638505	0.356223	1.14448
HLA__DRB1	0.132114	0.777213	0.559845	1.07898
PLA2G7	0.133589	1.6263	0.861499	3.07006
LILRB5	0.134631	0.621713	0.333565	1.15878
HCLS1	0.134727	0.699683	0.43819	1.11722
LILRA6	0.134869	0.615425	0.325697	1.16289
NCF4	0.13739	0.693522	0.427924	1.12397
TAGAP	0.139129	0.482664	0.183834	1.26726
MSR1	0.139211	0.672812	0.397904	1.13765
THSD1	0.141643	0.556648	0.254854	1.21582
CMKLR1	0.142129	0.654113	0.371116	1.15291
APLNR	0.14282	0.7547	0.517959	1.09965
EBI3	0.143765	0.625337	0.333248	1.17344
CCRL2	0.145583	0.542326	0.237887	1.23637
C1S	0.146081	0.774497	0.548745	1.09312
FCGR1A	0.147384	0.72243	0.465346	1.12154
PLEK	0.148841	0.688713	0.415097	1.14269
TMEM176A	0.14966	0.718515	0.458281	1.12652
CTSS	0.150843	0.711425	0.447076	1.13208
THEMIS2	0.150846	0.704271	0.436519	1.13626
MPP1	0.152511	0.625623	0.329062	1.18945
GRAP2	0.152641	0.510457	0.203124	1.2828
DOCK2	0.153154	0.644564	0.352831	1.17751
TEK	0.153731	0.567546	0.260616	1.23595
APOL6	0.154314	0.640586	0.347088	1.18227
LPXN	0.154679	0.584191	0.278653	1.22474
TLDC2	0.154767	0.405449	0.11692	1.40599
HLA__DQA1	0.154782	0.791284	0.573172	1.09239
IGFLR1	0.155411	0.596043	0.291912	1.21704
GIMAP8	0.155717	0.592364	0.287488	1.22056
CD180	0.156719	0.443705	0.144107	1.36617
FCGR2B	0.15738	0.687998	0.409689	1.15537
P4HA1	0.159715	1.349	0.88875	2.04759
CYBB	0.162405	0.75011	0.501108	1.12284
LGALS9	0.162406	0.67406	0.387588	1.17227
SLC7A1	0.162939	1.52073	0.84395	2.74023
IFITM3	0.163831	0.614985	0.310204	1.21922
ARL11	0.165251	0.539108	0.225258	1.29025
TLR2	0.165259	0.599444	0.290952	1.23502
ARHGAP25	0.168614	0.645584	0.346245	1.20371
ITGAL	0.171122	0.620205	0.312917	1.22926
VAC14	0.172718	0.596756	0.284132	1.25335
CD14	0.173307	0.758254	0.50912	1.1293
SERPINA1	0.173693	0.791232	0.564666	1.10871
FPR1	0.175133	0.64148	0.337647	1.21872
PIK3R5	0.175606	0.600122	0.286636	1.25646
LMO2	0.177021	0.649685	0.347357	1.21515
RTP4	0.178714	0.641634	0.33605	1.22509
CLEC7A	0.179925	0.634743	0.326647	1.23344
APOE	0.181744	0.763908	0.514495	1.13423
IL18	0.183353	0.67065	0.372312	1.20805
P2RY13	0.184069	0.551388	0.229073	1.32721
FAM212A	0.189067	0.6215	0.305621	1.26386
C3	0.189633	0.800658	0.574345	1.11615
SH2D3C	0.190113	0.609233	0.2903	1.27856
DOK2	0.1926	0.674949	0.373634	1.21926
HLA__DOA	0.193481	0.69414	0.400375	1.20345
MFSD7	0.199328	0.675816	0.371503	1.2294
IL10RA	0.20018	0.734619	0.458289	1.17756
CSF3R	0.204109	0.692057	0.392124	1.22141
GIMAP6	0.204515	0.650921	0.335333	1.26351
LY86	0.204698	0.709696	0.417757	1.20565
MFNG	0.204782	0.620674	0.296962	1.29726
IFI44L	0.205066	0.756403	0.491168	1.16487
HLA__B	0.205818	0.734907	0.456037	1.18431
PYCARD	0.205998	0.702115	0.405854	1.21464
TYROBP	0.20694	0.809606	0.583204	1.1239
LRRC25	0.20735	0.662256	0.348997	1.25669
PRSS35	0.2082	1.20302	0.90211	1.60431
SLC2A9	0.208457	0.56047	0.227374	1.38154
PDCD1LG2	0.208584	0.656051	0.3401	1.26552
GPX1	0.211403	0.737302	0.457163	1.18911
CD74	0.211446	0.818195	0.597276	1.12083
APOL1	0.214626	0.775483	0.518993	1.15873
SPOCK2	0.218268	0.628132	0.299607	1.31689
TREM2	0.220053	0.766703	0.501467	1.17223
CD2	0.220152	0.626957	0.297249	1.32237
HMHA1	0.220477	0.712068	0.413628	1.22584
MYO7A	0.221126	0.562527	0.223822	1.41379
OASL	0.221879	1.2824	0.860402	1.91136
LAG3	0.22404	0.575564	0.236245	1.40225
C10orf54	0.229646	0.715926	0.415025	1.23499
GATA3	0.232526	0.601762	0.261403	1.38528
HLA__DRA	0.236569	0.818704	0.587857	1.1402
SIGLEC9	0.236809	0.694304	0.379344	1.27077
TRANK1	0.236816	0.585004	0.240651	1.4221
GCA	0.239651	0.730052	0.432103	1.23345
PLD4	0.239745	0.715736	0.409828	1.24998
BIN2	0.239936	0.680462	0.358052	1.29319
PTPRCAP	0.2402	0.657248	0.326256	1.32404
GIMAP7	0.241419	0.696053	0.379634	1.2762
FADS2	0.24577	1.30432	0.832805	2.04279
SH3TC1	0.246253	0.670514	0.341174	1.31777
CCL8	0.246271	0.664839	0.333451	1.32556
2020-03-01	0.247563	0.70382	0.388064	1.2765
PTAFR	0.248068	0.700394	0.382746	1.28167
CD8A	0.248794	0.586547	0.236887	1.45233
NPL	0.249134	0.674944	0.345864	1.31713
LILRA2	0.252232	0.643003	0.301928	1.36937
LILRB2	0.254316	0.715253	0.401996	1.27262
JAK3	0.254427	0.670475	0.337131	1.33342
SOX17	0.255091	0.647997	0.30695	1.36798
POPDC2	0.255296	0.675712	0.343917	1.32761
HOMER3	0.256151	0.711643	0.395607	1.28015
LYL1	0.259264	0.682412	0.35134	1.32546
TNFSF12	0.260926	0.746496	0.448395	1.24278
GBP4	0.263661	0.721447	0.406981	1.27889
CD48	0.264737	0.766926	0.481082	1.22261
BEX4	0.264957	0.755981	0.462283	1.23627
CD3E	0.266538	0.703458	0.378235	1.30832
P2RY6	0.267022	0.703364	0.377857	1.30928
GIMAP1	0.267175	0.593705	0.236379	1.49118
POU2F2	0.267428	0.720019	0.402925	1.28666
RASGRF2	0.268222	0.564035	0.204671	1.55438
CIITA	0.269214	0.703271	0.376643	1.31315
APOC2	0.27123	0.830695	0.596945	1.15598
AOAH	0.272629	0.731762	0.418844	1.27846
IL2RG	0.273362	0.709007	0.383189	1.31186
SLCO2A1	0.273464	0.749828	0.447897	1.2553
IL3RA	0.274302	0.629241	0.274237	1.44381
SLAMF8	0.274986	0.731442	0.417184	1.28243
CDA	0.277277	0.68354	0.344096	1.35784
MCTP1	0.279903	0.673926	0.329409	1.37876
CXCL11	0.281258	0.73509	0.419966	1.28667
SASH3	0.285376	0.726559	0.404348	1.30553
CCM2L	0.285377	0.660985	0.30925	1.41277
PLVAP	0.286353	0.755764	0.451666	1.2646
S100A8	0.288029	0.746241	0.434883	1.28052
ARHGEF15	0.289466	0.716816	0.387146	1.32721
ADAP2	0.289663	0.768765	0.472494	1.25081
PIK3IP1	0.289757	0.69646	0.356484	1.36067
PAK6	0.290481	1.33049	0.783564	2.25918
HLA__DQB1	0.290739	0.836658	0.600985	1.16475
CLEC10A	0.291576	1.57777	0.676094	3.68195
CLEC3B	0.291707	0.797564	0.523793	1.21443
SEMA4A	0.293978	1.44942	0.724671	2.89901
UBE2L6	0.294059	0.761224	0.457281	1.26719
CXCR3	0.294704	0.571941	0.201136	1.62635
HLA__DPA1	0.295329	0.843369	0.612996	1.16032
IGJ	0.297516	0.809111	0.543173	1.20525
PDE1B	0.299064	0.714002	0.378068	1.34843
PLB1	0.299415	0.634428	0.268613	1.49844
IFI30	0.300099	0.83325	0.5901	1.17659
SDSL	0.303378	0.726229	0.394923	1.33547
TMEM176B	0.303868	0.811761	0.545474	1.20804
HLA__DMA	0.306818	0.824935	0.57032	1.19322
ZGLP1	0.308476	0.659635	0.296178	1.46911
CD27	0.308677	0.622056	0.249396	1.55157
ABI3	0.310239	0.772545	0.469294	1.27175
FCGR1B	0.310481	0.77173	0.467728	1.27332
C1QC	0.312075	0.833443	0.585415	1.18655
PILRA	0.314205	0.704457	0.356092	1.39363
LTB	0.314649	0.740369	0.412074	1.33021
MPEG1	0.317788	0.802327	0.520833	1.23596
LYZ	0.318212	0.82819	0.571963	1.1992
ME1	0.318781	1.27097	0.793253	2.03639
FTL	0.320265	0.726573	0.387015	1.36405
SIRPB2	0.322177	0.643803	0.269233	1.5395
NCR3LG1	0.324199	1.32462	0.757472	2.3164
RAMP3	0.324738	0.778359	0.472713	1.28163
HMOX1	0.328917	0.822488	0.555582	1.21762
LILRA5	0.329785	1.30366	0.764807	2.22216
APOL3	0.330425	0.805552	0.521174	1.2451
MZB1	0.337292	0.788668	0.48561	1.28086
PARVG	0.339685	0.782656	0.473256	1.29433
C1QB	0.34499	0.858505	0.625501	1.1783
ITM2A	0.346879	0.825118	0.552801	1.23158
NMI	0.347878	0.751055	0.413128	1.3654
CLECL1	0.348373	0.658154	0.274548	1.57774
ESAM	0.349282	0.780382	0.464298	1.31165
C1QA	0.34938	0.850379	0.605605	1.19408
HLA__E	0.350707	0.756347	0.420735	1.35967
HLA__DMB	0.352437	0.841124	0.584092	1.21126
GNAI1	0.352983	1.25427	0.777626	2.02306
GIMAP4	0.35329	0.79989	0.499202	1.28169
TNFRSF1B	0.357793	0.76367	0.429867	1.35668
SDS	0.357947	1.30934	0.737038	2.32603
GPR84	0.358472	0.686702	0.307871	1.53168
CXCL16	0.360515	0.723003	0.360753	1.44901
ENSG00000269242	0.361643	1.15764	0.845252	1.58547
EPSTI1	0.362249	0.763498	0.427268	1.36432
SNAI3	0.362579	0.641816	0.24707	1.66725
TRIM22	0.366556	0.78168	0.457967	1.33421
CXorf21	0.367039	0.6562	0.262716	1.63902
SEPT1	0.369437	0.667888	0.276633	1.61252
HLA__DRB5	0.370675	0.866445	0.633042	1.18591
TRAF3IP3	0.372637	0.657022	0.260946	1.65428
CD37	0.372754	0.772821	0.438504	1.36202
CYP2S1	0.374874	0.643353	0.242868	1.70423
GBP5	0.375339	0.81694	0.522463	1.27739
RBM47	0.376945	0.720774	0.34862	1.4902
ALDOC	0.379724	1.14738	0.844271	1.55932
AIF1	0.380743	0.823424	0.533278	1.27143
ASPHD2	0.381512	0.661796	0.262546	1.66818
LPAR6	0.385905	0.770604	0.427581	1.38881
ADRA1B	0.386985	0.639927	0.232756	1.75938
TMEM150B	0.389022	0.749045	0.388124	1.44559
P2RY8	0.390668	0.618854	0.206886	1.85117
RNASE1	0.39235	0.829958	0.54148	1.27212
OSM	0.395277	0.682742	0.283217	1.64587
CRHBP	0.398408	1.3732	0.657753	2.86683
CD300LF	0.398854	1.34912	0.672862	2.70504
SAMSN1	0.400503	0.736901	0.361661	1.50147
B2M	0.404917	0.811192	0.495756	1.32733
SAT1	0.405348	0.76787	0.412184	1.43049
RGS18	0.40545	0.679961	0.274049	1.6871
IKZF1	0.411196	0.702458	0.30256	1.63091
CECR1	0.413986	0.796014	0.46047	1.37607
CD86	0.415332	1.25368	0.72766	2.15997
CARD16	0.415684	0.843483	0.559843	1.27083
TAP1	0.423457	0.801937	0.467107	1.37678
FPR3	0.424401	0.831748	0.529278	1.30707
SIGLEC1	0.424612	0.827815	0.520575	1.31639
DPEP2	0.430268	0.752764	0.371673	1.5246
RCSD1	0.43329	0.732223	0.335794	1.59666
ALDH16A1	0.434234	1.38473	0.612406	3.13106
VAV1	0.435781	0.794097	0.444697	1.41802
SEMA3G	0.437242	1.28781	0.680307	2.43779
NCF2	0.439416	0.761574	0.381821	1.51902
CD163	0.441111	0.827287	0.510674	1.3402
FCGR3B	0.444248	0.668484	0.238226	1.87582
AKNA	0.447766	0.787721	0.425428	1.45854
WDR43	0.451984	1.12901	0.822948	1.54889
UCP2	0.456052	0.831522	0.511891	1.35073
IFIT3	0.461086	1.22072	0.718271	2.07465
TNFSF10	0.464543	0.843016	0.533446	1.33223
TMEM88	0.472706	0.775418	0.387285	1.55253
IFI35	0.477444	0.842808	0.525803	1.35094
PTPN3	0.48002	1.21065	0.712257	2.05777
OAS1	0.485643	0.871503	0.592062	1.28283
CCR5	0.486385	0.732897	0.305519	1.75812
IRF1	0.486545	0.815127	0.458316	1.44972
FCGR3A	0.489446	0.870653	0.587853	1.2895
CDC14B	0.490144	1.22635	0.686957	2.18928
BCL2A1	0.490338	1.20887	0.705176	2.07236
PARP10	0.491176	0.835024	0.49978	1.39514
NLRP3	0.496277	0.735053	0.302839	1.78413
HLA__DPB1	0.497089	0.889044	0.633146	1.24837
GGT5	0.499699	0.855749	0.54437	1.34524
SLA	0.503281	0.810547	0.438188	1.49932
HCST	0.513587	0.86508	0.560026	1.3363
CREG1	0.51428	0.80335	0.416029	1.55127
CYBA	0.514969	1.18578	0.709967	1.98049
GNLY	0.517693	1.15286	0.749224	1.77394
SNCG	0.518597	0.863797	0.553781	1.34736
ZNF467	0.523664	0.830378	0.469002	1.4702
PATL2	0.524968	0.748138	0.30581	1.83026
CAPG	0.525676	0.880635	0.594709	1.30403
ODF3B	0.525718	0.833585	0.475102	1.46256
ARHGAP4	0.526649	0.865238	0.552749	1.35439
STAB1	0.526785	0.897534	0.642192	1.2544
FYB	0.526936	0.843187	0.497105	1.43021
SORL1	0.52866	0.809051	0.418511	1.56403
IRF5	0.530336	0.818436	0.437718	1.5303
CCL18	0.530747	0.85663	0.528038	1.3897
BATF	0.532605	0.85578	0.524718	1.39572
IFIH1	0.532767	0.837032	0.478625	1.46383
LDHA	0.532818	1.18523	0.694837	2.02173
CXCL10	0.532821	0.904692	0.660399	1.23935
IL12RB1	0.532866	0.797221	0.391075	1.62516
LRRC8D	0.535971	0.830089	0.460269	1.49706
FZD2	0.537146	0.877378	0.579101	1.32929
FABP4	0.537875	0.901426	0.647941	1.25408
DENND2D	0.540322	1.21783	0.648092	2.28842
FCGRT	0.541382	0.839786	0.479521	1.47072
CCL5	0.541748	1.12558	0.76975	1.64589
CFD	0.544413	0.90094	0.642994	1.26236
PSMB8	0.545461	0.861612	0.531617	1.39645
ST6GAL1	0.547963	0.848709	0.497001	1.44931
SLC40A1	0.550961	0.890417	0.608021	1.30397
IRF9	0.551821	0.835857	0.463067	1.50876
CARD10	0.552272	0.767196	0.320165	1.8384
PSMB9	0.557808	0.881958	0.579457	1.34238
GIMAP2	0.564041	0.80777	0.391092	1.66839
GRAP	0.564966	0.810271	0.395772	1.65888
SERPINB9	0.571338	0.821478	0.415814	1.6229
ARPC1B	0.577546	0.829635	0.429985	1.60074
LDLR	0.579212	1.12681	0.738907	1.71834
TRPM2	0.581736	0.857847	0.49714	1.48027
LILRB1	0.5921	0.852114	0.474521	1.53017
IKZF3	0.592142	1.20296	0.611863	2.3651
DEF6	0.594138	0.824954	0.406476	1.67427
PARP12	0.594289	0.835269	0.43069	1.6199
LTC4S	0.601816	0.904978	0.621958	1.31679
CFP	0.603834	0.783444	0.311643	1.96951
IL15RA	0.604547	0.85426	0.470633	1.55059
XCL2	0.61232	0.7964	0.330176	1.92095
CCL3	0.61421	1.14382	0.678344	1.9287
SIGLEC7	0.615357	0.829192	0.399336	1.72176
TRAF1	0.618949	0.827203	0.391679	1.747
C19orf38	0.61928	0.762417	0.26151	2.22278
CD28	0.621881	0.819042	0.370491	1.81065
TNFSF13B	0.62557	0.8691	0.494698	1.52686
HBA2	0.629581	0.953915	0.787487	1.15552
HERC6	0.635862	0.863659	0.470804	1.58433
SLC15A3	0.638337	0.893354	0.558209	1.42972
SIGLEC14	0.638848	0.840783	0.407516	1.7347
FGD2	0.641221	0.866598	0.474548	1.58255
FAM20A	0.643108	0.892323	0.551105	1.44481
IGSF6	0.644913	0.869207	0.478864	1.57773
FADS1	0.650496	1.13301	0.660117	1.94468
HESX1	0.651452	0.829028	0.367512	1.87011
TMC8	0.654153	0.850631	0.419145	1.72631
EGLN3	0.66286	1.05867	0.819313	1.36795
STAC2	0.663505	1.08219	0.758171	1.54469
CTSB	0.663541	0.88007	0.494935	1.5649
GPIHBP1	0.66883	0.880055	0.490065	1.5804
CD7	0.669507	0.866188	0.447846	1.67531
CTSL	0.672109	0.890815	0.521519	1.52162
CD52	0.674015	0.918203	0.616956	1.36654
PLTP	0.674513	1.09992	0.705217	1.71555
LST1	0.67521	0.901242	0.554123	1.46581
FAM167B	0.675777	0.868188	0.447652	1.68379
FZD3	0.676137	1.12474	0.647916	1.95249
USP25	0.679869	1.15407	0.584306	2.27943
FCN1	0.680166	0.830655	0.343803	2.00693
OAS2	0.697685	0.917302	0.593422	1.41795
HK3	0.70355	0.887495	0.479945	1.64112
INSIG1	0.706951	0.920186	0.596413	1.41972
ISG15	0.708131	1.06593	0.763052	1.48903
MNDA	0.7128	0.898067	0.506638	1.59191
ALDH1A1	0.715495	0.917975	0.579375	1.45446
FITM1	0.716697	0.886816	0.463524	1.69666
IL32	0.717612	0.922572	0.5961	1.42784
IDO1	0.720748	0.892675	0.479007	1.66358
CD3D	0.724636	0.910478	0.540323	1.53421
SP140	0.724831	0.867852	0.394201	1.91062
LCK	0.725429	0.871743	0.405249	1.87523
PRF1	0.728592	0.881527	0.432421	1.79706
METTL7B	0.728719	0.896105	0.4821	1.66564
ALOX5	0.728795	1.10571	0.62653	1.95139
CSTA	0.729594	0.888247	0.453643	1.73922
STAT1	0.729789	0.901261	0.499639	1.62572
CFB	0.730993	0.913314	0.544657	1.5315
SUSD3	0.732813	1.15609	0.502742	2.65851
C1orf162	0.737911	0.921496	0.570852	1.48752
S1PR4	0.738546	0.790372	0.198561	3.14608
NDRG1	0.738715	1.06491	0.735894	1.54104
CCL14	0.738933	0.94272	0.666387	1.33364
LIMS2	0.739132	0.90086	0.487284	1.66545
HLA__A	0.739306	0.914669	0.540898	1.54672
RAMP2	0.744071	0.923416	0.572346	1.48983
NR1H3	0.74731	0.895992	0.459362	1.74764
VAMP5	0.747488	0.919285	0.550737	1.53446
MS4A14	0.748056	0.881032	0.406756	1.90831
FAM84B	0.750367	0.898233	0.46371	1.73993
S100A9	0.751863	0.936673	0.624409	1.4051
STXBP2	0.753698	0.918447	0.539847	1.56256
PTPN6	0.754791	0.921176	0.550276	1.54207
B3GNT7	0.756047	1.13155	0.518879	2.46763
FGL2	0.764707	0.927535	0.566759	1.51797
SLA2	0.767265	0.821091	0.22256	3.02926
FAM26F	0.76769	1.09115	0.611673	1.94648
DHX58	0.773677	1.11467	0.531867	2.33611
LY9	0.777549	0.871815	0.336601	2.25805
RIPK3	0.778504	1.10388	0.554421	2.19787
COLGALT2	0.785009	1.06202	0.689244	1.63642
GIMAP5	0.785492	0.926807	0.536133	1.60216
SERPING1	0.785657	0.952266	0.669375	1.35471
SCIMP	0.786472	1.09674	0.562262	2.1393
LAP3	0.789693	1.10545	0.529146	2.30943
CLDN5	0.791825	0.948909	0.642835	1.40071
RNASE2	0.799805	0.900552	0.4008	2.02344
BATF2	0.800581	1.1007	0.522809	2.31737
SPINT2	0.802301	0.942848	0.594794	1.49457
ANKRD22	0.802696	1.12071	0.458405	2.73993
NCF1	0.806002	0.935142	0.547595	1.59697
NTNG2	0.806959	1.0765	0.595981	1.94444
SECTM1	0.809857	0.940104	0.568424	1.55482
SIGLEC10	0.811301	1.0978	0.510329	2.36155
HLA__F	0.812467	0.938742	0.556855	1.58252
CD72	0.819396	1.09094	0.516772	2.30306
VMO1	0.822118	1.06615	0.609946	1.86358
IFI6	0.822967	1.04423	0.714735	1.52561
RARRES3	0.82777	0.961578	0.675614	1.36858
ZMYND15	0.828149	0.906877	0.375194	2.192
ADORA3	0.828889	0.912233	0.396571	2.09841
SNCA	0.830407	1.03845	0.73526	1.46666
FAIM3	0.83368	0.930325	0.474105	1.82556
SLC2A1	0.83385	1.03119	0.773944	1.37394
NKG7	0.839156	0.949227	0.57392	1.56996
CD300A	0.839268	0.945228	0.548458	1.62903
CYTIP	0.841002	0.929455	0.454798	1.89949
CD247	0.841912	1.09807	0.4379	2.75348
RSAD2	0.843416	0.958238	0.627538	1.46321
GNGT2	0.844615	1.04918	0.649173	1.69565
HBA1	0.847475	0.98083	0.805255	1.19469
FGR	0.849729	1.08178	0.47972	2.43943
CCL4	0.853712	1.05527	0.595679	1.86945
IFI27	0.855607	0.969772	0.696776	1.34973
PPP1R14A	0.859412	0.960706	0.616514	1.49706
VWF	0.860755	0.960259	0.610386	1.51068
DISC1	0.860825	0.912689	0.328674	2.53443
CXCL9	0.863745	0.96699	0.659057	1.4188
RASAL3	0.863925	0.94729	0.509955	1.75968
ARRB2	0.86443	1.05865	0.550296	2.03663
ZAP70	0.865311	0.921304	0.357335	2.37537
DAPP1	0.866594	0.931089	0.404763	2.14182
AMICA1	0.866958	1.05772	0.548567	2.03945
TNFAIP8L2	0.876333	0.954639	0.532015	1.71299
APOC1	0.877211	0.967836	0.639285	1.46524
TBC1D10C	0.878134	1.05951	0.506086	2.21811
RBP7	0.887326	0.957641	0.526241	1.74269
FAM134B	0.892123	0.966921	0.594654	1.57224
TSTD1	0.89536	0.959714	0.520022	1.77118
RAB20	0.902722	1.03899	0.562646	1.91861
ITGB2	0.904966	0.97592	0.654089	1.4561
CMPK2	0.907737	1.03235	0.602504	1.76888
IL18BP	0.910843	0.963238	0.500057	1.85545
IL34	0.916926	0.956996	0.418985	2.18585
NGEF	0.922295	0.982959	0.695895	1.38844
SCN1B	0.924186	0.976207	0.594496	1.60301
PRKCD	0.928324	1.03234	0.515985	2.06542
PARP9	0.931139	1.03399	0.484467	2.20683
BST2	0.931804	1.01694	0.69219	1.49404
IL4I1	0.93334	0.982689	0.65269	1.47954
IRF8	0.93465	1.02437	0.576106	1.82143
IFITM1	0.935749	0.98119	0.61837	1.55689
HVCN1	0.93842	0.976309	0.531397	1.79372
CD79B	0.966411	1.02123	0.384149	2.71486
TYMP	0.966422	0.991027	0.651383	1.50777
CD8B	0.971628	0.987781	0.501693	1.94484
IL1RN	0.979031	0.993726	0.621497	1.58889
ST14	0.985144	0.993758	0.514111	1.9209
C5AR1	0.99065	0.996972	0.600357	1.6556
MYO1G	0.994038	0.996792	0.429097	2.31555
PIK3CD	0.996583	1.00107	0.61453	1.63073
MX1	0.99937	1.00017	0.660413	1.51471
